# Supplementary material for: Cultivation type, season, and soil nematode interactions affect wheat rhizosphere metabarcoding profiles
Source: Front Plant Sci. 2026 Jul 16;17:1869384. doi: 10.3389/fpls.2026.1869384 (PMC13422436; doi:10.3389/fpls.2026.1869384)
Supplement: Supplementary file 10 [file Table3.xlsx]

## Sheet: Corr_634_March
Supplementary Table 6 - Spearman's correlations of ASV with nematode density, prevalence and soil variables (significant values are shown on yellow background; negative correlations are shown in red).
	(Acronyms: Funfeed = fungi or moss feeders; Bact = bacterivores; Omni-pred = Omnivores / predators).
Taxa	Herbivore den	p Herb den	Herb. %	p Herb %	Funfeed den	p Funfeed den	Funfeed %	p Funfeed %	Bact den	p Bact den	Bact %	p Bact %	Omni-pred den	p Omni-pred den	Omni-pred %	p Omni-pred %	N taxa	p N taxa	ON	p ON	N	p N	CN	p CN	TIC	p TIC	P	p P	CE	p CE	pH	p pH
s__RCP2.54_3	0.783475	4.38961e-05	0.759315	0.000103318	-0.160793	0.49827	-0.617177	0.00374355	0.115092	0.628971	-0.225262	0.339635	-0.232651	0.323602	-0.434503	0.0555709	0.0757689	0.750874	-0.247922	0.291921	-0.299083	0.2002	-0.0766042	0.748212	0.128938	0.587978	-0.0106104	0.964588	-0.432916	0.0565712	-0.0675791	0.777111
s__S0134_1	0.766638	8.05566e-05	0.735218	0.000221354	-0.0865313	0.716796	-0.524493	0.0175899	0.250288	0.287191	-0.0955606	0.688595	-0.202099	0.392835	-0.410281	0.0723747	0.0513906	0.829636	-0.226401	0.337134	-0.253892	0.280074	0.0150489	0.94979	0.236268	0.315919	0.207519	0.379993	-0.342986	0.138752	-0.166479	0.482994
s__MND1_5	0.766273	8.15789e-05	0.749151	0.000143935	-0.134891	0.570708	-0.555472	0.0110011	0.248393	0.290976	-0.0723437	0.761817	-0.170203	0.473114	-0.406359	0.0754182	-0.0752816	0.752428	-0.167232	0.480988	-0.0736258	0.757715	-0.155237	0.51342	0.159759	0.501074	0.304217	0.192211	-0.188324	0.426535	-0.124481	0.601048
s__CCD24_3	0.757727	0.000108926	0.737619	0.000205914	-0.0800608	0.737227	-0.454993	0.0438297	0.161291	0.496924	-0.210348	0.373383	-0.450679	0.0461262	-0.624953	0.00321697	-0.14821	0.532892	-0.446209	0.0486029	-0.428303	0.0595564	0.0158611	0.947084	0.0691091	0.772191	-0.178114	0.452471	-0.531524	0.0158713	-0.195842	0.407957
s__BD2.11_3	0.750599	0.000137424	0.701047	0.00057424	-0.047836	0.841271	-0.488342	0.0289153	-0.0391846	0.869717	-0.327214	0.159059	-0.142731	0.548307	-0.303955	0.192613	0.183168	0.439534	0.0450052	0.85056	-0.0238885	0.92037	-0.0120595	0.959755	0.252446	0.282917	0.236188	0.316087	-0.163546	0.490845	-0.0181097	0.939594
s__uncult_Pedosphaeraceae_1	0.740964	0.000185949	0.728168	0.000272528	-0.169185	0.475805	-0.568836	0.00886191	0.0394688	0.86878	-0.251512	0.284761	-0.233216	0.322393	-0.38377	0.0948338	-0.0273323	0.908933	-0.0400153	0.866979	-0.123622	0.603582	-0.0309669	0.896882	0.24698	0.293818	0.277738	0.235777	-0.334468	0.149479	-0.0170133	0.943246
s__uncl_Cyanophyceae_7	-0.723688	0.000310031	-0.735522	0.000219349	0.259448	0.269321	0.539476	0.014093	-0.00496623	0.983421	0.182025	0.442442	0.212005	0.369544	0.349853	0.130507	0.0369425	0.877116	0.214067	0.364797	0.12361	0.603617	0.280039	0.231757	-0.140843	0.553665	-0.276536	0.237894	0.307104	0.187814	-0.0502991	0.833205
s__Ellin6067_1	0.714949	0.000395972	0.700456	0.00058313	-0.344543	0.136851	-0.773365	6.35904e-05	0.249051	0.289657	0.0536459	0.822271	-0.146824	0.536773	-0.279211	0.233198	0.0439023	0.854184	-0.139351	0.557914	-0.0806703	0.735295	-0.0819801	0.731148	0.260674	0.266984	0.391094	0.0881766	-0.240183	0.307729	-0.0177761	0.940705
s__uncl_Pedosphaeraceae_3	0.714264	0.000403497	0.711112	0.000439668	-0.119639	0.615385	-0.45667	0.0429608	0.0521748	0.827073	-0.241535	0.304931	-0.271762	0.246424	-0.442771	0.0505758	-0.102014	0.668677	0.0488906	0.837815	-0.0439574	0.854002	0.0150489	0.94979	0.232506	0.323912	0.302256	0.195238	-0.259496	0.269229	-0.0564973	0.81298
s__Cylindrospermum_PCC.7417	-0.700713	0.000579244	-0.680518	0.000959242	-0.128728	0.588592	0.189766	0.422937	-0.125947	0.596737	0.278272	0.234839	0.104167	0.662077	0.387792	0.091134	-0.0562997	0.813623	0.37627	0.102024	0.282852	0.226904	0.283795	0.225292	0.0845438	0.723053	-0.072169	0.762376	0.36905	0.109312	0.134828	0.57089
s__P3OB.42_3	0.69809	0.000619866	0.645685	0.00210506	0.0666416	0.78013	-0.344269	0.137185	0.126751	0.594375	-0.332455	0.152097	-0.146709	0.537096	-0.405675	0.0759587	-0.112454	0.636907	0.00602183	0.979898	-0.101254	0.671012	0.0376506	0.874778	0.0700301	0.769233	0.13845	0.56049	-0.314641	0.176655	-0.111572	0.639568
s__OM27_1	0.6918	0.000727187	0.662413	0.00146111	-0.0554737	0.816313	-0.459355	0.0415979	0.0157547	0.947438	-0.311939	0.180601	-0.35417	0.125506	-0.438373	0.053188	-0.00368794	0.987688	-0.045407	0.84924	-0.209328	0.375759	0.238376	0.311493	0.412033	0.0710451	0.0795328	0.738902	-0.3729	0.10538	-0.116305	0.625336
s__MND1_1	0.691752	0.000728064	0.671063	0.00119917	-0.0052691	0.982411	-0.418772	0.0661012	0.286313	0.221026	-0.104253	0.661815	-0.137847	0.562216	-0.35828	0.120872	-0.138116	0.561444	-0.224229	0.341914	-0.258916	0.27034	-0.00301091	0.989948	0.00940911	0.968595	0.276796	0.237435	-0.413845	0.0696893	-0.307838	0.186707
s__uncult_Rhodocyclaceae	0.691285	0.000736644	0.626928	0.00309354	0.0127453	0.957469	-0.467608	0.0376171	-0.0661754	0.781632	-0.303338	0.193563	-0.171163	0.470585	-0.169366	0.475327	0.156773	0.509211	-0.0806899	0.735233	0.014977	0.950029	-0.0819948	0.731102	0.200526	0.396607	0.191885	0.41768	-0.140995	0.553233	-0.0246688	0.917777
s__Fluviicola_3	0.681202	0.000943599	0.696575	0.000644397	-0.044177	0.853281	-0.270203	0.249253	-0.23228	0.324395	-0.450448	0.0462521	-0.256026	0.275912	-0.321618	0.166734	-0.269393	0.250729	-0.0283888	0.905428	0.0627718	0.792622	-0.222463	0.345829	0.0638989	0.788978	0.167116	0.481297	-0.169544	0.474854	0.0394884	0.868716
s__WD2101_4	0.674571	0.00110487	0.629232	0.0029545	-0.157699	0.506681	-0.615043	0.00389992	0.278858	0.233815	-0.0629279	0.792117	-0.20595	0.383685	-0.314428	0.176963	-0.0200943	0.932988	-0.124293	0.601604	-0.076365	0.748974	-0.122065	0.608185	0.0758168	0.750721	0.26819	0.252934	-0.321342	0.167119	-0.151805	0.522889
s__uncult_Microscillaceae_1	0.67125	0.00119398	0.679353	0.000986432	-0.158073	0.50566	-0.490389	0.0281503	0.00718618	0.976012	-0.228077	0.333473	-0.262675	0.263197	-0.383602	0.0949906	-0.203338	0.389879	-0.0526712	0.825452	-0.0621701	0.794569	-0.0624765	0.793577	0.301468	0.196462	0.208349	0.378047	-0.248307	0.291148	0.104748	0.660303
s__uncult_Acidimicrobiia_2	0.665848	0.00135188	0.686157	0.000836484	-0.182902	0.440208	-0.394538	0.0851684	0.0359529	0.880385	-0.181696	0.44328	-0.48545	0.0300235	-0.604277	0.00477371	-0.363057	0.115641	-0.25878	0.2706	-0.352254	0.127708	0.314351	0.177075	0.142302	0.549522	-0.0739093	0.756809	-0.394197	0.0854628	-0.107451	0.652059
s__uncult_Sneathiellaceae	0.664391	0.00139734	0.684733	0.000866161	-0.31623	0.17436	-0.619313	0.00359226	-0.116038	0.626135	-0.215648	0.36118	-0.31477	0.176467	-0.286036	0.221492	-0.0492148	0.836754	-0.188219	0.426798	-0.110225	0.643641	-0.266744	0.255599	0.110238	0.643601	0.0964863	0.685726	-0.291579	0.212273	0.134933	0.570587
s__AKYH767_1	0.66227	0.0014658	0.640131	0.00236531	0.0345941	0.884876	-0.270163	0.249324	-0.0386708	0.871412	-0.398415	0.0818733	-0.0783002	0.742816	-0.306009	0.189473	-0.0273398	0.908909	-0.130553	0.583269	-0.171872	0.46872	-0.115832	0.626752	0.0408133	0.864349	-0.0605912	0.799683	-0.263049	0.262491	0.0268505	0.910533
s__YC.ZSS.LKJ147_3	0.659988	0.00154262	0.58941	0.00624032	0.0299897	0.90012	-0.378203	0.100134	0.215325	0.361918	-0.14837	0.532446	-0.056606	0.812626	-0.287278	0.219404	0.108204	0.649769	-0.0915129	0.701191	0.00556436	0.981425	-0.193749	0.413084	0.212295	0.368874	0.191632	0.418306	-0.0441786	0.853275	-0.0624174	0.793768
s__KF.JG30.B3_1	0.658342	0.00160011	0.65976	0.00155049	-0.329695	0.155736	-0.674332	0.00111108	0.189488	0.423629	-0.0289801	0.903467	-0.132486	0.577658	-0.304614	0.191602	-0.0483407	0.839617	-0.0120391	0.959823	-0.0504184	0.832814	-0.0647347	0.786279	0.13662	0.565733	0.353516	0.126254	-0.262603	0.263331	0.021477	0.928388
s__Litorilinea_2	0.658285	0.00160213	0.692428	0.000715825	-0.0981388	0.680613	-0.383787	0.0948175	-0.111858	0.638704	-0.312685	0.179506	-0.202716	0.391362	-0.355796	0.123658	-0.122993	0.60544	-0.22126	0.34851	-0.242628	0.30268	-0.0577787	0.808813	0.116832	0.623758	-0.0101886	0.965995	-0.307471	0.187259	-0.0948473	0.69081
s__uncl_Rokubacteriales	0.65354	0.00177814	0.652355	0.00182452	-0.185102	0.434634	-0.550868	0.0118283	0.219285	0.352939	-0.0293454	0.902256	-0.146216	0.53848	-0.317344	0.172764	-0.0605949	0.799671	-0.0473862	0.842745	-0.0947359	0.691156	-0.00526712	0.982417	0.285929	0.221672	0.37594	0.102349	-0.255735	0.276478	-0.0956687	0.68826
s__Actinophytocola_3	0.652823	0.00180608	0.633656	0.00270215	0.112856	0.635695	-0.19167	0.418211	0.0852575	0.720804	-0.334621	0.149281	-0.304308	0.192072	-0.539686	0.0140483	-0.0353976	0.88222	-0.310039	0.183412	-0.512318	0.0209149	0.21703	0.358035	0.0426169	0.858411	-0.152201	0.521791	-0.586156	0.00660624	-0.318408	0.171249
s__RB41_3	0.649018	0.00196066	0.654692	0.00173399	-0.0793356	0.739528	-0.335226	0.148502	0.0778285	0.744316	-0.176049	0.457814	-0.231767	0.325495	-0.420713	0.0647262	-0.138254	0.561051	-0.327042	0.159292	-0.373671	0.104606	0.0521348	0.827204	0.188516	0.426054	0.0981511	0.680575	-0.447133	0.0480826	-0.0798035	0.738043
s__Nannocystis_4	0.638082	0.0024679	0.612254	0.00411242	0.192162	0.416996	-0.132883	0.576507	-0.060155	0.801097	-0.468203	0.0373416	-0.241275	0.305468	-0.434548	0.0555426	0.0909464	0.70296	-0.147116	0.535954	-0.2573	0.273447	-0.0758733	0.750541	-0.0175386	0.941496	0.0670536	0.778802	-0.494706	0.0265895	-0.236275	0.315904
s__uncl_Longimicrobiaceae_4	0.635323	0.00261184	0.622223	0.00339431	-0.20918	0.376105	-0.504146	0.0234142	0.190551	0.420985	-0.0601957	0.800966	-0.14545	0.540632	-0.326411	0.160145	-0.0498565	0.834653	-0.136141	0.567108	-0.145514	0.540452	-0.0361174	0.879841	0.20918	0.376105	0.237594	0.313131	-0.267018	0.255093	0.0384181	0.872245
s__uncult_Reyranellaceae_1	0.633534	0.00270883	0.626844	0.00309868	-0.0619338	0.795334	-0.299546	0.199471	0.00417458	0.986064	-0.270772	0.248218	-0.187879	0.427649	-0.384528	0.0941279	-0.0153985	0.948625	-0.151001	0.525118	-0.102702	0.666567	-0.160877	0.498043	0.140484	0.554686	0.0649061	0.785726	-0.198567	0.401333	0.0956523	0.688311
s__uncult_Spirosomaceae_1	0.633318	0.00272078	0.647028	0.00204582	-0.406343	0.0754307	-0.665788	0.00135372	0.107602	0.651599	-0.0138657	0.953733	-0.143419	0.54636	-0.257198	0.273644	-0.0337654	0.887617	-0.197512	0.403889	-0.0868995	0.715639	-0.304661	0.19153	-0.0138657	0.953733	0.208599	0.377462	-0.226388	0.337161	0.123776	0.603128
s__Lineage_IV	0.62306	0.00333913	0.5911	0.00605703	0.168695	0.477103	-0.156492	0.509979	-0.00898413	0.970013	-0.392196	0.087206	-0.17756	0.453904	-0.300545	0.197904	-0.278152	0.235049	-0.232354	0.324237	-0.252131	0.283536	-0.0233219	0.922253	-0.34633	0.134693	0.0217507	0.927477	-0.468593	0.0371622	-0.361509	0.117319
s__RB41_1	0.622419	0.00338134	0.615444	0.00387014	-0.0594432	0.803407	-0.354937	0.124632	0.209455	0.375463	-0.0910459	0.702649	-0.229658	0.33004	-0.433704	0.0560731	-0.141132	0.552842	-0.210606	0.372786	-0.234187	0.320325	-0.0255832	0.91474	0.20918	0.376105	0.242105	0.303755	-0.31666	0.173742	-0.144633	0.542933
s__Holophagae_Subgroup_7_3	0.62094	0.00348045	0.599737	0.00518771	-0.0238964	0.920344	-0.315662	0.175179	0.0765972	0.748234	-0.19282	0.415372	-0.168926	0.476491	-0.33884	0.143903	0.00545987	0.981774	-0.183686	0.438217	-0.176784	0.455909	-0.00700413	0.97662	0.290053	0.214785	0.0815161	0.732616	-0.188628	0.425774	-0.0544465	0.81966
s__Methylobacterium.Methylorubrum_1	-0.619926	0.00354981	-0.614439	0.00394512	0.258751	0.270655	0.553836	0.0112895	0.0610429	0.798219	0.257173	0.273692	0.174162	0.462725	0.265375	0.25814	0.0442287	0.853111	-0.106458	0.655083	-0.0254266	0.91526	0.050488	0.832587	-0.392071	0.0873157	-0.320042	0.16894	0.255499	0.276936	-0.199811	0.398328
s__uncl_Myxococcota	0.619923	0.00355	0.607444	0.00450141	-0.0567499	0.812158	-0.355806	0.123646	0.141793	0.550966	-0.108835	0.647853	-0.239251	0.309668	-0.375095	0.103185	-0.192171	0.416973	-0.395934	0.0839711	-0.184009	0.437399	-0.362655	0.116075	-0.0699656	0.76944	0.0419478	0.860613	-0.258775	0.270609	-0.128805	0.588367
s__Flavitalea_1	0.619829	0.00355645	0.638222	0.00246077	-0.0807171	0.735147	-0.321706	0.166612	-0.0637333	0.789513	-0.280039	0.231757	-0.255579	0.276781	-0.318424	0.171226	-0.0193108	0.935595	-0.38779	0.0911356	-0.41563	0.0683732	-0.0774225	0.745607	0.0280039	0.906705	-0.14156	0.551627	-0.48412	0.030544	-0.0799839	0.737471
s__MND1_3	0.613957	0.00398155	0.582831	0.00699813	0.121648	0.609421	-0.263716	0.261239	0.247153	0.293469	-0.166227	0.483665	-0.244451	0.298949	-0.438923	0.0528561	-0.286135	0.221325	-0.205062	0.385785	-0.305558	0.19016	0.19985	0.398234	0.0672463	0.778182	0.197812	0.403161	-0.419943	0.0652695	-0.432301	0.0569628
s__Reyranella_sp.	0.611493	0.00417201	0.541274	0.013714	-0.128765	0.588482	-0.610483	0.00425222	0.356039	0.123383	0.0180723	0.939719	-0.175055	0.460399	-0.344426	0.136993	-0.0034542	0.988469	-0.0587128	0.805778	-0.089498	0.70749	0.121611	0.609529	0.277108	0.236884	0.285929	0.221672	-0.180279	0.446907	-0.176404	0.456894
s__uncl_Planctomycetota	0.610293	0.00426749	0.524779	0.017517	0.125017	0.599472	-0.362331	0.116426	0.0868526	0.715787	-0.309929	0.183576	-0.223299	0.343972	-0.423841	0.0625561	0.296265	0.20468	-0.0164751	0.945038	-0.179771	0.448208	0.206619	0.382108	0.195364	0.409124	-0.0385614	0.871773	-0.208149	0.378515	-0.162987	0.492346
s__S.BQ2.57	0.609564	0.00432634	0.624077	0.00327305	-0.0505321	0.832443	-0.350857	0.129332	-0.0507813	0.831628	-0.228032	0.333571	-0.381044	0.0974027	-0.38121	0.0972447	-0.0753188	0.752309	-0.283553	0.225706	-0.337464	0.145643	0.0271769	0.909449	0.266249	0.256516	0.0729831	0.75977	-0.441884	0.0510947	-0.190029	0.422283
s__Kribbella_1	0.606734	0.00456131	0.571765	0.00844173	0.0773626	0.745798	-0.279534	0.232636	0.214177	0.364543	-0.161551	0.496219	-0.366531	0.111942	-0.513711	0.0205109	-0.248955	0.28985	-0.295687	0.205606	-0.325057	0.161988	0.14752	0.534823	0.313243	0.178689	0.0977674	0.681761	-0.393491	0.0860748	-0.25513	0.277655
s__Sphingomonas_paucimobilis	-0.603212	0.00486829	-0.622555	0.00337235	0.298159	0.201662	0.553499	0.0113496	-0.00165541	0.994474	0.162258	0.494312	0.210329	0.373429	0.301883	0.195816	0.174637	0.461487	-0.0247	0.917674	0.008296	0.972309	0.0477713	0.841483	-0.413469	0.0699689	-0.311103	0.181834	0.22724	0.335297	-0.161617	0.496042
s__TRA3.20_1	0.601166	0.00505435	0.55066	0.0118668	0.0150489	0.94979	-0.438584	0.0530603	0.342539	0.139301	-0.0571859	0.81074	-0.199803	0.398348	-0.374768	0.10351	-0.1442	0.544154	-0.109816	0.64488	-0.24025	0.30759	0.285929	0.221672	0.442438	0.05077	0.344361	0.137073	-0.382851	0.0956943	-0.273447	0.243392
s__JG30.KF.CM66_3	0.598354	0.00531948	0.600227	0.00514165	-0.0797892	0.738088	-0.375802	0.102485	0.269671	0.250222	-0.00602183	0.979898	-0.271099	0.247625	-0.387381	0.091507	-0.118166	0.619773	-0.163281	0.491557	-0.241099	0.305832	0.137749	0.562495	0.167482	0.480322	0.176758	0.455977	-0.34763	0.133138	-0.3263	0.160296
s__PLTA13_3	0.596788	0.00547208	0.594213	0.00573087	-0.0143818	0.952013	-0.341792	0.140222	0.12734	0.592649	-0.146928	0.536482	-0.0909548	0.702934	-0.28259	0.227354	-0.220699	0.349765	-0.0878126	0.712772	-0.111971	0.638361	0.0279862	0.906764	0.235162	0.318256	0.273437	0.243409	-0.192333	0.416572	-0.173944	0.463294
s__uncult_Roseiflexaceae_5	0.595004	0.00565029	0.546982	0.012565	0.082355	0.729963	-0.307006	0.187961	0.258628	0.270891	-0.11095	0.641445	-0.184641	0.435798	-0.341896	0.140094	-0.154298	0.516004	-0.244685	0.298471	-0.22965	0.330058	0.00533782	0.982181	0.239439	0.309274	0.217924	0.35601	-0.318624	0.170943	-0.234748	0.319133
s__Panacagrimonas_sp.	0.590969	0.00607102	0.628055	0.00302487	-0.130697	0.582852	-0.293357	0.20937	-0.125161	0.599049	-0.304447	0.191858	-0.248731	0.290299	-0.301856	0.195859	0.0736678	0.757581	-0.162925	0.492514	-0.146355	0.538089	-0.271388	0.2471	-0.0861062	0.718133	-0.102942	0.665829	-0.335841	0.147712	-0.0177025	0.94095
s__Pseudarthrobacter_polychromogenes	0.590354	0.0061374	0.600982	0.00507137	-0.248492	0.290777	-0.598187	0.0053356	0.228118	0.333383	0.0565612	0.812772	-0.178772	0.450778	-0.27111	0.247604	-0.0307504	0.897599	-0.215605	0.361277	-0.184963	0.434984	-0.071267	0.765265	0.495099	0.0264511	0.330069	0.15524	-0.307577	0.187099	-0.0154775	0.948362
s__Phenylobacterium_1	0.586964	0.00651374	0.62095	0.00347975	-0.142642	0.548559	-0.34527	0.13597	-0.0037822	0.987374	-0.249153	0.289453	-0.353041	0.1268	-0.524949	0.0174741	-0.364473	0.114123	-0.318284	0.171425	-0.369609	0.108735	0.0993602	0.676843	0.189311	0.42407	-0.152689	0.520443	-0.465388	0.0386576	0.0836474	0.72588
s__Caenimonas_1	0.586964	0.00651374	0.591184	0.00604803	-0.307866	0.186664	-0.6046	0.00474535	-0.119139	0.616872	-0.245013	0.297803	-0.0681576	0.775249	-0.138701	0.559771	-0.156915	0.508822	0.17833	0.451917	0.185752	0.432993	-0.178397	0.451744	0.382763	0.0957771	0.36856	0.10982	-0.0970655	0.683932	0.33685	0.146422
s__Dongia_3	0.586316	0.00658783	0.580335	0.00730458	0.090719	0.703671	-0.153993	0.516843	0.218645	0.354382	-0.123778	0.603123	-0.416897	0.0674496	-0.630731	0.00286686	-0.304076	0.192428	-0.447276	0.0480025	-0.43287	0.0566007	0.117627	0.621381	0.180669	0.445906	-0.00460936	0.984613	-0.436517	0.054321	-0.269386	0.250742
s__S085_2	0.582307	0.00706158	0.586194	0.00660187	0	1	-0.290566	0.213938	0.156003	0.51132	-0.112283	0.63742	-0.247638	0.292492	-0.412413	0.0707594	-0.0530044	0.824364	-0.0369115	0.877218	-0.0713487	0.765004	0.0406933	0.864744	0.354182	0.125491	0.201807	0.393533	-0.140113	0.555743	-0.208223	0.378341
s__Pir4_1	0.582205	0.00707389	0.617447	0.0037241	-0.106375	0.655335	-0.171137	0.470653	-0.330934	0.154095	-0.403622	0.0775977	-0.455157	0.043744	-0.445834	0.0488147	0.116896	0.623568	0.035445	0.882063	0.0543321	0.820033	-0.14372	0.545511	0.0637496	0.789461	-0.128911	0.588056	0.0109352	0.963505	0.032855	0.89063
s__Nitrospira_japonica	0.575144	0.00797717	0.595835	0.00556672	-0.134954	0.570526	-0.417622	0.0669261	0.174477	0.461906	-0.0674769	0.777439	-0.241432	0.305143	-0.352495	0.12743	-0.347013	0.133874	-0.233428	0.321942	-0.300115	0.198578	0.0773331	0.745892	0.147085	0.536043	0.245462	0.296892	-0.471403	0.0358887	-0.258069	0.271966
s__uncl_Candidatus_Saccharimonadales_2	-0.575102	0.0079829	-0.538522	0.0142974	0.121906	0.608657	0.483523	0.0307801	-0.422507	0.0634753	-0.0728215	0.760287	0.0577146	0.809021	0.293308	0.20945	-0.00902272	0.969884	0.285948	0.22164	0.26381	0.261063	0.152483	0.521013	0.200762	0.39604	-0.161615	0.496048	0.419069	0.0658895	0.251337	0.285107
s__Sporichthya_sp.	0.57385	0.0081525	0.57332	0.00822526	-0.267272	0.254623	-0.610576	0.00424482	0.187362	0.428945	0.0411775	0.86315	-0.136154	0.567073	-0.21134	0.371083	0.138363	0.560739	-0.0964258	0.685913	-0.13249	0.577645	0.00953183	0.968186	0.45524	0.0437009	0.28574	0.221992	-0.222199	0.346417	0.0156499	0.947787
s__uncult_Gemmatimonadaceae_1	0.573081	0.00825825	0.595105	0.00564015	-0.243792	0.300293	-0.486814	0.0294968	0.187527	0.428532	0.0316027	0.894776	-0.130905	0.582246	-0.29241	0.210913	-0.263856	0.260976	-0.0782249	0.743056	-0.0212208	0.92924	-0.0970655	0.683932	0.261851	0.264751	0.393985	0.0856465	-0.146672	0.5372	0.00150659	0.99497
s__uncl_Devosiaceae	0.572424	0.00834937	0.567333	0.00908401	-0.0746044	0.754589	-0.41283	0.0704461	0.390764	0.0884688	0.0798794	0.737802	-0.206237	0.383008	-0.413926	0.0696292	-0.112154	0.63781	-0.358569	0.120551	-0.3909	0.0883487	0.146948	0.536425	0.324793	0.162349	0.121988	0.608413	-0.377401	0.100914	-0.193889	0.412739
s__uncl_Candidatus_Kapabacteria_3	0.571563	0.00847015	0.529568	0.0163353	0.0594432	0.803407	-0.282593	0.227348	0.17316	0.465345	-0.17231	0.467571	0.0344487	0.885357	-0.19494	0.410162	-0.0736343	0.757688	0.00977811	0.967364	-0.00606309	0.979761	-0.0511663	0.830369	0.314522	0.176826	0.47218	0.0355424	-0.148176	0.532988	-0.00602638	0.979883
s__BD7.11_1	0.571438	0.00848777	0.550852	0.0118314	0.0241693	0.919437	-0.226929	0.335977	-0.0223909	0.925348	-0.344412	0.13701	-0.175969	0.458024	-0.311718	0.180927	-0.25369	0.28047	-0.0687056	0.773487	-0.0756948	0.75111	-0.187312	0.42907	-0.155967	0.511417	0.174341	0.462259	-0.358628	0.120485	-0.0487714	0.838206
s__TK10_6	0.568623	0.00889306	0.562807	0.00978063	-0.290128	0.214661	-0.54717	0.0125286	0.175693	0.458741	-0.0113037	0.962276	-0.176337	0.457069	-0.302688	0.194567	-0.217395	0.357208	-0.00602637	0.979883	-0.0690716	0.772311	0.109269	0.646537	0.261492	0.265431	0.382531	0.0959954	-0.240301	0.307483	0.0414938	0.862108
s__Pirellula_2	0.566462	0.00921477	0.558403	0.0104994	-0.14076	0.5539	-0.422541	0.0634513	0.0779133	0.744046	-0.187429	0.428776	-0.158141	0.505475	-0.285339	0.222669	-0.170343	0.472745	0.121896	0.608685	0.039804	0.867675	-0.0662401	0.781423	0.103877	0.662967	0.371568	0.106729	-0.245297	0.297226	-0.0301432	0.899611
s__NB1.j_3	0.563299	0.00970286	0.518555	0.0191543	0.155238	0.513419	-0.272363	0.245339	0.372569	0.105715	0.00533988	0.982174	-0.112923	0.635492	-0.290705	0.21371	-0.102257	0.667931	-0.323704	0.163844	-0.313874	0.177769	0.0865824	0.716636	0.254407	0.279066	0.314816	0.1764	-0.363738	0.114909	-0.411636	0.0713444
s__TK10_2	0.560221	0.0101976	0.54047	0.0138824	-0.208917	0.376719	-0.544458	0.0130631	0.226652	0.336584	0.00831134	0.972258	-0.00730277	0.975623	-0.179818	0.448088	-0.0720151	0.762869	0.0203929	0.931994	0.0235923	0.921355	0.0170005	0.943288	0.46128	0.0406417	0.373729	0.104547	-0.0793057	0.739623	0.0468988	0.844344
s__Edaphobaculum_3	0.559146	0.0103752	0.528838	0.0165112	-0.0136044	0.954604	-0.329724	0.155698	0.107028	0.653346	-0.201345	0.39464	0.0371728	0.876356	-0.212723	0.367887	-0.148586	0.531843	0.0349696	0.883635	0.00978771	0.967332	-0.0559725	0.814688	0.0349828	0.883591	0.181774	0.443083	-0.0664423	0.780772	-0.0564249	0.813216
s__uncult_Acidimicrobiia_1	0.558297	0.0105173	0.499844	0.0248217	-0.165918	0.48449	-0.616924	0.00376182	0.414348	0.0693161	0.0663671	0.781014	0.0927443	0.697351	-0.111456	0.639918	0.0703746	0.768127	0.00915064	0.969458	-0.0630053	0.791867	0.00839125	0.971991	0.0278437	0.907237	0.299571	0.199432	-0.240586	0.306894	-0.208109	0.378609
s__uncult_Frankiales_2	0.557696	0.0106186	0.560724	0.0101154	-0.165854	0.484661	-0.397122	0.0829613	0.0314185	0.895386	-0.183392	0.438963	-0.377816	0.10051	-0.453309	0.0447157	-0.392158	0.0872395	-0.11129	0.64042	-0.253076	0.281676	0.29358	0.209007	0.226476	0.336969	0.00609578	0.979651	-0.361692	0.117119	-0.115275	0.628422
s__Thermoanaerobaculaceae_Subgroup_10_3	0.556024	0.0109052	0.528282	0.0166462	-0.105385	0.658355	-0.435845	0.0547356	0.313905	0.177723	0.031843	0.89398	-0.131901	0.579355	-0.293111	0.20977	-0.160754	0.498375	-0.106861	0.653854	-0.140512	0.554608	0.0576208	0.809326	0.28962	0.215501	0.371223	0.10708	-0.265259	0.258356	-0.170781	0.471591
s__Noviherbaspirillum_1	0.55584	0.010937	0.564476	0.00951884	-0.300584	0.197842	-0.551059	0.0117931	0.0293078	0.90238	-0.0909918	0.702818	-0.123827	0.602977	-0.171028	0.470941	-0.0249724	0.916769	0.0256547	0.914503	0.0509165	0.831185	-0.143098	0.547268	0.192871	0.415244	0.150762	0.525783	-0.0866818	0.716323	0.134306	0.572394
s__uncult_Vicinamibacteraceae	0.553554	0.0113399	0.579503	0.00740911	-0.231088	0.326955	-0.494535	0.0266499	0.233362	0.322082	0.0572074	0.81067	-0.163502	0.490963	-0.286851	0.22012	-0.210627	0.372736	-0.244169	0.299525	-0.264602	0.259581	0.00865638	0.971107	0.246895	0.29399	0.329447	0.156066	-0.37848	0.099865	-0.11153	0.639694
s__Flavobacterium_1	0.553346	0.0113771	0.552167	0.0115901	-0.118134	0.619869	-0.407688	0.0743765	-0.0506624	0.832016	-0.259594	0.269042	-0.0765528	0.748376	-0.236497	0.315436	-0.0253118	0.915642	0.142159	0.549929	0.118988	0.617322	-0.108352	0.64932	0.517683	0.0193932	0.276692	0.237619	-0.0609252	0.798601	0.290019	0.214841
s__JG30.KF.CM66_2	0.553116	0.0114184	0.529206	0.0164223	0.0289428	0.903591	-0.201698	0.393796	-0.0173705	0.942056	-0.27777	0.235719	-0.18322	0.439402	-0.318487	0.171138	-0.0635146	0.79022	-0.17761	0.453774	-0.193133	0.4146	0.0072357	0.975847	0.194962	0.410108	-0.0674824	0.777422	-0.130194	0.584316	0.00724389	0.97582
s__uncult_Alphaproteobacteria_2	0.551827	0.0116519	0.534841	0.0151089	0.0571859	0.81074	-0.286361	0.220944	0.217017	0.358066	-0.133183	0.57564	-0.199803	0.398348	-0.399703	0.0808003	-0.222437	0.345886	-0.10079	0.67244	-0.19023	0.421784	0.119639	0.615385	0.327314	0.158925	0.215038	0.362574	-0.286574	0.220586	-0.137853	0.562197
s__Terrimonas_1	0.550896	0.0118231	0.530521	0.016108	0.0624765	0.793577	-0.237844	0.312606	0.132377	0.577974	-0.188935	0.425009	-0.169628	0.474633	-0.366973	0.111477	-0.129676	0.585825	0.00300978	0.989952	-0.0758172	0.75072	0.0760256	0.750056	0.333459	0.150787	0.36856	0.10982	-0.241535	0.304931	-0.205727	0.384212
s__JG30.KF.CM45_1	0.550866	0.0118287	0.51191	0.0210344	0.115937	0.626437	-0.22466	0.340962	0.164327	0.488748	-0.196753	0.405735	-0.154837	0.514521	-0.377702	0.100621	-0.100475	0.673408	-0.167611	0.479978	-0.244582	0.298681	0.175227	0.45995	0.427494	0.0600921	0.15019	0.527373	-0.26765	0.253927	-0.0805294	0.735741
s__Paludibaculum_sp.	0.550485	0.0118993	0.578829	0.00749475	-0.199397	0.399327	-0.399017	0.0813703	-0.127135	0.593251	-0.262841	0.262883	-0.1241	0.602172	-0.258248	0.271621	-0.306045	0.189419	0.143451	0.54627	0.140359	0.555043	-0.0891243	0.70866	0.349322	0.131132	0.381135	0.0973163	-0.0853157	0.720621	0.232515	0.323893
s__uncl_Chthonomonadales	0.550137	0.0119642	0.591561	0.00600781	-0.293564	0.209033	-0.517528	0.0194357	0.196674	0.405926	0.097102	0.683819	-0.165033	0.486855	-0.280048	0.231741	-0.110493	0.642829	-0.027088	0.909744	-0.0288105	0.904029	-0.0233346	0.922211	0.339481	0.143099	0.367055	0.11139	-0.127163	0.593168	-0.0746045	0.754589
s__Caenimonas_2	0.550137	0.0119642	0.565562	0.00935159	-0.459917	0.0413169	-0.74708	0.000153707	0.273453	0.24338	0.152804	0.520125	-0.0371421	0.876457	-0.174605	0.461571	-0.0414349	0.862302	-0.160271	0.499685	-0.117517	0.621712	-0.120437	0.613014	0.170493	0.47235	0.200827	0.395883	-0.216704	0.358775	0.128109	0.5904
s__Rubellimicrobium_2	0.54885	0.0122064	0.546219	0.012714	-0.32637	0.160201	-0.554444	0.0111816	0.188511	0.426067	0.0320269	0.893371	-0.168737	0.47699	-0.276043	0.238765	-0.0361454	0.879749	-0.208859	0.376854	-0.161293	0.496918	-0.0915055	0.701214	0.173479	0.464509	0.147823	0.533976	-0.281274	0.229619	0.102678	0.666638
s__uncult_Gemmatimonadaceae_6	0.547611	0.0124434	0.513101	0.020687	-0.0705096	0.767694	-0.378897	0.0994618	0.280381	0.231163	0.00530717	0.982283	-0.224463	0.341397	-0.416446	0.0677773	-0.20558	0.38456	-0.104588	0.660791	-0.0740741	0.756283	0.0363921	0.878934	0.282797	0.226999	0.334858	0.148976	-0.166734	0.482313	-0.129034	0.587696
s__Pla4_2	0.543851	0.0131853	0.536508	0.0147369	-0.0997775	0.675557	-0.29777	0.20228	-0.0933962	0.695321	-0.255076	0.27776	-0.248459	0.290842	-0.334921	0.148895	-0.120576	0.612599	0.216371	0.359532	0.113467	0.633855	0.102996	0.665664	0.323472	0.164163	0.39881	0.0815431	-0.104164	0.662088	0.0334311	0.888723
s__uncult_Entomoplasmatales	0.541166	0.0137365	0.534797	0.0151188	0.0680019	0.77575	-0.113886	0.632594	0.158315	0.505002	-0.174916	0.46076	-0.440857	0.0517003	-0.590288	0.00614449	-0.0724002	0.761636	-0.318733	0.170788	-0.325345	0.161595	0.0596906	0.802604	-0.168871	0.476635	-0.388829	0.0901973	-0.321755	0.166544	-0.310137	0.183267
s__Thermoanaerobaculaceae_Subgroup_10_2	0.541166	0.0137365	0.555599	0.010979	-0.0842468	0.723989	-0.30193	0.195743	0.0129081	0.956926	-0.125048	0.59938	-0.249063	0.289633	-0.350531	0.129712	-0.0593066	0.80385	0.0936563	0.694512	0.0384325	0.872198	0.058935	0.805056	0.311675	0.18099	0.377504	0.100814	-0.0902574	0.705113	-0.0903936	0.704688
s__uncl_Microscillaceae	0.538165	0.0143747	0.506216	0.02276	0.0775019	0.745355	-0.24416	0.299541	0.218529	0.354643	-0.162528	0.493583	-0.42793	0.0598032	-0.509262	0.0218235	-0.270759	0.24824	-0.274539	0.241438	-0.357723	0.121493	0.200151	0.397511	0.248307	0.291148	0.0796992	0.738374	-0.567883	0.00900226	-0.301319	0.196694
s__Myxococcota_p25_3	0.534835	0.0151102	0.46463	0.0390177	0.3164	0.174116	-0.00155714	0.994802	0.223822	0.342813	-0.282583	0.227365	-0.292637	0.210542	-0.5402	0.0139395	-0.106982	0.653488	-0.243233	0.301438	-0.384853	0.0938269	0.22972	0.329906	-0.0345941	0.884876	-0.0598144	0.802202	-0.456159	0.0432241	-0.489924	0.0283226
s__uncl_Pedosphaeraceae_1	0.534369	0.0152155	0.492656	0.0273219	-0.14447	0.543394	-0.519218	0.0189744	0.160305	0.499592	-0.139955	0.556194	0.0597112	0.802537	-0.138271	0.561	0.0452544	0.849741	0.26777	0.253706	0.184924	0.435082	-0.048909	0.837755	0.358917	0.120165	0.431579	0.0574247	-0.0774727	0.745447	0.128814	0.58834
s__uncl_Comamonadaceae	0.53361	0.0153883	0.519775	0.0188241	-0.0722348	0.762165	-0.412963	0.0703471	0.21248	0.368448	-0.0218209	0.927244	-0.163823	0.4901	-0.302233	0.195273	-0.190989	0.419899	-0.112072	0.638057	-0.141725	0.55116	0.123401	0.604235	0.528969	0.0164794	0.421053	0.0644881	-0.26777	0.253706	-0.048211	0.840042
s__Niastella_1	0.533465	0.0154214	0.565304	0.00939107	-0.105231	0.658825	-0.296314	0.2046	0.320699	0.168018	0.144502	0.543302	-0.454621	0.0440242	-0.533327	0.0154532	-0.154687	0.514934	-0.445159	0.0491987	-0.36214	0.116632	0.0343146	0.885801	0.286717	0.220345	0.140203	0.555487	-0.352926	0.126933	-0.300401	0.198128
s__uncult_Fimbriimonadaceae_4	0.529056	0.0164585	0.467044	0.0378791	0.0534236	0.822996	-0.295404	0.206061	0.160305	0.499592	-0.21219	0.369117	0.0183727	0.938719	-0.196451	0.40647	-0.10815	0.649933	0.21211	0.369302	0.143241	0.546865	0.000752446	0.997488	0.194131	0.412145	0.463158	0.039725	-0.0812336	0.733511	-0.0361583	0.879706
s__mle1.27_3	0.525458	0.0173454	0.505652	0.0229366	-0.0158073	0.947263	-0.36374	0.114907	0.154314	0.51596	-0.169364	0.475331	-0.0268035	0.910688	-0.232429	0.324076	-0.318051	0.171757	0.0323552	0.892284	-0.0777126	0.744684	0.175386	0.459538	0.148288	0.532676	0.290335	0.21432	-0.252069	0.283659	-0.124718	0.600353
s__uncult_Nitrospira_2	0.5231	0.0179472	0.533653	0.0153784	-0.373936	0.10434	-0.677923	0.00102066	0.12232	0.60743	0.0301439	0.899609	-0.0566774	0.812394	-0.134105	0.572974	-0.0649564	0.785564	-0.11786	0.620686	-0.0860893	0.718186	-0.119431	0.616005	0.274347	0.241781	0.185302	0.434127	-0.139983	0.556114	0.0928259	0.697097
s__uncult_Pirellulaceae_2	0.522498	0.0181037	0.502578	0.0239196	-0.034608	0.88483	-0.3135	0.178314	-0.0242278	0.919243	-0.227091	0.335624	-0.083079	0.727675	-0.240142	0.307815	-0.164897	0.487219	0.154317	0.515952	0.143741	0.54545	-0.0431628	0.856615	0.317305	0.172821	0.34582	0.135307	0.0485884	0.838805	0.132749	0.576895
s__TK10_1	0.520707	0.0185751	0.500189	0.0247064	0.0526712	0.825452	-0.224567	0.341166	0.371273	0.10703	0.082769	0.728654	-0.342191	0.13973	-0.479039	0.0325992	-0.299139	0.200112	-0.610756	0.00423044	-0.594941	0.00565669	0.337096	0.14611	0.0368698	0.877356	-0.00451128	0.98494	-0.517488	0.0194468	-0.517515	0.0194393
s__Flavisolibacter_2	0.520389	0.0186595	0.493007	0.0271956	-0.114427	0.630969	-0.388049	0.0909014	0.0417458	0.861278	-0.201663	0.39388	0.0211316	0.929537	-0.163064	0.49214	0.0885412	0.710487	0.0543604	0.819941	0.0136935	0.954307	-0.153324	0.518689	0.15559	0.512453	0.184907	0.435126	-0.121934	0.608575	0.181097	0.444812
s__Blfdi19_3	0.520077	0.018743	0.489571	0.0284538	0.0303267	0.899003	-0.261203	0.265978	0.0716192	0.764137	-0.249437	0.288886	0.00848484	0.971679	-0.14922	0.530073	-0.320735	0.167967	0.112167	0.637772	0.0847652	0.722355	-0.0280522	0.906545	0.0439737	0.853949	0.343949	0.137574	-0.144756	0.542588	-0.0538908	0.821472
s__Arenimicrobium_luteum	0.51887	0.0190685	0.571708	0.00844975	-0.320116	0.168836	-0.365306	0.113236	-0.0327352	0.891026	-0.0731924	0.759101	-0.248353	0.291056	-0.382025	0.0964723	0.270155	0.249339	-0.17447	0.461922	-0.194836	0.410417	-0.129092	0.587527	0.00160862	0.99463	-0.161545	0.496236	-0.174068	0.462971	0.163863	0.489993
s__Candidatus_Entotheonella_2	0.518746	0.0191023	0.49887	0.0251494	0.0208576	0.930448	-0.20965	0.375008	0.0419208	0.860702	-0.222986	0.344665	-0.174391	0.462127	-0.302362	0.195072	-0.175505	0.459227	-0.0466276	0.845234	-0.15699	0.508617	0.151312	0.524255	0.357613	0.121616	0.262229	0.264038	-0.280145	0.231574	-0.0759315	0.750355
s__Haliangium_1	0.51767	0.0193965	0.510735	0.0213816	-0.0820166	0.731033	-0.306708	0.188413	0.10813	0.649994	-0.130173	0.584376	-0.300087	0.198621	-0.429926	0.0584931	-0.209397	0.375597	0.186536	0.431019	0.0962516	0.686453	0.228743	0.332023	0.48006	0.0321775	0.409023	0.0733409	-0.11132	0.640328	-0.0150659	0.949733
s__uncult_Vicinamibacterales_1	0.517106	0.0195524	0.524492	0.0175901	-0.225066	0.340067	-0.389371	0.0897108	-0.114222	0.631582	-0.23184	0.325337	-0.136315	0.566609	-0.264175	0.260379	-0.181086	0.444841	0.0891648	0.708533	0.013268	0.955726	0.0199473	0.933477	0.210764	0.372418	0.221136	0.348788	-0.109105	0.647036	0.180859	0.44542
s__Dyadobacter_sp.	0.517018	0.0195767	0.530559	0.0160989	-0.122065	0.608185	-0.285501	0.222395	-0.159238	0.502488	-0.279764	0.232235	-0.324738	0.162424	-0.299202	0.200014	-0.17312	0.465449	0.137177	0.564136	0.266514	0.256025	-0.275215	0.240235	0.395005	0.0847662	0.293948	0.208411	-0.0181892	0.939329	0.221635	0.347672
s__uncult_Microtrichales_4	0.516735	0.0196552	0.52451	0.0175855	-0.13823	0.561119	-0.288193	0.217873	0.107117	0.653076	-0.0500942	0.833875	-0.274752	0.24106	-0.377083	0.101226	-0.350926	0.129251	-0.00677711	0.977378	0.0390753	0.870078	0.0421846	0.859834	0.355179	0.124357	0.448627	0.0472511	-0.105045	0.659393	0.0392157	0.869615
s__Nordella_1	0.515773	0.0199244	0.491254	0.0278321	0.00953183	0.968186	-0.330681	0.154429	0.357865	0.121334	0.0263078	0.912334	-0.0628401	0.792401	-0.258049	0.272004	-0.152743	0.520292	-0.215719	0.361017	-0.27919	0.233235	0.144884	0.542227	0.303112	0.193912	0.256023	0.275919	-0.311383	0.181421	-0.236275	0.315904
s__Thermoanaerobaculaceae_Subgroup_10_1	0.514844	0.0201871	0.510943	0.0213198	-0.191481	0.418678	-0.488109	0.0290033	0.116668	0.62425	-0.03317	0.889587	-0.174869	0.460882	-0.254732	0.278431	-0.0207487	0.930811	0.0874153	0.714019	0.000379658	0.998733	0.0557859	0.815296	0.241613	0.304769	0.423353	0.0628914	-0.152223	0.521731	-0.0769811	0.747012
s__BIyi10_3	0.514844	0.0201871	0.53283	0.0155675	-0.290992	0.213238	-0.545111	0.0129327	0.236365	0.315714	0.0784019	0.742493	-0.113512	0.63372	-0.223695	0.343094	-0.184433	0.436326	-0.0308968	0.897114	-0.0520131	0.827601	0.0422164	0.859729	0.322277	0.165818	0.384935	0.093751	-0.200076	0.397691	0.0162264	0.945867
s__Haliangium_2	0.512357	0.0209036	0.535594	0.0149399	-0.048909	0.837755	-0.181613	0.443493	-0.0234408	0.921858	-0.259594	0.269042	-0.338363	0.144504	-0.483572	0.0307607	-0.325218	0.161768	0.0135389	0.954823	-0.117472	0.621844	0.124906	0.599798	0.206923	0.381394	0.23609	0.316294	-0.356525	0.122835	-0.027872	0.907143
s__TRA3.20_6	0.511863	0.0210482	0.420243	0.0650576	0.0661172	0.781819	-0.463519	0.0395504	0.648981	0.00196225	0.203733	0.388938	0.0328512	0.890642	-0.201494	0.394283	0.0438872	0.854233	-0.114509	0.630721	-0.114606	0.63043	0.147611	0.534569	0.299065	0.200229	0.376431	0.101865	-0.169842	0.474068	-0.416394	0.0678151
s__uncult_Microtrichales_1	0.511031	0.0212938	0.510551	0.0214366	0.0474219	0.842628	-0.234075	0.320563	0.30598	0.189517	-0.040271	0.866136	-0.207536	0.379953	-0.369618	0.108725	-0.32534	0.161601	-0.339353	0.143259	-0.39387	0.0857458	0.0790365	0.740477	0.0854347	0.720246	0.160963	0.497811	-0.522197	0.0181821	-0.364356	0.114248
s__Segetibacter_1	0.510901	0.0213323	0.465963	0.0383858	-0.261118	0.266141	-0.636003	0.00257571	0.140319	0.555155	-0.00867763	0.971036	0.0987186	0.678823	0.00950595	0.968272	0.166461	0.483041	0.00473147	0.984205	0.0182753	0.939043	0	1	0.296617	0.204116	0.222295	0.346201	-0.0820121	0.731047	0.160323	0.499544
s__RCP2.54_2	0.509628	0.021713	0.523721	0.0177871	-0.183534	0.438603	-0.46889	0.0370258	0.462056	0.0402607	0.247637	0.292493	-0.229427	0.33054	-0.389672	0.0894419	-0.185534	0.433543	-0.546581	0.0126432	-0.507312	0.0224194	0.0408278	0.864302	0.0740242	0.756442	0.15785	0.506268	-0.495851	0.0261871	-0.314004	0.17758
s__KD4.96_3	0.509321	0.0218057	0.478344	0.0328885	0.0346125	0.884815	-0.311983	0.180537	0.221554	0.347854	-0.0812641	0.733414	-0.0489938	0.837477	-0.237253	0.313847	-0.159541	0.501666	-0.0887552	0.709816	-0.144756	0.542586	0.126411	0.595374	0.392777	0.0866975	0.416541	0.067708	-0.236179	0.316107	-0.153673	0.517727
s__uncl_Acidimicrobiia	0.508562	0.022036	0.500943	0.0244561	-0.200903	0.395702	-0.498871	0.0251492	0.198113	0.402432	-0.00677201	0.977395	-0.0941599	0.692945	-0.225919	0.338191	-0.0836056	0.726012	0.0564122	0.813257	-0.00303155	0.98988	-0.0188111	0.937259	0.367193	0.111245	0.434586	0.0555188	-0.181271	0.444366	0.0587572	0.805634
s__env.OPS_17_3	0.508373	0.0220934	0.543331	0.0132905	-0.0519383	0.827846	-0.241614	0.304768	-0.0310141	0.896726	-0.29921	0.200001	-0.305177	0.19074	-0.431599	0.0574116	-0.437368	0.0537994	-0.0948081	0.690931	-0.192955	0.415039	0.0752729	0.752456	-0.0255928	0.914708	-0.115081	0.629004	-0.371708	0.106586	-0.0734741	0.7582
s__uncl_Entotheonellaceae_1	0.507048	0.0225011	0.500189	0.0247066	-0.0226074	0.924629	-0.304151	0.192312	0.357443	0.121805	0.0617935	0.795788	-0.19627	0.406911	-0.335227	0.1485	-0.345681	0.135474	-0.374388	0.103888	-0.355985	0.123445	0.0527506	0.825193	0.103994	0.662608	0.302711	0.194532	-0.472317	0.035482	-0.361373	0.117466
s__uncult_Vicinamibacterales_3	0.504883	0.0231794	0.487974	0.0290544	-0.194508	0.411221	-0.470449	0.0363172	0.344578	0.136809	0.12224	0.607667	-0.179117	0.449888	-0.294907	0.20686	-0.136364	0.566469	-0.188286	0.426629	-0.216048	0.360269	0.107633	0.651506	0.239867	0.308385	0.299608	0.199373	-0.327388	0.158825	-0.21397	0.36502
s__Pla4_3	0.504566	0.0232804	0.493731	0.0269359	0.122366	0.607294	-0.181557	0.443636	0.0310529	0.896597	-0.198588	0.401282	-0.392344	0.0870764	-0.403381	0.0777915	-0.248634	0.290492	-0.202631	0.391563	-0.253972	0.279917	0.193232	0.414357	0.249265	0.28923	0.173736	0.463837	-0.323716	0.163828	-0.391025	0.0882379
s__11.24_2	0.504197	0.0233979	0.453585	0.0445694	0.3072	0.187669	-0.0611552	0.797856	0.112122	0.637907	-0.369393	0.108957	-0.187908	0.427577	-0.408405	0.0738189	-0.152925	0.519789	-0.149586	0.529054	-0.361054	0.117814	0.226913	0.336012	0.0761403	0.74969	0.00903956	0.969828	-0.487566	0.0292091	-0.354717	0.124882
s__uncl_Polyangiaceae	0.503248	0.0237025	0.549907	0.0120072	-0.495862	0.0261835	-0.685006	0.00086041	0.0907387	0.703609	0.0391272	0.869907	-0.30468	0.191501	-0.312055	0.18043	-0.300673	0.197703	-0.130124	0.584519	-0.138693	0.559794	-0.0504139	0.832829	0.127163	0.593168	0.075188	0.752727	-0.32343	0.164222	0.150659	0.526067
s__CL500.29_1	0.50173	0.0241965	0.505462	0.0229964	-0.188864	0.425186	-0.376037	0.102253	-0.15728	0.507824	-0.291949	0.211667	-0.303914	0.192676	-0.322633	0.165323	-0.182552	0.441101	0.0586687	0.805921	0.0174314	0.941853	-0.0225734	0.924742	0.324304	0.163019	0.239098	0.309986	-0.19481	0.41048	0.235782	0.316945
s__Nocardioides_sp.	0.50173	0.0241965	0.516008	0.0198583	-0.225734	0.338598	-0.438584	0.0530603	0.171647	0.469311	0.0263356	0.912242	-0.257217	0.273607	-0.358901	0.120183	-0.204795	0.386417	-0.143663	0.545671	-0.134904	0.57067	0.0323552	0.892284	0.432656	0.0567363	0.317293	0.172837	-0.225649	0.338784	0.0225989	0.924657
s__Holophagae_Subgroup_7_1	0.499641	0.0248897	0.507536	0.0223501	-0.359804	0.119185	-0.597061	0.00544526	0.0949333	0.690543	0.0222055	0.925965	-0.0306326	0.897989	-0.176495	0.45666	0.0786495	0.741706	0.0910459	0.702649	0.150876	0.525465	-0.284531	0.224039	0.116297	0.62536	0.349003	0.131508	0.027088	0.909744	0.220799	0.349541
s__Massilia_timonae	0.497935	0.0254673	0.517515	0.0194393	-0.335591	0.148033	-0.607387	0.00450619	0.043857	0.854333	-0.0218209	0.927244	-0.0719596	0.763046	-0.142805	0.548098	-0.241612	0.304771	0.123355	0.604372	0.195535	0.408706	-0.136945	0.5648	0.477051	0.033432	0.481203	0.031711	-0.0263257	0.912275	0.226742	0.336386
s__BD2.11_2	0.497363	0.0256634	0.486436	0.0296418	-0.184419	0.436362	-0.525067	0.0174442	0.353636	0.126117	0.125329	0.598552	-0.0689234	0.772787	-0.219201	0.353128	-0.13121	0.581359	0.0421369	0.859991	-0.0223661	0.925431	0.102371	0.667581	0.369213	0.109143	0.485897	0.02985	-0.180587	0.446117	-0.119442	0.61597
s__Nannocystaceae_2	0.497358	0.0256652	0.549397	0.012103	-0.33258	0.151933	-0.470389	0.0363443	-0.214991	0.362681	-0.253107	0.281614	-0.0835368	0.726229	-0.150152	0.527477	-0.224224	0.341924	0.224398	0.341541	0.217759	0.356383	-0.233145	0.322545	0.215066	0.362509	0.444863	0.0493681	-0.122741	0.606185	0.314103	0.177436
s__R7C24_1	0.497311	0.0256813	0.456489	0.0430539	-0.0602877	0.800667	-0.392844	0.0866389	0.171018	0.470966	-0.102642	0.666751	-0.21157	0.37055	-0.237558	0.313206	-0.304556	0.191691	0.0129684	0.956725	0.0445819	0.85195	-0.0278544	0.907201	0.308307	0.186001	0.317226	0.172933	-0.189186	0.424381	-0.0695239	0.770858
s__Polyangium_2	0.497176	0.0257277	0.527308	0.0168848	-0.0180587	0.939764	-0.226074	0.33785	-0.10435	0.66152	-0.318285	0.171425	-0.13014	0.584473	-0.256898	0.274224	-0.374308	0.103969	-0.0060173	0.979913	-0.0227366	0.924199	-0.0865313	0.716796	0.291949	0.211667	0.275188	0.240283	-0.247461	0.292848	0.0934088	0.695282
s__Puia_1	0.496031	0.0261244	0.514135	0.0203892	-0.166792	0.482158	-0.326923	0.159452	0.0518357	0.828181	-0.136295	0.566666	-0.127556	0.592017	-0.285447	0.222487	-0.0978691	0.681447	-0.0286037	0.904715	-0.039819	0.867626	-0.0843373	0.723704	0.322289	0.165801	0.288939	0.216631	-0.207753	0.379443	0.131926	0.579281
s__Prosthecobacter_2	0.494995	0.0264874	0.481236	0.0316978	-0.139977	0.556129	-0.396688	0.0833294	0.117867	0.620665	-0.0738343	0.757049	0.151018	0.52507	-0.0888159	0.709626	0.0129361	0.956832	-0.192204	0.41689	-0.124334	0.601482	-0.235731	0.317052	0.00615286	0.979461	0.0714732	0.764605	-0.112247	0.637529	0.132436	0.577802
s__BIrii41_3	0.494899	0.0265214	0.470811	0.0361543	0.0857788	0.719163	-0.2419	0.304179	0.282802	0.22699	-0.0857788	0.719163	-0.114829	0.629759	-0.294677	0.207232	-0.161075	0.497507	-0.123355	0.604372	-0.230398	0.328442	0.0835215	0.726278	0.21219	0.369117	0.263158	0.262287	-0.369312	0.109041	-0.255368	0.277192
s__Roseisolibacter_2	0.494262	0.0267468	0.493555	0.0269988	-0.196061	0.407421	-0.394234	0.0854315	0.207699	0.379571	0.0356475	0.881394	-0.120762	0.612047	-0.255142	0.277632	-0.0560535	0.814425	-0.133438	0.574901	-0.0878533	0.712644	-0.129317	0.586871	0.211989	0.369581	0.206903	0.38144	-0.159595	0.501518	0.0569487	0.811512
s__TK10_4	0.490529	0.0280986	0.463452	0.0395829	-0.0225819	0.924714	-0.328308	0.157588	0.375194	0.103086	0.0557019	0.815569	-0.138613	0.560025	-0.323888	0.16359	-0.258968	0.27024	-0.185854	0.432736	-0.26119	0.266003	0.191946	0.417529	0.251411	0.28496	0.40015	0.0804294	-0.376223	0.10207	-0.256594	0.274812
s__Vicinamibacteria_Subgroup_17_2	0.490211	0.0282163	0.458855	0.0418492	-0.0260329	0.913247	-0.270203	0.249253	0.0221974	0.925992	-0.23824	0.311777	-0.321036	0.167546	-0.396874	0.083172	-0.246877	0.294026	0.0962066	0.686593	-0.0572097	0.810663	0.239029	0.310129	-0.0520658	0.827429	0.222295	0.346201	-0.236573	0.315275	-0.222714	0.345269
s__Candidatus_Solibacter_2	0.48901	0.0286636	0.440091	0.0521557	0.177268	0.454658	-0.19902	0.400236	0.186463	0.431204	-0.18216	0.442097	-0.150483	0.526558	-0.339762	0.142747	-0.227508	0.334713	-0.204665	0.386725	-0.333596	0.150609	0.273993	0.242413	0.249153	0.289453	0.05566	0.815706	-0.296087	0.204964	-0.253957	0.279948
s__Candidatus_Entotheonella_1	0.488619	0.0288107	0.50861	0.0220211	-0.0733654	0.758548	-0.301015	0.197168	0.207704	0.379558	0.0291884	0.902776	0.00882849	0.970532	-0.139421	0.557717	-0.183348	0.439075	-0.301237	0.196822	-0.291611	0.212221	-0.0141998	0.95262	-0.0552213	0.817135	0.313736	0.177969	-0.309123	0.184779	-0.247987	0.29179
s__SM1A02_3	0.488008	0.0290415	0.489604	0.0284418	-0.169185	0.475805	-0.322239	0.16587	-0.17723	0.454756	-0.31269	0.179498	-0.12679	0.594263	-0.19416	0.412074	-0.20557	0.384585	0.203852	0.388657	0.261318	0.26576	-0.296829	0.203777	0.114427	0.630969	0.343399	0.138246	-0.0792757	0.739718	0.252174	0.283452
s__Chryseolinea_2	0.48496	0.0302143	0.479396	0.0324512	-0.238294	0.311664	-0.518155	0.0192635	0.0258065	0.913999	-0.0895019	0.707477	-0.0541737	0.820549	-0.143724	0.545499	0.0361864	0.879613	0.212912	0.367452	0.288705	0.21702	-0.258309	0.271503	0.42334	0.0629	0.523023	0.0179673	0.057003	0.811335	0.263517	0.261613
s__Edaphobaculum_2	0.483465	0.0308032	0.414913	0.0688996	0.146409	0.537938	-0.142048	0.550244	-0.0314185	0.895386	-0.391567	0.0877588	0.122577	0.60667	-0.066618	0.780205	0.0361454	0.879749	0.242398	0.303152	0.20584	0.383945	-0.11972	0.615145	0.0773984	0.745684	0.339078	0.143604	-0.0861353	0.718042	0.0446594	0.851696
s__Ellin517_1	0.482936	0.0310138	0.468727	0.0371007	-0.284531	0.224039	-0.56766	0.00903528	0.0332834	0.889212	-0.109522	0.64577	0.00918979	0.969327	-0.101664	0.669752	-0.0414349	0.862302	0.284424	0.224221	0.221007	0.349076	-0.0368837	0.87731	0.375612	0.102673	0.51824	0.0192402	-0.055681	0.815638	0.263376	0.261877
s__Nitrospira_moscoviensis	0.482095	0.0313505	0.479956	0.0322205	-0.0740465	0.756371	-0.256527	0.274941	-0.0167047	0.944273	-0.218362	0.355021	-0.105314	0.658573	-0.202959	0.390782	-0.297688	0.202409	0.243204	0.301497	0.22641	0.337115	-0.0967138	0.685021	0.128826	0.588305	0.46584	0.0384437	-0.0649551	0.785567	0.0404691	0.865483
s__env.OPS_17_4	0.48103	0.0317813	0.457751	0.042408	-0.142669	0.548482	-0.458695	0.0419301	0.0382585	0.872772	-0.152283	0.521565	-0.0766829	0.747962	-0.200415	0.396874	-0.200706	0.396175	0.142616	0.548634	0.127433	0.592378	0.0603749	0.800384	0.495689	0.0262437	0.187521	0.428546	0.00115323	0.99615	0.193264	0.414276
s__uncl_Promicromonosporaceae	0.478274	0.0329177	0.472281	0.0354978	-0.141209	0.552626	-0.387132	0.0917335	0.283017	0.226622	0.103343	0.664602	-0.199845	0.398246	-0.356473	0.122894	-0.180936	0.445224	-0.274425	0.241642	-0.274925	0.240752	0.103343	0.664602	0.262695	0.263158	0.138738	0.559667	-0.236573	0.315275	-0.1003	0.673946
s__uncl_Micrococcaceae	0.47696	0.0334703	0.472969	0.035194	-0.0902572	0.705114	-0.405825	0.0758396	0.295257	0.206298	0.0762843	0.749231	-0.0311211	0.896371	-0.176716	0.456086	-0.113179	0.634722	-0.256702	0.274603	-0.278435	0.234554	0.0438068	0.854498	0.293808	0.208638	0.273964	0.242465	-0.301625	0.196218	-0.125898	0.59688
s__Acidibacter_3	0.476861	0.0335122	0.459684	0.0414333	-0.181031	0.44498	-0.519413	0.0189216	0.326782	0.159643	0.116673	0.624234	-0.11717	0.622748	-0.243011	0.301894	-0.231728	0.325578	-0.174191	0.46265	-0.179687	0.448425	0.0613474	0.797233	0.307113	0.187799	0.375329	0.102953	-0.258841	0.270483	-0.1526	0.520688
s__NS11.12_3	0.47664	0.033606	0.473784	0.0348366	-0.142427	0.54917	-0.429434	0.0588139	0.0514961	0.829291	-0.0941975	0.692829	-0.0521343	0.827205	-0.121832	0.608875	-0.0560771	0.814348	0.248588	0.290585	0.20342	0.389684	0.0459684	0.847397	0.555388	0.0110157	0.448796	0.0471576	0.0617703	0.795863	0.156922	0.508804
s__Adhaeribacter_3	0.476483	0.0336729	0.510824	0.0213552	-0.282797	0.226999	-0.404713	0.076723	0.155429	0.512895	0.0288104	0.90403	-0.0910192	0.702733	-0.276362	0.238202	-0.0765128	0.748503	-0.303911	0.192681	-0.24055	0.306968	-0.219869	0.351627	0.0257777	0.914094	0.046971	0.844107	-0.262227	0.26404	0.146492	0.537705
s__Vicinamibacteraceae_1	0.475923	0.0339118	0.473071	0.0351491	-0.128668	0.588765	-0.431802	0.0572815	0.289608	0.215522	0.0729872	0.759757	0.0168416	0.943817	-0.129204	0.5872	-0.151104	0.524834	-0.00827379	0.972383	0.0128841	0.957006	-0.0842739	0.723904	0.321294	0.167186	0.482707	0.0311052	-0.136141	0.567108	-0.0745764	0.754679
s__uncult_Microscillaceae_2	0.475627	0.0340385	0.390305	0.0888771	0.0936761	0.69445	-0.31532	0.175671	0.229291	0.330836	-0.117775	0.620939	0.0957002	0.688162	-0.07377	0.757254	0.0875665	0.713544	0.262661	0.263223	0.331999	0.152693	-0.11933	0.616304	0.150037	0.527797	0.566295	0.0092401	0.0819843	0.731135	-0.0801623	0.736905
s__uncl_Chitinophagales	0.475258	0.0341972	0.414762	0.069011	0.215795	0.360846	-0.121258	0.610575	-0.261555	0.265312	-0.61938	0.00358757	-0.0511158	0.830534	-0.216694	0.358799	0.0671681	0.778434	0.31369	0.178036	0.155965	0.511424	0.0617733	0.795854	0.292394	0.21094	-0.0592578	0.804009	-0.0230534	0.923146	0.186354	0.431477
s__Variovorax_2	0.475055	0.0342844	0.481286	0.0316772	-0.0861031	0.718143	-0.359683	0.119319	0.203795	0.38879	-0.0309669	0.896882	-0.027279	0.90911	-0.24763	0.292508	-0.113564	0.633563	-0.200832	0.395873	-0.207305	0.380495	0.00981878	0.967229	0.432404	0.0568971	0.190945	0.420008	-0.249907	0.287948	0.0465029	0.845643
s__Vicinamibacteraceae_2	0.474405	0.0345661	0.476837	0.0335224	-0.13243	0.577819	-0.391862	0.0874991	0.344807	0.136531	0.105342	0.658486	-0.146216	0.53848	-0.312055	0.18043	-0.197125	0.40483	-0.088003	0.712174	-0.183409	0.438922	0.167043	0.48149	0.292701	0.210437	0.377444	0.100873	-0.312147	0.180295	-0.207157	0.380844
s__uncl_Rhizobium	0.473824	0.034819	0.484552	0.0303742	0.105382	0.658365	-0.12288	0.605774	0.163013	0.492278	-0.159578	0.501564	-0.168862	0.476659	-0.343541	0.138072	-0.231345	0.326402	-0.400301	0.0803051	-0.505701	0.0229214	0.148288	0.532676	0.199097	0.400052	0.0060173	0.979913	-0.55079	0.0118428	-0.167295	0.48082
s__uncult_Chitinophagaceae_1	0.473444	0.0349851	0.486813	0.0294971	-0.0779074	0.744065	-0.303054	0.194002	0.139941	0.556232	-0.0350019	0.883528	0.0298668	0.900527	-0.110356	0.643243	-0.0997506	0.67564	-0.000752445	0.997488	0.0500393	0.834055	-0.184795	0.43541	0.32819	0.157747	0.549831	0.0120215	-0.118134	0.619869	0.0248682	0.917115
s__SM1A02_1	0.473086	0.0351424	0.412546	0.0706594	0.279845	0.232094	-0.142444	0.549121	0.254957	0.277993	-0.195276	0.409338	-0.300354	0.198203	-0.477874	0.0330852	-0.0658308	0.782743	-0.272823	0.244512	-0.466167	0.0382895	0.359032	0.120038	0.302909	0.194225	-0.0291926	0.902762	-0.478785	0.0327044	-0.438715	0.0529816
s__uncl_Micromonosporaceae	0.472887	0.0352301	0.457251	0.0426631	-0.156509	0.509934	-0.413716	0.069785	0.146694	0.537137	-0.0549285	0.818089	-0.0987531	0.678716	-0.190407	0.421344	-0.252351	0.283103	-0.00225649	0.992467	0.0189472	0.936806	-0.106847	0.653897	0.245297	0.297225	0.410526	0.0721872	-0.183528	0.43862	0.0851226	0.721229
s__Acidobacteriota_Subgroup_5_3	0.472103	0.0355767	0.437995	0.0534174	0.0387801	0.871051	-0.342006	0.139957	0.352634	0.12727	0.03125	0.895944	-0.118746	0.618043	-0.33006	0.155252	-0.178083	0.452551	-0.0654874	0.78385	-0.106563	0.654762	0.169804	0.474168	0.384413	0.0942351	0.327314	0.158925	-0.146029	0.539004	-0.235206	0.318164
s__uncult_Myxococcaceae_2	0.471043	0.0360498	0.459532	0.0415092	-0.126181	0.596048	-0.387061	0.0917985	0.396735	0.0832891	0.127692	0.591618	-0.227923	0.333807	-0.380501	0.0979205	-0.352374	0.12757	-0.241694	0.304604	-0.312407	0.179913	0.302986	0.194106	0.313564	0.17822	0.204607	0.386863	-0.333084	0.151275	-0.190621	0.420812
s__Methylotenera_1	0.470944	0.0360944	0.455057	0.0437965	-0.109982	0.644375	-0.359715	0.119283	-0.173129	0.465424	-0.308412	0.185844	-0.178014	0.452731	-0.224357	0.341631	-0.130537	0.583316	0.290613	0.213861	0.255641	0.276661	-0.0299952	0.900102	0.547989	0.0123707	0.370431	0.10789	0.033828	0.88741	0.297981	0.201944
s__Candidatus_Sumerlaea_3	0.466903	0.0379451	0.407211	0.0747485	0.0354858	0.881928	-0.349662	0.130732	0.330917	0.154118	-0.00724979	0.9758	-0.229815	0.3297	-0.377411	0.100905	-0.212761	0.367799	-0.0289882	0.90344	-0.169488	0.475003	0.360582	0.118331	0.167127	0.481267	0.25317	0.28149	-0.238009	0.312261	-0.35335	0.126446
s__SM1A02_5	0.464978	0.038852	0.412177	0.0709362	-0.130878	0.582326	-0.52048	0.0186354	0.246558	0.294671	-0.00267097	0.991083	-0.0388202	0.870919	-0.15403	0.516743	-0.0276162	0.907991	0.252121	0.283556	0.195622	0.408492	0.0858528	0.71893	0.610508	0.00425021	0.545232	0.0129088	-0.0122056	0.959268	0.0634119	0.790552
s__Crocinitomix_sp.	0.464234	0.0392069	0.481329	0.0316598	-0.0674853	0.777412	-0.263475	0.26169	-0.0367827	0.877644	-0.253547	0.280751	-0.142748	0.54826	-0.320073	0.168898	-0.236694	0.315022	-0.0297281	0.900987	-0.129418	0.586576	0.0983684	0.679904	0.341239	0.140906	0.0777212	0.744657	-0.250402	0.286963	0.150773	0.525751
s__uncult_Polyangiaceae_4	0.463952	0.039342	0.433685	0.0560846	0.0459165	0.847567	-0.242368	0.303215	0.351366	0.128738	0.0481746	0.840161	-0.100322	0.67388	-0.283072	0.226528	-0.00460387	0.984631	-0.230248	0.328764	-0.202432	0.39204	0.00978547	0.96734	0.438464	0.0531328	0.254983	0.277942	-0.250564	0.28664	-0.116051	0.626094
s__uncl_Sphingomonadaceae	0.463019	0.0397922	0.476837	0.0335224	-0.314522	0.176826	-0.523739	0.0177826	0.276753	0.237511	0.139202	0.55834	-0.00382764	0.987222	-0.171517	0.469654	-0.188688	0.425626	-0.0789771	0.740666	-0.0234945	0.92168	-0.158014	0.505822	0.125658	0.597584	0.36391	0.114725	-0.142911	0.547798	0.0790962	0.740288
s__Rhizocola_sp.	0.461669	0.0404504	0.423547	0.0627582	-0.0933002	0.69562	-0.389875	0.0892607	0.101843	0.669202	-0.103756	0.663335	0.00450063	0.984976	-0.102573	0.666961	0.0582125	0.807403	0.17648	0.456697	0.166076	0.484067	-0.0534867	0.82279	0.455643	0.0434916	0.436413	0.0543851	0.0450245	0.850496	0.146953	0.536411
s__uncult_Ilumatobacteraceae_3	0.461501	0.0405329	0.473071	0.0351491	-0.203913	0.388511	-0.377544	0.100775	0.209455	0.375463	0.0112867	0.962333	-0.315397	0.17556	-0.418592	0.0662296	-0.327519	0.158648	-0.235427	0.317696	-0.325133	0.161884	0.229496	0.330391	0.352897	0.126966	0.0766917	0.747933	-0.412937	0.0703661	-0.0587572	0.805634
s__BIyi10_1	0.461471	0.0405478	0.445097	0.0492346	-0.14592	0.539311	-0.493978	0.0268479	0.211274	0.371236	0.0514539	0.829429	-0.16318	0.491829	-0.183261	0.439297	-0.115146	0.628809	-0.0140641	0.953072	-0.040489	0.865418	0.0920542	0.699502	0.528206	0.0166647	0.431405	0.0575362	-0.154705	0.514883	-0.105841	0.656963
s__TK10_3	0.460742	0.0409072	0.454991	0.0438305	0.013544	0.954806	-0.256971	0.274082	0.284315	0.224408	-0.0165538	0.944776	-0.158464	0.504594	-0.312811	0.179321	-0.296071	0.20499	-0.182775	0.440531	-0.292544	0.210693	0.199398	0.399324	0.246802	0.294177	0.369925	0.10841	-0.430989	0.0578042	-0.28098	0.230127
s__Chthonomonas_sp.	0.460329	0.0411119	0.49755	0.0255991	-0.291039	0.213159	-0.4408	0.0517341	0.0707538	0.766911	0.00677711	0.977378	0.0111085	0.962927	-0.102458	0.667313	-0.191516	0.418591	0.140008	0.556043	0.183547	0.438571	-0.155497	0.512708	0.18637	0.431436	0.502634	0.0239016	-0.0105382	0.964829	0.14625	0.538385
s__uncl_Polyangiales	0.457118	0.042731	0.398644	0.0816818	-0.0112909	0.962318	-0.450434	0.0462594	0.313166	0.178801	0.0203237	0.932225	-0.0712208	0.765413	-0.15911	0.502837	-0.239785	0.308556	-0.0218209	0.927244	-0.06634	0.781101	0.175386	0.459538	0.364321	0.114286	0.473862	0.0348021	-0.256584	0.274831	-0.174454	0.461965
s__CL500.29_2	0.456875	0.0428557	0.492644	0.0273262	-0.274303	0.24186	-0.393962	0.085666	-0.0166605	0.944421	-0.0798794	0.737802	-0.208537	0.377606	-0.222476	0.3458	-0.340304	0.14207	-0.0308851	0.897153	-0.0371924	0.876291	0.0828938	0.72826	0.327807	0.158261	0.34488	0.136442	-0.262147	0.264192	0.171256	0.47034
s__Iamia_2	0.455418	0.0436082	0.458019	0.0422718	-0.173405	0.464704	-0.405979	0.075718	-0.0197419	0.934161	-0.121648	0.609421	0.0380513	0.873456	-0.0963581	0.686123	-0.0296533	0.901235	0.238295	0.311663	0.217658	0.356613	-0.124292	0.601605	0.369855	0.108482	0.48245	0.0312079	0.0396529	0.868173	0.243949	0.299973
s__uncult_Gaiellales_3	0.454669	0.0439988	0.472317	0.0354817	-0.100075	0.674639	-0.284854	0.223492	0.347832	0.132897	0.0985704	0.67928	-0.234251	0.320188	-0.395925	0.083979	-0.332121	0.152533	-0.330952	0.154072	-0.384249	0.0943876	0.161023	0.497647	0.0835215	0.726278	0.100752	0.672556	-0.440767	0.0517535	-0.256121	0.275729
s__Nannocystis_1	0.452942	0.0449103	0.429164	0.0589906	-0.21528	0.362019	-0.471919	0.0356584	0.0608934	0.798704	-0.105382	0.658365	-0.0210599	0.929775	-0.117159	0.62278	-0.0514099	0.829572	0.394281	0.0853901	0.359373	0.11966	-0.0730147	0.759669	0.479865	0.032258	0.527266	0.0168951	0.0880361	0.712071	0.25471	0.278474
s__uncult_Dongia	0.451121	0.0458869	0.452132	0.0453427	-0.117832	0.620771	-0.367723	0.110692	0.183075	0.43977	-0.0144776	0.951694	0.00327318	0.989073	-0.20555	0.38463	-0.250888	0.285998	-0.0804009	0.736149	-0.0826331	0.729084	-0.0229229	0.92358	0.00884743	0.970469	0.166367	0.483291	-0.133868	0.573661	-0.140511	0.554609
s__Ilumatobacter_1	0.449912	0.0465442	0.473725	0.0348622	-0.109517	0.645785	-0.314297	0.177153	0.351044	0.129113	0.120846	0.611797	-0.230142	0.328993	-0.369739	0.108601	-0.361479	0.117351	-0.396378	0.0835925	-0.452267	0.0452704	0.143505	0.546117	0.112161	0.63779	0.246794	0.294193	-0.545115	0.0129321	-0.342156	0.139773
s__Actinocorallia_2	0.449912	0.0465442	0.448016	0.0475898	-0.2213	0.348421	-0.462935	0.0398327	0.322202	0.165922	0.101587	0.66999	-0.137932	0.561972	-0.285552	0.222309	-0.373798	0.104478	-0.237072	0.314227	-0.257515	0.273033	0.151058	0.52496	0.138973	0.558994	0.0981139	0.68069	-0.270292	0.249089	-0.0551986	0.817209
s__NS11.12_1	0.449273	0.0468946	0.450396	0.0462802	0.0195931	0.934656	-0.209811	0.374633	0.10072	0.672654	-0.142427	0.54917	-0.0789682	0.740694	-0.269392	0.25073	-0.377176	0.101134	-0.0512241	0.83018	0.078939	0.740787	-0.181613	0.443494	0.146948	0.536425	0.350904	0.129277	-0.0836159	0.72598	-0.00603546	0.979853
s__VHS.B3.70	0.447683	0.047775	0.42417	0.0623316	-0.351735	0.128309	-0.606703	0.00456389	0.00807931	0.973032	-0.0944661	0.691994	-0.137824	0.562282	-0.208691	0.377246	0.211852	0.369898	0.38174	0.0967415	0.255081	0.277751	0.00120595	0.995974	0.29988	0.198947	0.206464	0.382474	0.0221008	0.926313	0.210475	0.373089
s__uncult_Armatimonadota_4	0.445728	0.0488749	0.470988	0.0360747	-0.097102	0.683819	-0.220129	0.351044	0.0832084	0.727266	-0.105382	0.658365	-0.066243	0.781414	-0.22676	0.336348	-0.350278	0.130009	-0.0944319	0.6921	-0.0849153	0.721882	-0.124577	0.600768	0.0425292	0.8587	0.217375	0.357253	-0.185102	0.434635	0.0414469	0.862262
s__uncl_Chitinophagaceae	0.445561	0.0489701	0.437666	0.0536178	-0.241535	0.304931	-0.473249	0.0350706	0.198113	0.402432	-0.0112867	0.962333	-0.0505248	0.832466	-0.209296	0.375834	-0.0467884	0.844706	0.092516	0.698063	-0.00151577	0.99494	0.0112867	0.962333	0.212942	0.367382	0.263158	0.262287	-0.148928	0.530887	0.123541	0.603823
s__Latescibacterota_2	0.44436	0.0496562	0.50627	0.022743	-0.103111	0.665312	-0.203496	0.389503	0.0312382	0.895983	-0.0568626	0.811792	-0.141928	0.550583	-0.306054	0.189405	-0.180076	0.447427	-0.222817	0.34504	-0.18404	0.437321	-0.126614	0.594778	0.0492809	0.836537	0.0363647	0.879025	-0.165218	0.48636	-0.0060722	0.97973
s__UTCFX1_1	0.443934	0.0499013	0.446648	0.0483551	-0.0170718	0.943051	-0.243925	0.300021	0.21464	0.363482	-0.0371786	0.876336	-0.104984	0.659581	-0.289906	0.215027	-0.261812	0.264826	0.0819139	0.731358	-0.0305694	0.898199	0.198033	0.402626	0.303119	0.193901	0.382879	0.0956676	-0.143349	0.546558	-0.169392	0.475257
s__BD7.11_2	0.442854	0.0505274	0.478254	0.0329259	-0.267684	0.253864	-0.298609	0.200949	-0.0902199	0.705231	-0.114486	0.630788	-0.311722	0.18092	-0.377974	0.100356	-0.166241	0.483627	-0.289814	0.215181	-0.262983	0.262616	-0.0815407	0.732538	-0.143314	0.546657	-0.069134	0.77211	-0.277464	0.236259	0.0808084	0.734857
s__uncult_Pseudomonadota_1	0.439573	0.0524653	0.484133	0.030539	-0.134664	0.571361	-0.200892	0.395727	-0.2852	0.222906	-0.282594	0.227346	-0.364394	0.114207	-0.342302	0.139592	-0.0282742	0.905808	0.0996543	0.675936	0.153048	0.519449	-0.238778	0.310653	-0.0200992	0.932972	-0.0409715	0.863828	0.0486217	0.838696	0.0543291	0.820043
s__uncult_Verrucomicrobiaceae_4	0.438849	0.0529003	0.420638	0.0647789	-0.0918868	0.700024	-0.437598	0.0536587	0.406142	0.075589	0.147934	0.533665	-0.0112492	0.962458	-0.186454	0.431226	-0.224257	0.341852	-0.124248	0.601735	-0.142475	0.549032	0.0617662	0.795876	0.0651977	0.784785	0.412227	0.0708988	-0.215719	0.361017	-0.314524	0.176823
s__Rubrobacter_3	0.43797	0.0534324	0.450472	0.0462391	-0.220467	0.350286	-0.413716	0.069785	0.224578	0.341142	0.027088	0.909744	-0.176071	0.457757	-0.258409	0.271312	-0.415727	0.068302	-0.263257	0.262101	-0.303913	0.192678	0.0790068	0.740572	0.0684726	0.774236	0.183459	0.438795	-0.470854	0.0361349	-0.114501	0.630744
s__AKYH767_3	0.437477	0.0537329	0.453138	0.0448061	-0.0591371	0.8044	-0.274871	0.240847	-0.0777144	0.744679	-0.266117	0.256761	0.0192837	0.935686	-0.107347	0.652375	-0.238813	0.310581	0.249343	0.289073	0.155785	0.511918	-0.0189542	0.936783	0.210771	0.372403	0.403042	0.0780657	-0.104588	0.660791	0.0637581	0.789433
s__uncult_Polyangiaceae_1	0.437376	0.0537946	0.442352	0.0508205	-0.153557	0.518047	-0.337355	0.145781	0.0771569	0.746452	-0.0937147	0.69433	-0.0650943	0.785118	-0.159488	0.50181	-0.36409	0.114533	0.121144	0.610915	0.130406	0.583699	-0.0451637	0.850039	0.210011	0.374167	0.369312	0.109041	-0.0519187	0.82791	0.117559	0.621586
s__uncl_Longimicrobiaceae_2	0.436712	0.0542011	0.449343	0.0468561	-0.28128	0.229608	-0.447235	0.0480256	0.0761906	0.74953	0.0189542	0.936783	0.152727	0.520337	0.0334984	0.8885	0.20558	0.38456	-0.109893	0.644646	-0.0030546	0.989803	-0.447319	0.0479785	-0.159973	0.500491	0.354556	0.125066	-0.159913	0.500655	0.161672	0.495892
s__uncult_Steroidobacteraceae_3	0.434069	0.055843	0.420973	0.0645437	-0.244913	0.298006	-0.489057	0.0286463	0.0727004	0.760675	-0.136398	0.566371	-0.00920018	0.969292	-0.160425	0.499268	-0.208945	0.376654	0.0595104	0.803189	0.0174577	0.941765	-0.0911831	0.702221	0.17483	0.460983	0.156627	0.509611	-0.219962	0.351416	0.206714	0.381884
s__Bryobacter_2	0.433846	0.0559837	0.38579	0.0929619	0.25781	0.272464	-0.065426	0.784048	0.22782	0.334033	-0.161763	0.495647	-0.0106816	0.964351	-0.19797	0.402777	-0.210085	0.373995	0.0279869	0.906761	-0.0430832	0.856877	0.14932	0.529795	0.339858	0.142626	0.343488	0.138137	-0.124775	0.600183	-0.223065	0.34449
s__uncult_Microtrichales_7	0.433416	0.0562546	0.452731	0.0450224	-0.200151	0.397511	-0.418238	0.0664834	0.287339	0.219301	0.115124	0.628874	-0.147747	0.534188	-0.226674	0.336535	-0.377376	0.10094	-0.273035	0.244131	-0.256924	0.274174	0	1	0.177577	0.453858	0.302256	0.195238	-0.352764	0.127119	-0.153673	0.517727
s__uncl_Gemmatimonadaceae	0.432657	0.0567358	0.426366	0.0608452	-0.297216	0.20316	-0.495857	0.0261853	0.310024	0.183435	0.155004	0.514062	-0.0635388	0.790142	-0.204763	0.386494	-0.14957	0.529099	-0.113577	0.633524	-0.0454732	0.849023	-0.150489	0.52654	0.100075	0.674639	0.330827	0.154236	-0.191049	0.419749	0.0700566	0.769148
s__Inquilinus_limosus	0.430507	0.0581156	0.429797	0.0585773	0.18302	0.43991	-0.0331719	0.889581	0.2155	0.361517	-0.155418	0.512924	-0.355555	0.123931	-0.505722	0.0229148	-0.0354951	0.881898	-0.675772	0.00107404	-0.797252	2.56465e-05	0.21784	0.3562	-0.107009	0.653404	-0.40565	0.0759779	-0.77977	5.0393e-05	-0.452753	0.0450109
s__Pseudomonas_jessenii	0.430391	0.0581911	0.361164	0.117694	-0.0873063	0.714361	-0.348102	0.132575	-0.0562839	0.813675	-0.192733	0.415586	0.093014	0.696511	0.00413538	0.986195	0.284625	0.22388	0.391907	0.0874599	0.390742	0.0884892	-0.120252	0.613562	0.490068	0.0282692	0.367069	0.111376	0.305457	0.190314	0.258092	0.271921
s__uncult_Vicinamibacterales_4	0.429621	0.0586919	0.424106	0.062375	-0.0647103	0.786358	-0.300679	0.197694	0.249531	0.288697	0.00300978	0.989952	-0.127843	0.591177	-0.313566	0.178217	-0.260021	0.268227	0	1	-0.103073	0.66543	0.140707	0.554051	0.227991	0.33366	0.418045	0.0666216	-0.237683	0.312943	-0.170998	0.471018
s__Chthoniobacter_1	0.429621	0.0586919	0.479097	0.032575	-0.162528	0.493583	-0.3052	0.190705	-0.16711	0.481311	-0.250564	0.28664	0.00459317	0.984667	-0.0672467	0.77818	-0.174114	0.46285	0.172245	0.467741	0.159914	0.500652	-0.221971	0.346923	0.273138	0.243946	0.419549	0.0655483	-0.0917638	0.700408	0.249341	0.289077
s__OM190_2	0.427344	0.0601922	0.437666	0.0536178	0.0571859	0.81074	-0.186135	0.432029	0.00831771	0.972237	-0.221971	0.346923	-0.154637	0.515072	-0.262187	0.264117	-0.36587	0.112638	-0.0443776	0.852622	-0.117472	0.621844	0.0850264	0.721532	0.343115	0.138593	0.350376	0.129894	-0.328695	0.15707	-0.105462	0.658122
s__Rhizobacter_2	0.426585	0.0606987	0.479097	0.032575	-0.247555	0.29266	-0.279579	0.232558	-0.0589802	0.80491	-0.133935	0.573465	-0.252624	0.282565	-0.339256	0.14338	-0.470953	0.0360905	-0.217375	0.357253	-0.138693	0.559794	-0.126411	0.595374	0.179835	0.448046	0.105263	0.658728	-0.258744	0.270669	0.217703	0.356511
s__Vicinamibacteria_Subgroup_17_1	0.424417	0.0621631	0.381702	0.096778	-0.0113812	0.962017	-0.268622	0.25214	0.149448	0.529439	-0.147956	0.533604	-0.357408	0.121845	-0.495622	0.0262673	-0.285015	0.223218	-0.160794	0.498268	-0.239969	0.308172	0.179444	0.449049	-0.0117606	0.960752	-0.0166799	0.944356	-0.410328	0.0723388	-0.185344	0.434023
s__67.14_1	0.424187	0.0623199	0.463221	0.0396942	-0.146948	0.536425	-0.276226	0.238441	0.0636128	0.789903	-0.0527506	0.825193	-0.244571	0.298703	-0.322363	0.165698	-0.317258	0.172887	-0.245575	0.296662	-0.270214	0.249231	0.0881688	0.711654	0.0678222	0.776328	0.0677712	0.776493	-0.313371	0.178502	-0.0792154	0.739909
s__Lysobacter_fragariae	0.42371	0.0626461	0.450861	0.0460276	-0.000758168	0.997469	-0.192106	0.417133	0.0601906	0.800982	-0.0970455	0.683994	-0.172011	0.468356	-0.266465	0.256116	-0.0873328	0.714278	-0.191744	0.418028	-0.187858	0.427702	0.0106143	0.964575	0.529959	0.0162416	0.295463	0.205966	-0.279659	0.232419	0.0121444	0.959472
s__uncult_Pelobacter	0.423174	0.0630148	0.461194	0.040684	0.0665801	0.780328	0.00963592	0.967839	-0.165144	0.486559	-0.356377	0.123003	-0.145655	0.540055	-0.316511	0.173957	0.0914087	0.701516	0.164656	0.487864	0.122106	0.608063	-0.22591	0.33821	-0.00769712	0.974307	-0.126907	0.593919	0.0323157	0.892415	0.0697377	0.770171
s__uncl_Flavobacteriales	-0.423085	0.0630761	-0.453734	0.0444905	0.340888	0.141342	0.422374	0.0635675	0.314054	0.177507	0.28958	0.215568	0.0525956	0.825699	-0.0140514	0.953114	-0.0828117	0.728519	0.0621682	0.794575	-0.0191839	0.936018	0.426401	0.0608215	0.0431454	0.856672	0.0481623	0.840201	0.181454	0.443901	-0.236596	0.315229
s__Bryobacter_1	0.422789	0.0632797	0.430133	0.0583587	-0.1076	0.651607	-0.309722	0.183885	0.350856	0.129333	0.119639	0.615385	-0.261045	0.266279	-0.404236	0.0771046	-0.439505	0.0525064	-0.321926	0.166306	-0.347112	0.133755	0.191874	0.417708	0.260346	0.267607	0.222556	0.345621	-0.367807	0.110603	-0.186818	0.430311
s__uncult_Gammaproteobacteria	0.421305	0.0643114	0.43283	0.0566258	-0.290992	0.213238	-0.460174	0.0411891	0.151137	0.52474	0.0305315	0.898324	-0.0306788	0.897836	-0.121121	0.610983	-0.34658	0.134393	-0.0308968	0.897114	0.0793485	0.739487	-0.263099	0.262399	0.0101772	0.966033	0.391714	0.0876293	-0.157498	0.507229	0.0969811	0.684194
s__uncl_Pirellulaceae	0.419902	0.0652978	0.414411	0.0692702	-0.141187	0.552688	-0.322099	0.166065	0.0104382	0.965162	-0.145803	0.53964	-0.302938	0.194181	-0.294367	0.207733	0.0152942	0.948973	0.352641	0.127261	0.224355	0.341635	0.0542434	0.820322	0.2339	0.320935	0.301382	0.196597	-0.099601	0.676101	-0.0731766	0.759152
s__Ellin517_3	0.41931	0.0657182	0.402186	0.0787595	-0.129895	0.585187	-0.339367	0.143241	0.176317	0.45712	-0.0809488	0.734413	-0.148241	0.532806	-0.266921	0.255272	-0.295526	0.205864	-0.0797892	0.738088	-0.148278	0.532702	0.10241	0.667463	0.237952	0.312381	0.195636	0.408459	-0.314264	0.177201	0.0799096	0.737707
s__uncl_Gemmatimonas_2	0.418994	0.0659427	0.405274	0.0762767	-0.287434	0.219142	-0.495857	0.0261853	0.18677	0.43043	0.0504139	0.832829	0.0589456	0.805022	-0.0732914	0.758784	-0.151871	0.522707	0.0737119	0.75744	0.137935	0.561962	-0.170053	0.473511	0.193379	0.413995	0.381955	0.0965386	-0.0345995	0.884858	0.232015	0.324962
s__Bacteroidota_VC2.1_Bac22_2	0.418797	0.0660831	0.430248	0.0582836	0.109939	0.644506	-0.044658	0.8517	0.323718	0.163825	0.0515099	0.829246	-0.287057	0.219775	-0.414569	0.0691532	-0.371474	0.106825	-0.587146	0.0064931	-0.498691	0.0252102	0.0169137	0.943577	0.0745741	0.754686	0.084505	0.723175	-0.480322	0.0320701	-0.350972	0.129198
s__P2.11E	0.41835	0.0664028	0.415181	0.0687024	-0.0407787	0.864463	-0.325951	0.160769	0.27874	0.234021	0.0253905	0.91538	-0.0273975	0.908717	-0.235261	0.318046	-0.370981	0.107327	-0.126136	0.596182	-0.166619	0.482619	0.158498	0.504501	0.194276	0.41179	0.202202	0.392588	-0.173052	0.465627	-0.173313	0.464944
s__Polyangium_3	0.416634	0.0676406	0.382679	0.095856	-0.0507611	0.831694	-0.400924	0.0797916	0.217571	0.356809	-0.0938311	0.693968	-0.00430363	0.985633	-0.193464	0.413784	-0.134457	0.571958	0.126086	0.596328	-0.0395081	0.868651	0.199583	0.398877	0.332254	0.152359	0.232864	0.323145	-0.218344	0.355061	-0.102407	0.667471
s__Saccharothrix_2	-0.416266	0.0679083	-0.267163	0.254826	-0.509836	0.0216506	-0.10641	0.655228	0.00993246	0.966849	0.472772	0.0352808	0.0703889	0.768081	0.287823	0.218492	-0.393773	0.0858302	-0.16796	0.479052	-0.0879376	0.71238	-0.186967	0.429936	-0.154845	0.514499	-0.0510275	0.830823	-0.0428134	0.857765	0.171512	0.469667
s__Novosphingobium_sp.	0.415626	0.0683759	0.432515	0.0568263	0.0494715	0.835913	-0.138427	0.560556	0.157496	0.507236	-0.159366	0.50214	-0.107579	0.65167	-0.34471	0.136648	-0.116258	0.625474	-0.206872	0.381514	-0.40434	0.0770216	0.140484	0.554686	-0.209971	0.374262	-0.0633967	0.790601	-0.472256	0.0355087	-0.237808	0.312683
s__uncult_Rhodospirillales_2	0.413738	0.069769	0.447234	0.0480262	-0.106364	0.655369	-0.264607	0.259572	0.0790974	0.740284	0.033611	0.888128	-0.201276	0.394805	-0.250783	0.286205	-0.0329611	0.890278	-0.0093565	0.968771	0.0235693	0.921431	-0.0910475	0.702644	0.24251	0.302923	0.357114	0.122174	0.000425296	0.99858	-0.113299	0.634359
s__Opitutus_1	0.412922	0.0703776	0.380415	0.0980026	-0.197141	0.404792	-0.509421	0.0217754	0.256337	0.27531	0.0376223	0.874872	0.0796149	0.738641	-0.0732914	0.758784	-0.0767024	0.7479	0.326439	0.160108	0.261471	0.265471	-0.00752446	0.974884	0.284424	0.224221	0.557895	0.010585	-0.0105303	0.964855	0.0391714	0.869761
s__Kofleria_flava	0.409946	0.072631	0.422995	0.063138	-0.103187	0.665078	-0.352558	0.127357	0.0486476	0.838611	-0.115927	0.626468	0.0898607	0.706354	-0.107029	0.653344	-0.0774832	0.745414	-0.172763	0.466383	-0.133018	0.576117	-0.25351	0.280823	-0.124419	0.601231	-0.0288538	0.903886	-0.125646	0.597621	0.0714202	0.764775
s__MND1_4	0.409517	0.0729597	0.469333	0.0368236	-0.15924	0.502483	-0.253042	0.281742	-0.208673	0.37729	-0.138008	0.561754	-0.334817	0.149028	-0.298913	0.200469	0.143712	0.545533	0.126495	0.595127	0.158681	0.504005	-0.0794076	0.739299	0.66074	0.00151696	0.22489	0.340455	0.0984794	0.679561	0.205333	0.385144
s__Roseimicrobium_2	0.409435	0.0730234	0.41161	0.0713645	-0.161521	0.496301	-0.368779	0.109593	0.0351877	0.882914	-0.12387	0.602849	0.0490306	0.837357	-0.0306241	0.898018	-0.157358	0.507611	0.184419	0.436362	0.231709	0.32562	-0.287651	0.21878	0.10241	0.667463	0.52295	0.0179862	-0.0639819	0.78871	0.156804	0.509127
s__Actinophytocola_1	0.407649	0.0744067	0.383308	0.0952655	-0.152392	0.521265	-0.438123	0.0533396	0.302477	0.194895	0.104627	0.660671	-0.172011	0.468356	-0.20632	0.382814	-0.121338	0.610338	-0.123535	0.60384	-0.138984	0.558962	-0.0371502	0.87643	0.152392	0.521265	0.368192	0.110202	-0.3365	0.146869	-0.216322	0.359644
s__Opitutus_3	0.407468	0.0745478	0.399799	0.0807204	-0.191092	0.419644	-0.413702	0.0697958	-0.122273	0.607569	-0.223131	0.344345	-0.00504467	0.98316	-0.109541	0.645713	-0.0373258	0.875851	0.382421	0.096099	0.299275	0.199898	-0.0419562	0.860585	0.525216	0.0174066	0.468032	0.0374207	0.0667234	0.779866	0.373069	0.10521
s__Elev.16S.1166	0.407468	0.0745478	0.38567	0.0930721	-0.0766655	0.748017	-0.40377	0.0774788	0.256428	0.275133	0.0102983	0.965629	0.0624763	0.793578	-0.102264	0.667911	-0.138805	0.559474	0.19102	0.419822	0.0779882	0.743808	0.159815	0.500921	0.446643	0.0483578	0.530538	0.016104	-0.0903626	0.704785	-0.0546048	0.819144
s__Cytophaga_1	0.407448	0.0745636	0.428844	0.0592006	-0.11912	0.616929	-0.312076	0.1804	-0.245757	0.296292	-0.356572	0.122783	-0.200648	0.396315	-0.189327	0.424031	-0.328901	0.156795	0.214493	0.363819	0.148586	0.531841	0.00709988	0.9763	0.39996	0.0805872	0.215989	0.360402	-0.111978	0.638341	0.257464	0.27313
s__Opitutus_2	0.407382	0.074615	0.434439	0.0556111	-0.293564	0.209033	-0.491143	0.0278727	0.0457646	0.848066	-0.0252164	0.915958	-0.125594	0.597775	-0.151929	0.522545	-0.247075	0.293627	0.214823	0.363064	0.131543	0.580393	0.120813	0.611897	0.501317	0.0243324	0.540805	0.0138121	-0.150489	0.52654	0.187642	0.428244
s__67.14_2	-0.407142	0.0748027	-0.468282	0.0373054	0.17716	0.454938	0.298265	0.201494	-0.0785566	0.742001	-0.0242161	0.919282	-0.00821236	0.972588	0.142489	0.548993	-0.174529	0.461769	0.292182	0.211285	0.155761	0.511983	0.305462	0.190305	0.100688	0.672753	0.0101886	0.965995	0.233576	0.321626	-0.0327499	0.890977
s__uncl_Myxococcota_p25_1	0.406623	0.0752103	0.414092	0.0695057	-0.21528	0.362019	-0.437242	0.0538766	0.341533	0.140543	0.176891	0.455632	-0.165033	0.486855	-0.294788	0.207054	-0.263955	0.26079	-0.149737	0.528634	-0.184994	0.434906	0.110651	0.642351	0.396312	0.0836492	0.34073	0.141539	-0.24304	0.301834	-0.0422005	0.859781
s__WPS.2_2	0.406483	0.0753205	0.357279	0.12199	-0.184291	0.436685	-0.52761	0.0168104	0.423151	0.0630305	0.197508	0.403898	-0.194795	0.410517	-0.282139	0.228128	-0.141281	0.55242	0.0286902	0.904428	-0.0251048	0.916329	0.26133	0.265737	0.622737	0.00336033	0.427173	0.060306	-0.154021	0.516766	-0.0604916	0.800006
s__Ramlibacter_1	0.405388	0.0761863	0.427127	0.0603363	-0.154416	0.51568	-0.430725	0.0579746	0.405376	0.0761956	0.214657	0.363445	-0.00581853	0.980577	-0.174585	0.461623	-0.211042	0.371772	-0.426865	0.0605112	-0.500007	0.0247671	0.185299	0.434137	0.0732044	0.759063	0.201161	0.395083	-0.486702	0.0295394	-0.281316	0.229546
s__Rhodopirellula_2	0.405155	0.0763708	0.409789	0.0727513	-0.297761	0.202293	-0.504338	0.0233527	-0.0545108	0.81945	-0.120797	0.611943	0.0500983	0.833862	0.00849877	0.971633	-0.0239216	0.92026	0.28419	0.22462	0.323551	0.164055	-0.245826	0.296152	0.365469	0.113063	0.519729	0.0188363	0.0399942	0.867048	0.346626	0.134337
s__Umezawaea_sp.	0.404294	0.0770585	0.387145	0.0917215	-0.265309	0.258262	-0.522159	0.018192	0.0961438	0.686787	-0.0381884	0.873003	0.104697	0.660458	0.0367329	0.877808	0.0118834	0.960343	0.135417	0.569191	0.124301	0.601579	-0.218277	0.355212	0.0024119	0.991948	0.334199	0.149828	-0.0638913	0.789003	0.134414	0.572082
s__uncult_Beijerinckiaceae_2	0.403662	0.0775658	0.407393	0.0746061	-0.0444612	0.852347	-0.22566	0.338759	0.26051	0.267296	-0.0180859	0.939673	-0.187837	0.427754	-0.356415	0.122959	-0.259645	0.268945	-0.303578	0.193193	-0.360539	0.118378	0.0851545	0.721129	0.197438	0.40407	-0.0210844	0.929694	-0.40226	0.0786996	-0.106375	0.655336
s__Nannocystis_2	0.403087	0.0780292	0.39264	0.0868172	-0.132157	0.578611	-0.363592	0.115067	-0.0531235	0.823975	-0.159755	0.501085	-0.0395456	0.868527	-0.14715	0.53586	0.13551	0.568924	0.414584	0.0691418	0.375065	0.103215	-0.0769621	0.747072	0.565555	0.00935265	0.36044	0.118486	0.207098	0.380982	0.295355	0.206139
s__OM27_2	0.403054	0.0780557	0.427873	0.0598411	-0.275395	0.239915	-0.399398	0.0810531	0.0408324	0.864286	-0.0428894	0.857515	0.0122484	0.959125	-0.0967144	0.685019	-0.295304	0.206221	0.206845	0.381578	0.241766	0.304454	-0.185102	0.434634	0.160271	0.499685	0.515789	0.0199198	-0.023317	0.922269	0.21243	0.368563
s__uncult_Chitinophagales_2	0.402664	0.078372	0.366029	0.112471	0.0586003	0.806143	-0.233904	0.320926	0.322611	0.165355	0.073038	0.759595	-0.130903	0.582253	-0.280151	0.231563	-0.106052	0.656319	-0.075133	0.752902	-0.131735	0.579836	0.175376	0.459563	0.289604	0.215527	0.360672	0.118232	-0.127768	0.591396	-0.256773	0.274466
s__67.14_3	0.402303	0.0786649	0.415599	0.0683957	-0.267813	0.253627	-0.455852	0.043383	0.251946	0.283902	0.182299	0.441743	-0.127337	0.59266	-0.198672	0.401079	-0.126001	0.596579	0.0672194	0.778269	0.071646	0.764051	0.0182688	0.939064	0.320287	0.168597	0.447443	0.0479092	-0.011268	0.962395	-0.0564249	0.813216
s__NS9_3	0.40168	0.0791726	0.41343	0.0699981	-0.302917	0.194213	-0.487969	0.0290562	0.0980835	0.680784	0.0559949	0.814615	-0.151916	0.522582	-0.179228	0.449604	-0.209689	0.374918	0.19552	0.408743	0.16215	0.494604	0.153208	0.519008	0.632276	0.00277884	0.572739	0.00830554	-0.000777415	0.997405	0.184915	0.435107
s__Geodermatophilus_1	0.400772	0.0799169	0.418113	0.0665727	-0.148134	0.533104	-0.344281	0.13717	0.282199	0.228025	0.0995101	0.676381	-0.131535	0.580415	-0.215368	0.361819	-0.150236	0.527245	-0.24416	0.299542	-0.245259	0.297303	-0.0173389	0.942161	0.275914	0.238994	0.248588	0.290584	-0.34627	0.134764	-0.0641509	0.788164
s__uncl_Sphingobacteriales	0.399234	0.0811898	0.389339	0.0897401	0.12277	0.6061	-0.0985169	0.679445	0.37549	0.102794	0.127345	0.592635	-0.268428	0.252496	-0.462114	0.0402323	-0.0730681	0.759499	-0.218006	0.355825	-0.157068	0.508403	0.04194	0.860639	0.266129	0.256739	0.229354	0.330699	-0.082324	0.730061	-0.319487	0.169723
s__Pseudonocardia_1	0.399101	0.0813008	0.444361	0.049656	-0.218538	0.354623	-0.310189	0.18319	0.191596	0.418395	0.0836473	0.72588	-0.288272	0.217742	-0.335227	0.1485	-0.391003	0.0882571	-0.302072	0.195523	-0.261865	0.264725	0.0346647	0.884643	0.280332	0.231249	0.25753	0.273003	-0.384934	0.0937514	-0.0467748	0.844751
s__Rubrobacter_1	0.3988	0.0815516	0.430833	0.0579048	-0.184111	0.437139	-0.276395	0.238142	0.213775	0.365467	0.0523343	0.826552	-0.23596	0.316569	-0.340646	0.141644	-0.443673	0.050052	-0.201731	0.393715	-0.225641	0.338801	0.0881024	0.711863	0.128012	0.590683	0.232506	0.323912	-0.356793	0.122534	-0.0482473	0.839923
s__TK10_5	0.398234	0.0820254	0.399799	0.0807204	0.0286065	0.904706	-0.205514	0.384716	0.416648	0.0676304	0.0949737	0.690417	-0.254562	0.278764	-0.421311	0.0643073	-0.280721	0.230575	-0.417879	0.0667407	-0.562437	0.00983931	0.309332	0.184466	0.125487	0.598088	0.118151	0.619817	-0.637876	0.00247839	-0.482279	0.0312767
s__Parviterribacter_sp.	0.39606	0.0838637	0.422482	0.0634923	-0.278824	0.233873	-0.332076	0.152593	0.18478	0.435447	0.114544	0.630615	-0.241505	0.304993	-0.27923	0.233166	-0.275008	0.240603	-0.206403	0.382617	-0.10171	0.669611	-0.0941975	0.692829	0.0768651	0.747381	0.236446	0.315544	-0.217703	0.356511	0.0430026	0.857142
s__PMMR1	0.392407	0.0870211	0.399245	0.0811802	-0.284961	0.22331	-0.445829	0.0488181	0.343184	0.138509	0.229175	0.331087	-0.0609742	0.798442	-0.187359	0.428952	-0.081842	0.731585	-0.323286	0.164421	-0.192486	0.416193	-0.214097	0.364727	-0.00791557	0.973579	0.244822	0.298193	-0.251696	0.284397	0.0362264	0.879481
s__Mucilaginibacter_soyangensis	0.392383	0.0870421	0.366029	0.112471	0.188965	0.424935	-0.124182	0.601931	0.288472	0.217409	-0.036519	0.878515	0.0557309	0.815475	-0.162462	0.493762	-0.119904	0.614597	-0.182526	0.441165	-0.186909	0.430081	0.0220813	0.926378	0.154144	0.516427	0.218101	0.355611	-0.129891	0.585198	-0.264425	0.259912
s__Pla4_4	0.392254	0.087155	0.33751	0.145584	-0.0596094	0.802868	-0.375987	0.102302	0.012298	0.95896	-0.269229	0.251029	-0.191175	0.419438	-0.233485	0.32182	-0.17022	0.473069	0.0710308	0.766023	-0.0703785	0.768115	0.129877	0.585237	-0.0426345	0.858353	-0.0678483	0.776244	-0.361468	0.117363	-0.0347785	0.884266
s__Pedobacter_1	0.391807	0.087548	0.374979	0.1033	-0.0803717	0.736241	-0.336607	0.146733	0.0220276	0.926556	-0.15536	0.513085	-0.0610333	0.79825	-0.119322	0.616328	-0.175618	0.458935	0.192204	0.41689	0.156096	0.511066	0.049992	0.83421	0.627207	0.00307642	0.368125	0.110272	-0.0372877	0.875976	0.185565	0.433466
s__Roseisolibacter_1	0.390506	0.088698	0.331609	0.153206	0.0892403	0.708296	-0.183178	0.439506	0.12119	0.610779	-0.147126	0.535927	0.12719	0.593089	0	1	0.0159811	0.946684	0.0663023	0.781223	0.0125516	0.958114	-0.0277368	0.907591	-0.0401983	0.866375	0.386417	0.0923866	-0.133006	0.576151	-0.110268	0.64351
s__Jatrophihabitans_1	0.388884	0.0901479	0.433828	0.0559946	-0.0988879	0.6783	-0.173516	0.464412	0.335695	0.147899	0.199384	0.399359	-0.30223	0.195277	-0.387916	0.0910218	-0.331915	0.152804	-0.62726	0.00307317	-0.55308	0.0114248	0.0333646	0.888943	-0.127831	0.591214	0.122111	0.608049	-0.546492	0.0126606	-0.445499	0.0490053
s__Caulobacter_henricii	0.388825	0.0902009	0.400692	0.0799827	-0.180202	0.447102	-0.375767	0.10252	0.207016	0.381176	0.0849797	0.721679	-0.385583	0.0931522	-0.386288	0.0925048	-0.371641	0.106654	-0.184685	0.435686	-0.162782	0.4929	0.157061	0.508424	0.56944	0.00877389	0.304787	0.191337	-0.331069	0.153917	-0.0357015	0.881216
s__WD2101_1	0.388632	0.0903747	0.392468	0.0869677	-0.281415	0.229376	-0.479278	0.0325001	0.400763	0.0799246	0.259594	0.269042	-0.0941599	0.692945	-0.197962	0.402797	-0.115054	0.629086	-0.352764	0.127119	-0.326649	0.159823	-0.0082769	0.972373	0.180587	0.446117	0.245113	0.297601	-0.382851	0.0956943	-0.0640302	0.788554
s__uncl_Myxococcota_p25_2	0.387764	0.0911598	0.382549	0.0959781	-0.0553462	0.816728	-0.283983	0.224972	0.188191	0.426868	-0.00606534	0.979753	-0.0840771	0.724525	-0.18348	0.438741	-0.397248	0.0828549	-0.189471	0.423673	-0.206949	0.381332	0.120549	0.612681	0.255503	0.27693	0.163641	0.490589	-0.215997	0.360386	-0.129034	0.587696
s__Pararhizobium_giardinii	0.385235	0.0934738	0.379097	0.0992687	0.191344	0.419018	-0.0857517	0.719248	0.0416084	0.86173	-0.209031	0.376452	-0.0633907	0.790621	-0.232104	0.324773	-0.139732	0.556829	-0.175199	0.460025	-0.16641	0.483177	0.00321587	0.989264	0.338068	0.144877	0.10042	0.673577	-0.14466	0.542859	-0.136427	0.566289
s__A21b_1	-0.38214	0.0963634	-0.395047	0.0847304	-0.123115	0.605079	0.0905	0.704355	-0.177653	0.453663	0.0647145	0.786344	-0.0746718	0.754374	0.111345	0.640253	-0.430403	0.0581833	0.28795	0.218279	0.281795	0.22872	0.285691	0.222074	0.300291	0.198301	-0.0283899	0.905425	0.395241	0.0845639	0.335	0.148793
s__uncl_Armatimonadales_1	0.381801	0.0966843	0.390208	0.0889635	-0.0812641	0.733414	-0.207988	0.378892	0.149719	0.528683	-0.0391272	0.869907	-0.0956909	0.688191	-0.240275	0.307538	-0.313713	0.178004	0.069199	0.771902	-0.0257682	0.914126	0.125658	0.597584	0.168548	0.477493	0.506767	0.0225882	-0.251974	0.283846	-0.0610171	0.798303
s__Aridibacter_sp.	0.381616	0.0968593	0.402867	0.0782073	-0.33685	0.146423	-0.504906	0.0231723	0.152974	0.519656	0.0361718	0.879662	-0.177103	0.455083	-0.252745	0.282328	-0.245049	0.29773	-0.227495	0.33474	-0.237576	0.313168	0.0964582	0.685813	0.205727	0.384212	-0.0195783	0.934705	-0.358569	0.120551	0.208223	0.378341
s__uncl_Bacteroidia	0.381565	0.0969079	0.419367	0.0656771	-0.332706	0.151768	-0.419149	0.0658325	0.12973	0.585668	0.0406473	0.864896	-0.238552	0.311126	-0.253971	0.27992	-0.509495	0.021753	-0.179834	0.448046	-0.167556	0.480126	-0.00376364	0.987436	-0.0658638	0.782636	0.0624295	0.793729	-0.300978	0.197226	0.0165788	0.944693
s__Pirellula_1	0.380805	0.0976298	0.390731	0.0884982	-0.209259	0.375921	-0.362986	0.115718	-0.0132377	0.955827	-0.11178	0.638939	-0.180732	0.445744	-0.200304	0.39714	-0.279302	0.23304	0.357035	0.122262	0.289243	0.216127	0.0274746	0.908461	0.291306	0.212721	0.483641	0.0307336	0.00526712	0.982417	0.127355	0.592606
s__Dongia_1	0.380532	0.0978908	0.287464	0.219092	0.389689	0.0894263	0.022152	0.926143	0.155189	0.513552	-0.29277	0.210326	-0.204574	0.386942	-0.430485	0.0581302	0.0918282	0.700207	-0.0816069	0.732329	-0.263697	0.261275	0.273064	0.244079	0.305639	0.190037	-0.0675114	0.777329	-0.252459	0.28289	-0.28223	0.227971
s__mle1.27_1	0.379666	0.09872	0.383196	0.0953707	-0.182913	0.440181	-0.385602	0.0931351	0.268158	0.252992	0.0816711	0.732126	0.120999	0.611345	-0.110356	0.643243	-0.0728947	0.760053	-0.00300978	0.989952	0.0170589	0.943094	-0.0925856	0.697846	0.247271	0.29323	0.270779	0.248206	-0.0406321	0.864946	0.19254	0.416062
s__Sphingoaurantiacus_1	0.379393	0.098983	0.363429	0.115241	0.0234578	0.921802	-0.0878105	0.712778	0.175448	0.459376	-0.159974	0.500489	-0.299298	0.199862	-0.477289	0.0333313	-0.23285	0.323175	-0.286	0.221552	-0.448146	0.0475176	0.212274	0.368924	-0.104214	0.661935	-0.175224	0.459958	-0.567772	0.00901871	-0.156305	0.510491
s__NS9_1	0.379285	0.099087	0.44574	0.0488686	-0.0305887	0.898135	-0.0902027	0.705284	-0.37784	0.100486	-0.425268	0.0615848	0.0544609	0.819613	0.0093855	0.968674	-0.150277	0.527131	-0.0637025	0.789613	0.0162608	0.945752	-0.435464	0.0549716	0.00722234	0.975892	0.11547	0.627835	-0.145242	0.541219	0.215639	0.3612
s__OM190_1	0.37826	0.100078	0.312963	0.179098	0.225706	0.338658	-0.135789	0.56812	-0.0206199	0.931239	-0.346003	0.135086	0.204662	0.386733	-0.00404005	0.986513	0.175943	0.45809	0.197469	0.403994	0.0470076	0.843987	0.0937426	0.694243	0.206395	0.382637	0.197797	0.403198	-0.137545	0.563081	-0.0656538	0.783313
s__uncult_Microtrichaceae_1	-0.377286	0.101027	-0.378454	0.09989	0.229229	0.33097	0.564674	0.00948821	-0.1269	0.593941	-0.0112604	0.96242	-0.348594	0.131992	-0.223319	0.343927	-0.0955177	0.688728	-0.0261303	0.912923	-0.0583292	0.807024	0.207512	0.380008	-0.115821	0.626785	-0.452487	0.0451529	0.182912	0.440184	-0.158226	0.505243
s__Mycobacterium_1	-0.377215	0.101096	-0.425481	0.0614408	0.338518	0.144309	0.482559	0.0311644	0.0711826	0.765536	-0.00494186	0.983503	0.0561436	0.814131	-0.0446621	0.851687	-0.177156	0.454947	-0.114443	0.630918	-0.238925	0.310347	0.403585	0.0776271	-0.0189438	0.936817	-0.404928	0.0765519	0.0905667	0.704146	-0.181407	0.44402
s__WD2101_3	0.376816	0.101487	0.396142	0.0837937	-0.530184	0.0161881	-0.746647	0.000155819	-0.0363271	0.879149	0.0730752	0.759476	-0.0118637	0.960408	0.0183449	0.938811	0.135114	0.570065	0.11812	0.619911	0.0853488	0.720516	-0.0567499	0.812158	0.506862	0.0225587	0.246249	0.295295	0.0271986	0.909377	0.28407	0.224823
s__MND1_2	0.37629	0.102004	0.423487	0.0627989	-0.436084	0.0545882	-0.5311	0.0159711	0.110525	0.642734	0.0599903	0.801632	-0.227701	0.334291	-0.253318	0.281199	-0.303411	0.193451	-0.146075	0.538874	-0.270747	0.248263	0.179202	0.449671	0.0753725	0.752138	0.0991402	0.677522	-0.438226	0.0532772	0.0862374	0.71772
s__Pirellula_4	0.375813	0.102474	0.445129	0.0492161	-0.278081	0.235175	-0.349171	0.131311	0.100648	0.672875	0.0811859	0.733662	-0.172914	0.465987	-0.22743	0.334883	-0.43313	0.0564354	0.0265462	0.911543	0.0668705	0.779392	-0.0546298	0.819062	0.170339	0.472757	0.391219	0.0880663	-0.0940492	0.693289	-0.0512734	0.830019
s__Arenimonas_2	0.373451	0.104826	0.398494	0.0818072	-0.257336	0.273377	-0.441599	0.0512622	0.0166354	0.944504	-0.020316	0.93225	-0.02909	0.903102	-0.0921809	0.699107	-0.00843726	0.971838	0.348251	0.132399	0.39107	0.0881985	-0.191121	0.419571	0.596689	0.00548184	0.523308	0.0178935	0.165476	0.485671	0.334464	0.149484
s__uncult_Armatimonadales	0.372832	0.105448	0.399774	0.0807407	-0.383892	0.09472	-0.470789	0.0361642	0.0850995	0.721302	0.0639819	0.78871	-0.0719867	0.76296	-0.0941053	0.693115	-0.232496	0.323933	0.155004	0.514062	0.208497	0.3777	-0.141513	0.551761	0.23598	0.316526	0.453554	0.0445858	-0.0180587	0.939764	0.250189	0.287387
s__uncult_Cytophagales_2	0.371791	0.106503	0.33342	0.150838	-0.110883	0.64165	-0.360419	0.118509	0.116188	0.625685	-0.127061	0.593466	-0.143322	0.546636	-0.160083	0.500194	-0.305304	0.190546	0.05759	0.809426	0.0616054	0.796397	-0.0643199	0.787618	-0.00552441	0.981558	0.126177	0.59606	-0.18697	0.429928	-0.0118514	0.960449
s__uncult_Sandaracinaceae_5	0.370938	0.107371	0.302092	0.195491	-0.0113725	0.962046	-0.330301	0.154932	0.145524	0.540424	-0.0871893	0.714729	0.232176	0.324617	0.100495	0.673346	-0.0231857	0.922706	0.255406	0.277117	0.309278	0.184546	-0.106902	0.653731	0.36847	0.109914	0.480317	0.0320724	0.165218	0.48636	0.193552	0.413569
s__Rhodopirellula_1	0.370387	0.107935	0.372544	0.10574	-0.28748	0.219066	-0.436835	0.0541258	0.122226	0.607709	0.0183011	0.938957	0.00116371	0.996115	-0.0761895	0.749533	-0.223479	0.343572	0.112433	0.636968	0.130954	0.582103	-0.0651977	0.784785	0.18568	0.433175	0.408417	0.0738091	-0.0518336	0.828188	0.188944	0.424987
s__uncl_Anaerolineae	0.369737	0.108603	0.308391	0.185874	0.15155	0.523594	-0.228494	0.332566	0.437028	0.0540071	0.0881299	0.711776	0.145806	0.539632	-0.0554141	0.816507	0.300577	0.197853	-0.215713	0.361031	-0.412311	0.0708356	0.322868	0.164998	0.0914245	0.701467	0.241969	0.304035	-0.445424	0.0490481	-0.49557	0.0262855
s__vadinHA49_1	0.369679	0.108662	0.363053	0.115646	-0.171979	0.468439	-0.353408	0.126378	-0.269696	0.250177	-0.386847	0.0919937	-0.0561629	0.814068	-0.0434938	0.855527	0.032465	0.89192	0.396464	0.0835193	0.244223	0.299414	-0.120173	0.613797	0.0573264	0.810283	0.272414	0.245248	-0.112912	0.635526	0.266125	0.256745
s__Sandaracinus_2	0.368387	0.11	0.412477	0.0707109	-0.326285	0.160316	-0.408472	0.0737663	0.0998104	0.675455	0.0668432	0.77948	-0.116416	0.625003	-0.180129	0.44729	-0.308739	0.185353	0.172141	0.468013	0.164703	0.48774	0.0188823	0.937022	0.334971	0.14883	0.501136	0.0243923	-0.0203852	0.93202	0.198488	0.401523
s__Agromyces_ramosus	0.368203	0.110191	0.355755	0.123704	-0.205413	0.384954	-0.308787	0.185282	-0.118766	0.617985	-0.212247	0.368985	-0.159499	0.501779	-0.178013	0.452732	-0.135634	0.568567	0.266013	0.256954	0.208114	0.378599	-0.0803967	0.736162	0.227121	0.335559	0.334199	0.149828	-0.0446034	0.85188	0.270036	0.249556
s__WS2	0.367405	0.111024	0.337382	0.145746	-0.1582	0.505314	-0.435999	0.0546408	0.314835	0.176373	0.118164	0.619779	0.0897684	0.706643	-0.0163933	0.945311	-0.120057	0.614141	-0.0271986	0.909377	0.0485471	0.838941	-0.207565	0.379886	0.0481985	0.840083	0.393843	0.0857695	-0.068385	0.774518	-0.0179003	0.940291
s__S0134_2	0.367311	0.111122	0.346415	0.13459	0.0584245	0.806714	-0.14798	0.533535	0.138637	0.559954	-0.0588014	0.80549	0.155312	0.513217	-0.00870557	0.970943	-0.0453397	0.849461	-0.0248682	0.917115	-0.0242981	0.919009	-0.0882021	0.71155	0.186204	0.431854	0.360829	0.11806	-0.0746045	0.754589	0.00641509	0.978586
s__uncult_Chitinophagales_1	0.366768	0.111692	0.331289	0.153627	-0.182372	0.441557	-0.489138	0.028616	0.174284	0.462408	0.0171096	0.942925	0.239347	0.309468	0.101523	0.670184	-0.0836378	0.725911	0.139157	0.558469	0.140216	0.555449	-0.0789373	0.740792	0.0279975	0.906726	0.412652	0.0705796	-0.00738544	0.975348	0.0763016	0.749176
s__67.14_5	0.366414	0.112065	0.354568	0.125052	-0.112016	0.638228	-0.349752	0.130626	0.0521454	0.827169	-0.0403585	0.865847	0.00670371	0.977623	-0.0363914	0.878936	0.169599	0.474709	-0.176193	0.457441	-0.149328	0.529772	-0.186967	0.429936	0.277568	0.236075	0.251845	0.284101	-0.200893	0.395724	0.120388	0.613158
s__JG30.KF.CM66_1	0.365824	0.112687	0.282705	0.227156	0.350752	0.129454	-0.0127584	0.957425	0.443376	0.050224	-0.0458611	0.847749	-0.0112326	0.962513	-0.254566	0.278755	-0.0164489	0.945125	-0.0263178	0.912301	-0.232247	0.324466	0.360519	0.1184	0.123995	0.602483	0.261381	0.265641	-0.269545	0.250452	-0.541603	0.0136455
s__BD2.11_1	0.365428	0.113107	0.367279	0.111156	-0.275725	0.23933	-0.529174	0.01643	0.119799	0.614908	0.071527	0.764432	-0.0575122	0.809679	-0.103876	0.662969	-0.242258	0.30344	0.176059	0.457789	0.170814	0.471503	0.0519147	0.827923	0.553757	0.0113036	0.510303	0.0215106	0.0307527	0.897591	0.138596	0.560072
s__Luteitalea_1	0.363092	0.115604	0.397698	0.0824752	-0.0928987	0.69687	-0.186857	0.430214	0.0613264	0.797301	0.0225445	0.924838	-0.0794866	0.739049	-0.148321	0.532583	-0.12917	0.587299	-0.0376895	0.87465	-0.00430659	0.985623	-0.0610255	0.798276	0.34322	0.138465	0.363547	0.115114	0.0104909	0.964987	-0.0988409	0.678445
s__Variovorax_1	0.362958	0.115749	0.360978	0.117898	-0.142998	0.547552	-0.358804	0.12029	-0.155292	0.513271	-0.183744	0.43807	-0.120454	0.612961	-0.159034	0.503044	0.110502	0.642803	0.412693	0.070549	0.42048	0.0648903	-0.0861062	0.718133	0.665016	0.00137767	0.376431	0.101865	0.29511	0.206534	0.380219	0.0981897
s__Bdellovibrio_1	-0.362048	0.116733	-0.355145	0.124396	-0.216473	0.359302	-0.0469165	0.844286	-0.176917	0.455564	0.0551571	0.817344	0.387047	0.0918111	0.421472	0.0641947	-0.105134	0.659121	0.366694	0.111769	0.294523	0.207481	0.0279563	0.906863	-0.0717798	0.763622	0.228768	0.331971	0.260954	0.266452	0.343042	0.138684
s__YC.ZSS.LKJ147_1	0.361926	0.116865	0.369108	0.109252	-0.193305	0.414175	-0.327244	0.159019	0.00114946	0.996163	-0.082355	0.729963	0.0411176	0.863347	-0.00727438	0.975718	-0.242135	0.303694	0.0937579	0.694196	0.129418	0.586576	-0.204362	0.387444	0.19178	0.417938	0.377938	0.100391	-0.0171508	0.942787	0.174057	0.462999
s__SAR202	0.361918	0.116874	0.380644	0.0977837	-0.157941	0.506019	-0.348987	0.131528	0.255278	0.277366	0.160003	0.50041	-0.143486	0.546172	-0.203736	0.388931	-0.276603	0.237776	-0.136446	0.566232	-0.133746	0.574011	0.0989711	0.678043	0.304749	0.191396	0.441738	0.0511801	-0.164065	0.489449	-0.160184	0.499919
s__Lautropia_2	0.361548	0.117276	0.397308	0.0828043	-0.0607595	0.799138	-0.100905	0.672085	0.10125	0.671025	-0.0761416	0.749686	-0.274259	0.241939	-0.415504	0.0684652	-0.139553	0.557338	-0.379027	0.0993359	-0.457829	0.0423684	0.0961384	0.686804	0.171895	0.468659	-0.162928	0.492506	-0.441301	0.0514375	0.00153995	0.994859
s__Actinomycetospora_sp.	0.360598	0.118314	0.372708	0.105574	0.105426	0.658229	0.036295	0.879255	0.00413853	0.986184	-0.169671	0.474521	-0.229602	0.330161	-0.286168	0.221269	-0.287144	0.219629	-0.164667	0.487837	-0.179194	0.449692	0.0395349	0.868562	0.249564	0.288632	0.240323	0.307438	-0.263467	0.261707	-0.147599	0.534602
s__Knoellia_1	0.359688	0.119314	0.408877	0.0734532	-0.0836125	0.72599	-0.0978294	0.68157	0.2343	0.320085	0.144312	0.543839	-0.345581	0.135594	-0.395989	0.083924	-0.147108	0.535977	-0.52198	0.018239	-0.437686	0.0536052	-0.0406003	0.865051	-0.00321587	0.989264	0.0241009	0.919664	-0.400225	0.0803681	-0.291768	0.211963
s__vadinHA49_2	0.359571	0.119443	0.375707	0.102579	-0.080633	0.735413	-0.159245	0.502469	0.0143886	0.951991	-0.110776	0.641972	-0.284439	0.224196	-0.339767	0.14274	-0.235831	0.316841	-0.103202	0.665034	-0.0576862	0.809113	-0.107008	0.653406	-0.22306	0.344503	0.198795	0.40078	-0.179284	0.449458	-0.114674	0.630226
s__uncult_Planctomycetales_2	0.359372	0.119662	0.328393	0.157475	-0.00877267	0.970719	-0.23149	0.326091	0.214265	0.364342	-0.00610273	0.979628	-0.0768342	0.74748	-0.178483	0.451522	-0.319991	0.169013	0.10142	0.670503	0.0779882	0.743808	0.125869	0.596966	0.27653	0.237905	0.48099	0.0317974	-0.038509	0.871946	-0.1073	0.652517
s__B1.7BS_1	0.357856	0.121345	0.361953	0.116836	-0.19645	0.406473	-0.387818	0.0911109	0.274867	0.240853	0.064224	0.787928	-0.126453	0.59525	-0.263657	0.26135	-0.289601	0.215533	-0.248491	0.290778	-0.260276	0.267741	0.0668685	0.779398	0.12127	0.610541	0.0830509	0.727764	-0.329307	0.156252	0.0518156	0.828247
s__Rhodoplanes_1	0.356541	0.122817	0.332083	0.152584	0.290911	0.21337	0.0561317	0.81417	0.345221	0.13603	-0.0396524	0.868175	-0.299848	0.198996	-0.533327	0.0154532	-0.153132	0.519219	-0.336919	0.146336	-0.496167	0.0260771	0.404912	0.0765646	0.267272	0.254623	-0.0921987	0.699052	-0.367028	0.111419	-0.398881	0.0814837
s__Conexibacter_1	0.356294	0.123095	0.310446	0.182809	0.0915409	0.701104	-0.15318	0.519085	0.157153	0.508171	-0.130064	0.584693	-0.152116	0.522027	-0.267724	0.253791	-0.266724	0.255637	-0.0732051	0.75906	-0.0338077	0.887477	-0.00152568	0.994907	0.0659857	0.782243	0.207337	0.380421	-0.0976069	0.682258	-0.104246	0.661838
s__A4b_2	0.355009	0.124549	0.32516	0.161847	-0.0128109	0.95725	-0.158491	0.504522	0.0340783	0.886582	-0.223813	0.342833	-0.0467676	0.844774	-0.247448	0.292876	-0.102168	0.668205	0.197364	0.40425	0.0463008	0.846306	0.0957046	0.688149	0.180859	0.44542	0.340362	0.141997	-0.14162	0.551458	0.110147	0.643876
s__mle1.7_1	-0.35411	0.125574	-0.373701	0.104575	0.21754	0.35688	0.399013	0.081374	0.0852921	0.720695	0.126074	0.596363	-0.0402404	0.866237	0.0558528	0.815078	-0.302393	0.195025	-0.0300652	0.89987	-0.124081	0.602228	0.428076	0.0597067	0.0840495	0.724611	-0.0164679	0.945062	0.0733098	0.758726	-0.232635	0.323634
s__uncult_Saprospiraceae_1	-0.352538	0.12738	-0.334072	0.149992	0.113598	0.63346	0.339728	0.142788	-0.304422	0.191897	-0.0765209	0.748478	0.271276	0.247304	0.302606	0.194694	0.258939	0.270295	0.591434	0.00602133	0.557	0.0107371	-0.11202	0.638214	0.278473	0.234488	0.209683	0.374932	0.607205	0.00452144	0.277998	0.23532
s__Longimicrobium_sp.	0.351571	0.1285	0.345517	0.135672	-0.292059	0.211487	-0.469281	0.0368473	0.314301	0.177148	0.243508	0.300876	-0.0229745	0.923408	-0.0929715	0.696643	0.0253213	0.91561	0.0699774	0.769402	0.214184	0.364529	-0.280768	0.230494	0.238991	0.310208	0.523505	0.0178427	0.0443943	0.852567	0.0885457	0.710473
s__uncl_Microbacteriaceae	0.350138	0.130173	0.371542	0.106755	0.128157	0.590258	-0.0217738	0.927401	-0.309324	0.184478	-0.387523	0.0913781	-0.202563	0.391727	-0.140948	0.553368	-0.158246	0.50519	-0.146792	0.536864	-0.196315	0.406802	0.0808611	0.73469	0.44588	0.0487887	0.091472	0.701319	-0.230672	0.327849	0.0141285	0.952857
s__env.OPS_17_1	0.349921	0.130428	0.366856	0.1116	-0.125658	0.597584	-0.321779	0.166509	0.102081	0.668471	-0.0519188	0.82791	0.0352143	0.882826	-0.0695135	0.770891	-0.23701	0.314356	0.158706	0.503935	0.150062	0.527729	-0.106847	0.653897	0.306998	0.187974	0.490226	0.0282108	-0.0661903	0.781584	0.0662901	0.781262
s__Adhaeribacter_2	0.349144	0.131342	0.368633	0.109744	-0.221091	0.348888	-0.461368	0.0405981	0.144216	0.544111	0.0820046	0.731071	0.116557	0.62458	0.0314854	0.895164	-0.243814	0.300249	-0.00361649	0.987927	0.0161956	0.945969	-0.0631114	0.791524	0.0506499	0.832057	0.433815	0.0560028	-0.111307	0.640366	-0.0998047	0.675473
s__JTB23	0.348014	0.13268	0.353447	0.126334	-0.221662	0.347612	-0.404034	0.0772663	-0.0781669	0.74324	-0.162821	0.492794	-0.0918466	0.70015	-0.0323762	0.892215	-0.348795	0.131754	0.289664	0.215428	0.24681	0.294162	-0.0495718	0.835585	0.156776	0.509204	0.416412	0.0678022	-0.0616392	0.796288	0.122657	0.606432
s__YC.ZSS.LKJ147_2	0.347774	0.132965	0.333836	0.150297	-0.346255	0.134782	-0.536752	0.0146832	0.271184	0.247471	0.181784	0.443057	0.0559045	0.81491	-0.0408167	0.864338	-0.0494916	0.835847	0.00978179	0.967352	0.0761963	0.749512	-0.179149	0.449806	0.196462	0.406443	0.44528	0.0491298	-0.106847	0.653897	0.19367	0.413277
s__SBR1031_2	0.347447	0.133356	0.454108	0.0442934	-0.229104	0.331241	-0.0708368	0.766645	-0.351531	0.128547	-0.248324	0.291114	-0.481818	0.0314623	-0.378284	0.100055	-0.266458	0.256129	0.23824	0.311778	0.245474	0.296867	-0.132234	0.578387	0.139923	0.556286	0.185911	0.432593	-0.0153703	0.948719	0.176256	0.457279
s__uncult_Myxococcaceae_3	0.346885	0.134027	0.369116	0.109244	-0.306245	0.189114	-0.468728	0.0371004	0.24197	0.304034	0.126411	0.595374	-0.0267935	0.910722	-0.182851	0.44034	-0.355132	0.12441	-0.124859	0.599936	-0.165219	0.486357	0.069225	0.771818	0.0173063	0.94227	0.147368	0.535247	-0.247461	0.292848	0.0790962	0.740288
s__Ellin6055_1	0.344271	0.137182	0.336604	0.146737	-0.252265	0.283273	-0.546555	0.0126482	0.282024	0.228327	0.124383	0.601337	-0.0474547	0.842521	-0.158859	0.503519	-0.248435	0.290891	0.0101023	0.966283	-0.0548112	0.818471	0.129825	0.58539	0.342054	0.139898	0.257124	0.273786	-0.161249	0.497037	-0.00583706	0.980515
s__11.24_1	0.34402	0.137487	0.396169	0.0837705	-0.341833	0.140172	-0.44465	0.0494898	-0.0820402	0.730958	-0.0313682	0.895553	-0.10065	0.672869	-0.133265	0.575404	-0.266056	0.256874	0.0787929	0.741251	0.0968103	0.684722	-0.146385	0.538006	0.282313	0.227828	0.390602	0.0886134	-0.0808029	0.734875	0.175538	0.459141
s__Blfdi19_2	0.343549	0.138062	0.29971	0.199214	0.30659	0.188591	0.0170112	0.943252	0.301701	0.1961	-0.122296	0.607501	-0.0250573	0.916487	-0.268212	0.252894	-0.141115	0.552893	-0.119703	0.615194	-0.296403	0.204458	0.228881	0.331725	-0.0288755	0.903814	0.128993	0.587815	-0.336613	0.146725	-0.485487	0.0300089
s__Ohtaekwangia_1	0.343089	0.138625	0.320905	0.167731	-0.102333	0.667699	-0.351923	0.128092	0.33044	0.154748	0.0669677	0.779079	-0.0535869	0.822463	-0.193429	0.413871	-0.300673	0.197703	-0.101542	0.670127	-0.0492626	0.836597	-0.0511663	0.830369	0.170805	0.471527	0.206015	0.383533	-0.176006	0.457927	0.0730698	0.759493
s__uncl_Rhizobiaceae	0.342588	0.139241	0.323031	0.164773	-0.0643825	0.787416	-0.343138	0.138566	0.251611	0.284565	0.0986446	0.679051	0.0134068	0.955263	-0.0911161	0.70243	-0.143925	0.544931	-0.0218291	0.927217	0.120595	0.612545	-0.0357681	0.880996	0.48381	0.0306665	0.293454	0.209213	0.111404	0.640075	-0.0324162	0.892082
s__SH.PL14_1	0.341538	0.140536	0.302606	0.194694	0.0797093	0.738342	-0.18179	0.443041	0.254979	0.277949	0.000789201	0.997365	-0.0489783	0.837528	-0.154139	0.516441	-0.129523	0.58627	-0.049701	0.835162	-0.0540538	0.820941	0.0465629	0.845446	0.481018	0.0317861	0.357239	0.122034	-0.0954574	0.688916	-0.0553066	0.816857
s__PB19_2	0.340979	0.141229	0.278454	0.234521	-0.0900236	0.705845	-0.382327	0.0961868	0.0960151	0.687186	-0.068367	0.774576	-0.0263534	0.912183	-0.148817	0.531198	0.493901	0.0268753	0.5306	0.0160892	0.405897	0.0757825	0.0288755	0.903814	0.242894	0.302134	0.321635	0.166711	0.291193	0.212906	0.0697197	0.770229
s__uncl_Caulobacteraceae	-0.340601	0.141699	-0.314328	0.177109	-0.341583	0.14048	-0.267832	0.253591	0.110194	0.643733	0.42047	0.064897	0.496001	0.0261349	0.575902	0.00787592	0.357047	0.12225	0.362746	0.115977	0.446554	0.0484082	-0.362883	0.11583	0.246918	0.293943	0.227025	0.335767	0.470781	0.0361675	0.345128	0.136141
s__uncult_Azospirillaceae_2	0.340515	0.141806	0.381839	0.096648	-0.371349	0.106951	-0.433962	0.0559104	0.192048	0.417275	0.188692	0.425615	-0.166595	0.482684	-0.195539	0.408697	-0.219416	0.352644	-0.294394	0.207689	-0.281641	0.228986	0.0120699	0.959721	0.0583377	0.806996	0.15679	0.509164	-0.315709	0.17511	0.0237643	0.920783
s__uncult_Chitinophagaceae_3	0.339824	0.142668	0.371899	0.106393	-0.0930619	0.696362	-0.281918	0.228508	0.0548759	0.81826	-0.0688351	0.773071	0.0113459	0.962135	-0.172612	0.46678	-0.098393	0.679828	0.0353656	0.882326	0.0244021	0.918664	-0.0569139	0.811625	0.396859	0.0831842	0.160622	0.498732	-0.000768818	0.997433	0.123966	0.602567
s__Blastococcus_2	0.339173	0.143484	0.329599	0.155863	-0.409687	0.0728292	-0.594437	0.00570793	0.28593	0.221671	0.275198	0.240265	-0.0897684	0.706643	-0.130366	0.583814	-0.0273398	0.908909	-0.106463	0.655067	0.00587263	0.980396	-0.14926	0.529962	0.186964	0.429945	0.362771	0.115951	-0.0668308	0.77952	0.113239	0.63454
s__uncult_Planctomycetales_1	0.338945	0.143772	0.381176	0.0972767	-0.0128938	0.956974	0.0429175	0.857422	-0.212272	0.368927	-0.194924	0.410202	-0.48112	0.0317448	-0.548746	0.0122262	0.11172	0.639119	0.161491	0.496383	0.197097	0.404898	-0.0329929	0.890173	0.259392	0.269427	0.153851	0.517235	0.231242	0.326622	0.115416	0.627999
s__uncl_Armatimonadales_2	0.338079	0.144863	0.369108	0.109252	-0.293199	0.209627	-0.41316	0.0701994	0.0643697	0.787458	-0.00800673	0.973274	0.0131887	0.95599	-0.0597265	0.802488	-0.329195	0.156402	0.0952824	0.689459	0.0794942	0.739024	-0.0289768	0.903478	0.255072	0.277769	0.385558	0.0931755	-0.105573	0.657782	0.204975	0.385991
s__Herpetosiphon_2	0.336511	0.146855	0.348285	0.132358	-0.287651	0.21878	-0.455506	0.0435626	0.0060538	0.979792	-0.0493223	0.836402	-0.0153221	0.94888	-0.0287337	0.904284	-0.128957	0.587922	0.258939	0.270296	0.29504	0.206647	-0.197666	0.403517	0.262801	0.262958	0.436418	0.0543817	0.01656	0.944755	0.232567	0.32378
s__uncl_Gemmata_2	0.335002	0.14879	0.388193	0.0907707	-0.376316	0.101978	-0.372302	0.105984	0.0371658	0.876379	0.104088	0.662321	-0.354542	0.125081	-0.351467	0.128621	-0.312094	0.180374	-0.0201999	0.932637	-0.0272661	0.909153	0.150603	0.526224	0.24859	0.29058	0.249165	0.289429	-0.111671	0.639268	0.0927542	0.69732
s__uncult_Gemmatimonadaceae_3	0.332115	0.152541	0.352559	0.127357	-0.273643	0.24304	-0.391231	0.088056	-0.0238275	0.920573	-0.0342054	0.886162	-0.205241	0.385361	-0.139343	0.557937	-0.364926	0.11364	0.154255	0.516122	0.0763442	0.749041	0.186186	0.431899	0.321453	0.166964	0.514249	0.0203567	-0.168243	0.478302	0.13542	0.569184
s__Chthoniobacter_Ellin506	0.331178	0.153772	0.378594	0.0997546	-0.29543	0.206018	-0.287931	0.218311	-0.15262	0.520634	-0.130715	0.5828	-0.102623	0.666808	-0.122914	0.605675	-0.178305	0.45198	0.260198	0.267889	0.327628	0.158502	-0.295053	0.206626	0.281452	0.229311	0.388074	0.0908784	0.101209	0.67115	0.449699	0.0466611
s__Phaselicystis_4	0.33031	0.15492	0.304446	0.191859	-0.222055	0.346737	-0.408218	0.0739638	0.118005	0.620254	-0.0459165	0.847567	-0.0329301	0.890381	-0.150039	0.527791	-0.170727	0.471733	0.245297	0.297226	0.170968	0.471099	0.00225819	0.992461	0.313135	0.178847	0.467845	0.037507	-0.0970655	0.683932	0.233987	0.320751
s__Caulobacter_sp.	0.330256	0.154992	0.241669	0.304654	-0.025244	0.915867	-0.327877	0.158166	0.25527	0.277382	0.00157775	0.994733	0.13644	0.566249	-0.0823849	0.729868	0.254918	0.278068	0.0394289	0.868912	0	1	0.0331328	0.88971	0.321861	0.166396	-0.0236485	0.921168	0.100149	0.674411	0.148476	0.532149
s__Lysobacter_3	0.329025	0.156629	0.326532	0.159981	-0.131783	0.579696	-0.36295	0.115757	0.26321	0.262189	0.162258	0.494312	0.0611713	0.797803	-0.0289477	0.903575	-0.124261	0.601698	-0.214067	0.364797	0.0016592	0.994461	-0.311337	0.181488	0.214147	0.364612	0.311103	0.181834	-0.03952	0.868611	-0.0972999	0.683207
s__uncl_Fibrobacteraceae_04_2	0.328535	0.157284	0.332831	0.151605	-0.0222139	0.925937	-0.220211	0.350858	0.0934555	0.695136	-0.125377	0.598413	0.21719	0.357672	0.0257091	0.914322	-0.280558	0.230857	0.0572074	0.81067	-0.061435	0.796949	0.032756	0.890957	-0.197666	0.403517	0.231001	0.327142	-0.22469	0.340896	-0.0980023	0.681035
s__uncl_Acetobacteraceae_2	0.328108	0.157857	0.363573	0.115086	-0.145568	0.5403	-0.167049	0.481475	0.0259048	0.913672	-0.0917383	0.700488	-0.175096	0.460291	-0.277123	0.236858	-0.108973	0.647436	-0.0651779	0.784849	-0.158839	0.503573	0.0629279	0.792117	0.117516	0.621713	0.0439407	0.854058	-0.275111	0.240419	0.0409874	0.863776
s__OLB14_1	0.327976	0.158034	0.296626	0.204102	0.144921	0.542123	-0.0946066	0.691557	0.133817	0.573808	-0.138851	0.559344	0.0277898	0.907415	-0.109334	0.64634	-0.337996	0.144968	0.0701577	0.768823	0.00191058	0.993622	0.147576	0.534665	0.306913	0.188102	0.380605	0.0978215	-0.105426	0.65823	-0.0873547	0.714209
s__Pla3_1	0.327821	0.158241	0.311209	0.181678	0.0949737	0.690417	-0.139811	0.556605	0.408216	0.0739656	0.0736141	0.757753	-0.139699	0.556924	-0.329388	0.156144	-0.456852	0.0428677	-0.183013	0.439927	-0.25932	0.269565	0.248686	0.290388	0.13693	0.564844	0.255359	0.277209	-0.347724	0.133025	-0.37116	0.107144
s__Litorilinea_3	0.327271	0.158982	0.351149	0.128991	0.0564771	0.813046	0.0123331	0.958843	0.101989	0.668753	-0.084928	0.721842	-0.324449	0.16282	-0.434085	0.0558333	-0.299977	0.198794	-0.182102	0.442246	-0.356283	0.123108	0.354999	0.124561	0.151596	0.523467	0.172274	0.467665	-0.444431	0.0496158	-0.345623	0.135544
s__uncl_Chloroflexota	0.326513	0.160007	0.313489	0.178329	-0.142642	0.548559	-0.3023	0.195169	0.165282	0.486189	0.0353782	0.882284	-0.250805	0.286163	-0.250947	0.28588	-0.327259	0.158999	-0.0948081	0.690931	-0.153909	0.517075	0.263455	0.261729	0.410237	0.072408	0.257992	0.272114	-0.202408	0.392097	-0.148832	0.531155
s__PLTA13_1	0.325772	0.161014	0.346206	0.134842	-0.169666	0.474531	-0.376503	0.101795	0.0705002	0.767724	-0.046134	0.846853	0.0775804	0.745105	-0.0949498	0.690491	-0.301211	0.196862	-0.0396375	0.868224	-0.00268821	0.991026	-0.149459	0.529407	0.274135	0.242159	0.163062	0.492145	-0.0598373	0.802128	0.2149	0.362889
s__Sorangium_2	0.32487	0.162243	0.307567	0.187115	0.257801	0.272482	0.0527928	0.825055	0.23093	0.327295	-0.129312	0.586885	-0.323454	0.164189	-0.425117	0.061687	-0.245164	0.297497	-0.47671	0.0335762	-0.734196	0.000228219	0.528779	0.0165254	-0.0494186	0.836086	-0.213986	0.364982	-0.772287	6.60808e-05	-0.555764	0.0109503
s__uncl_WPS.2	0.322378	0.165678	0.293549	0.209058	-0.123547	0.603805	-0.311807	0.180795	-0.142365	0.549343	-0.217442	0.357102	0.0125695	0.958055	0.00661661	0.977913	0.0822809	0.730197	0.42978	0.0585879	0.425585	0.0613709	-0.175436	0.459407	0.574903	0.00800959	0.531674	0.0158363	0.18772	0.428047	0.412288	0.0708531
s__Labrys_2	0.322174	0.16596	0.32661	0.159876	0.0156443	0.947806	-0.13719	0.564099	0.213965	0.365031	-0.0530379	0.824255	-0.102097	0.668422	-0.243688	0.300506	-0.239989	0.308133	-0.353962	0.125744	-0.453506	0.0446112	0.111418	0.640033	0.10455	0.660908	-0.0480414	0.840598	-0.492419	0.0274078	-0.117274	0.622437
s__S0134_3	0.322032	0.166158	0.296521	0.204269	-0.287497	0.219037	-0.465381	0.0386607	0.378133	0.100202	0.183227	0.439382	-0.0395887	0.868385	-0.193475	0.413757	-0.199871	0.398184	-0.0222811	0.925713	-0.084095	0.724468	0.139026	0.558843	0.165094	0.486694	0.228013	0.333613	-0.201663	0.393879	0.0355523	0.881709
s__Candidatus_Udaeobacter_1	-0.321547	0.166833	-0.253969	0.279923	-0.149903	0.52817	0.208696	0.377234	-0.326944	0.159425	-0.0123547	0.958771	-0.172621	0.466757	-0.0471434	0.843542	-0.111667	0.63928	0.0905667	0.704146	-0.008296	0.972309	0.153198	0.519037	-0.298159	0.201662	-0.390114	0.0890475	0.171253	0.470347	0.0354568	0.882024
s__uncl_Longimicrobiaceae_1	0.321529	0.166858	0.289225	0.216156	-0.257554	0.272957	-0.427761	0.0599148	0.19279	0.415445	0.0887466	0.709843	0.0176737	0.941046	-0.0352674	0.88265	-0.0612089	0.797681	0.0898457	0.706401	0.163181	0.491825	-0.19411	0.412198	0.217146	0.357773	0.458116	0.0422225	-0.00830507	0.972279	0.197354	0.404274
s__uncult_Sutterellaceae	0.320818	0.167851	0.366994	0.111455	-0.326684	0.159775	-0.440634	0.0518325	0.128595	0.588979	0.0831765	0.727367	0.0111043	0.962941	-0.127741	0.591475	-0.283138	0.226414	0.164033	0.489536	0.152772	0.520214	-0.0218291	0.927217	0.326684	0.159775	0.414442	0.0692473	0.00978179	0.967352	0.200829	0.395879
s__Constrictibacter_1	0.319885	0.169161	0.341374	0.140739	-0.326987	0.159366	-0.422342	0.0635892	0.0513177	0.829874	0.0436531	0.855003	0.0167593	0.944092	-0.10752	0.651849	-0.0386217	0.871574	-0.174547	0.461722	-0.126929	0.593855	-0.0807171	0.735147	0.0708334	0.766656	-0.0773643	0.745793	-0.0955067	0.688763	0.236653	0.315107
s__Sorangium_cellulosum	0.319561	0.169619	0.325217	0.16177	-0.0467104	0.844962	-0.191802	0.417886	0.0832131	0.727251	-0.0696409	0.770482	0.142567	0.548771	-0.0336864	0.887879	-0.304305	0.192075	-0.0806512	0.735355	0.0372108	0.87623	-0.289604	0.215527	-0.172404	0.467325	0.123902	0.602758	0.0258933	0.91371	0.0323091	0.892436
s__BIrii41_4	0.31928	0.170014	0.322143	0.166004	-0.0798794	0.737802	-0.33283	0.151606	0.279442	0.232796	0.108515	0.648824	-0.240738	0.306578	-0.208098	0.378635	-0.306504	0.188722	-0.0828626	0.728359	-0.12524	0.598815	0.116051	0.626095	0.391861	0.0874999	0.371988	0.106302	-0.313371	0.178502	-0.273859	0.242654
s__uncult_Rhodospirillales_1	0.319246	0.170062	0.317618	0.172374	-0.110488	0.642844	-0.192856	0.415282	-0.0741542	0.756027	-0.210717	0.372528	-0.0822995	0.730138	-0.127987	0.590756	-0.32059	0.168171	0.260338	0.267622	0.211048	0.371759	-0.0169678	0.943397	0.162575	0.493456	0.365914	0.112592	-0.0110447	0.96314	0.233868	0.321004
s__Minicystis_1	0.319137	0.170217	0.34328	0.138392	-0.176471	0.456722	-0.266112	0.25677	0.227836	0.333996	0.102104	0.668402	0.15909	0.502891	-0.0565122	0.812932	-0.2684	0.252547	-0.263602	0.261453	-0.111345	0.640254	-0.348118	0.132557	-0.428514	0.0594175	0.112471	0.636855	-0.131801	0.579644	-0.0829023	0.728233
s__Lechevalieria_sp.	0.319114	0.170249	0.324595	0.162621	-0.171975	0.468451	-0.309706	0.183909	0.320277	0.16861	0.205108	0.385677	-0.436609	0.0542643	-0.453117	0.0448173	-0.30156	0.196319	-0.47709	0.0334154	-0.425895	0.0611619	0.14042	0.554869	0.338427	0.144423	0.0189188	0.936901	-0.412426	0.070749	-0.0916131	0.700879
s__Cellvibrio_1	0.31852	0.17109	0.319879	0.16917	-0.336097	0.147385	-0.544906	0.0129736	0.0325637	0.891594	0.00904296	0.969817	0.0214671	0.928421	-0.0204314	0.931866	-0.0391772	0.869742	0.33145	0.153414	0.422779	0.0632868	-0.26526	0.258353	0.526752	0.0170222	0.489458	0.028496	0.162712	0.493088	0.44587	0.0487949
s__P3OB.42_2	0.317521	0.172512	0.289107	0.216353	-0.092244	0.69891	-0.339367	0.143241	0.165344	0.486023	-0.0576054	0.809376	0.167777	0.479539	0.0060492	0.979807	-0.237189	0.313981	0.283779	0.22532	0.305658	0.190007	-0.149849	0.52832	0.248117	0.291528	0.426637	0.0606639	0.0684983	0.774154	0.197512	0.403889
s__uncult_Magnetospiraceae	0.317252	0.172896	0.372597	0.105686	-0.0181742	0.939379	-0.0609359	0.798566	0.208049	0.378751	0.0948219	0.690888	-0.52898	0.016477	-0.489574	0.0284528	-0.434965	0.0552821	-0.339651	0.142886	-0.294482	0.207547	0.108255	0.649615	0.026076	0.913104	0.0726421	0.760862	-0.349129	0.13136	-0.381299	0.0971604
s__uncl_Alphaproteobacteria	0.315883	0.17486	0.329691	0.155741	0.00112909	0.996231	-0.0422164	0.859729	0.102876	0.666033	-0.0628528	0.79236	-0.289095	0.216372	-0.320487	0.168316	-0.381354	0.0971078	-0.293454	0.209213	-0.387426	0.0914664	0.237862	0.312568	0.216409	0.359446	0.0105303	0.964855	-0.377351	0.100963	-0.211003	0.371865
s__Pseudonocardia_2	-0.315705	0.175115	-0.291207	0.212883	0.0458611	0.847749	0.265375	0.258139	-0.333706	0.150466	-0.0675177	0.777308	0.0440663	0.853645	0.206382	0.382667	-0.328546	0.157269	0.0458438	0.847806	0.140717	0.554024	0.047135	0.843569	0.295974	0.205146	0.0101837	0.966011	0.24917	0.28942	0.287381	0.219231
s__Ohtaekwangia_2	0.315479	0.175441	0.324406	0.16288	0.0482291	0.839982	-0.120755	0.612069	0.00227189	0.992415	-0.208742	0.377129	-0.0996686	0.675892	-0.154371	0.515803	-0.232758	0.323371	-0.0391714	0.869761	-0.0508549	0.831387	-0.157498	0.507229	0.169555	0.474825	0.20482	0.38636	-0.256121	0.275729	0.0633723	0.79068
s__uncult_Chitinophagales_3	0.315135	0.175938	0.326964	0.159397	-0.30135	0.196645	-0.508012	0.0222038	0.243379	0.301139	0.242185	0.303592	-0.188609	0.425823	-0.207547	0.379928	-0.246073	0.295652	-0.115132	0.628849	-0.030194	0.899443	0.0173553	0.942107	0.485158	0.0301371	0.386258	0.0925322	-0.0922637	0.698849	-0.00552837	0.981545
s__Bryobacter_3	0.313487	0.178333	0.317138	0.173059	-0.130926	0.582187	-0.296911	0.203647	0.365979	0.112523	0.16629	0.483496	-0.0413385	0.862619	-0.179828	0.448061	-0.261555	0.265312	-0.157954	0.505985	-0.178861	0.450547	-0.0112867	0.962333	0.096313	0.686263	0.35188	0.128142	-0.309139	0.184755	-0.123541	0.603823
s__Polycyclovorans_2	0.312979	0.179074	0.375381	0.102901	-0.222477	0.345797	-0.308831	0.185215	0.16616	0.483845	0.0934555	0.695136	-0.295634	0.20569	-0.398556	0.0817551	-0.459746	0.0414023	-0.480718	0.0319085	-0.469513	0.0367413	0.159669	0.501318	0.17329	0.465004	-0.0854456	0.720212	-0.431171	0.057687	-0.00113637	0.996206
s__A4b_1	0.312728	0.179443	0.360829	0.11806	0.0722348	0.762165	0.0248682	0.917115	-0.0771279	0.746545	-0.227991	0.33366	-0.0888012	0.709672	-0.204763	0.386494	-0.388114	0.0908425	0.060173	0.801039	0.129599	0.58605	-0.248307	0.291148	0.0526712	0.825452	0.183459	0.438795	-0.0436254	0.855094	0.0527308	0.825258
s__uncult_Ilumatobacteraceae_5	0.312547	0.179708	0.37868	0.0996713	-0.222185	0.346448	-0.296437	0.204404	0.219417	0.352642	0.20604	0.383474	-0.233087	0.322669	-0.246271	0.295251	-0.268809	0.251797	-0.114509	0.630721	-0.18275	0.440596	0.19297	0.415001	0.384403	0.0942445	0.471691	0.03576	-0.269749	0.250079	-0.172407	0.467316
s__uncl_Gemmatimonas_1	0.311969	0.180558	0.293033	0.209898	-0.233258	0.322304	-0.349662	0.130732	0.129303	0.586913	0.0285929	0.904751	-0.0673664	0.777795	-0.126938	0.593829	-0.175648	0.458856	0.168484	0.477661	0.176588	0.456419	-0.0451467	0.850095	0.24003	0.308046	0.396992	0.0830713	0.0180519	0.939787	0.180791	0.445594
s__NS9_2	0.311952	0.180582	0.240879	0.306286	-0.0433881	0.855874	-0.381602	0.0968728	0.0721416	0.762464	-0.158564	0.504323	0.174965	0.460634	0.0641652	0.788118	0.221144	0.34877	0.417158	0.0672609	0.270952	0.247891	0.0528546	0.824853	0.151464	0.523834	0.449321	0.0468685	-0.035486	0.881928	0.116886	0.623597
s__vadinHA49_4	-0.31185	0.180732	-0.317565	0.172449	0.0993657	0.676826	0.184147	0.43705	0.300847	0.197431	0.266674	0.255729	0.217739	0.356428	0.243053	0.301806	-0.233748	0.321259	0.314964	0.176186	0.374247	0.104029	-0.109557	0.645664	-0.00679424	0.97732	0.431958	0.0571816	0.149417	0.529524	-0.154744	0.514777
s__uncl_Actinomycetes	0.311771	0.180848	0.367905	0.110502	-0.126853	0.594078	-0.207891	0.379121	-0.143703	0.545559	-0.113014	0.635217	-0.0836923	0.725738	-0.17679	0.455894	-0.232759	0.32337	-0.0345832	0.884912	0.0456875	0.848319	-0.16068	0.498575	0.0522787	0.826734	0.112161	0.637789	0.0537961	0.821781	0.0708101	0.76673
s__Flavitalea_2	0.310387	0.182896	0.305745	0.189874	-0.353059	0.12678	-0.499458	0.0249513	0.177017	0.455308	0.108282	0.649534	0.0647796	0.786134	-0.0585779	0.806216	-0.183059	0.439811	0.0602185	0.800892	0.177422	0.45426	-0.285192	0.222918	0.141452	0.551933	0.3246	0.162613	0.0152452	0.949136	0.28666	0.220441
s__Ohtaekwangia_3	0.310188	0.183192	0.289375	0.215908	-0.201355	0.394617	-0.384471	0.0941809	0.0518162	0.828245	-0.0895747	0.707249	-0.045566	0.848718	-0.122828	0.605927	-0.290044	0.2148	0.227239	0.335301	0.224419	0.341494	-0.0481746	0.840161	0.383139	0.0954238	0.376081	0.10221	-0.00865312	0.971118	0.340618	0.141678
s__KD4.96_1	0.310158	0.183236	0.33874	0.144029	0	1	-0.10717	0.652915	0.16812	0.478628	0.0489827	0.837514	-0.183237	0.439358	-0.297391	0.202882	-0.201263	0.394837	-0.0414313	0.862314	-0.027325	0.908957	0.0504898	0.832581	0.307461	0.187275	0.240964	0.30611	0.0135593	0.954755	-0.107129	0.653038
s__uncult_Kineosporiaceae	0.307422	0.187333	0.286952	0.21995	0.0790698	0.740371	-0.0239217	0.92026	0.410542	0.0721755	0.180378	0.446652	-0.308371	0.185905	-0.43008	0.0583931	-0.326605	0.159883	-0.467654	0.0375957	-0.354239	0.125427	0.0815407	0.732538	0.0757752	0.750854	0.105347	0.658471	-0.292284	0.211119	-0.329006	0.156655
s__uncl_Beijerinckiaceae	0.306771	0.188318	0.291636	0.21218	0.0210764	0.92972	-0.172258	0.467707	0.394862	0.0848897	0.0895747	0.707249	-0.130189	0.584331	-0.267199	0.254759	-0.425475	0.0614452	-0.336343	0.14707	-0.399936	0.0806071	0.209259	0.375921	0.0850583	0.721431	0.157954	0.505985	-0.501881	0.0241471	-0.262623	0.263295
s__Chthoniobacter_3	0.306771	0.188318	0.311982	0.180538	-0.0135491	0.954789	-0.215982	0.360418	-0.082452	0.729656	-0.226571	0.33676	0.0536071	0.822398	-0.0272112	0.909335	-0.217149	0.357765	0.251317	0.285147	0.229347	0.330714	-0.0421528	0.859938	0.583365	0.00693393	0.393381	0.0861706	0.0519187	0.82791	0.32404	0.163383
s__Edaphobaculum_1	0.306693	0.188436	0.279321	0.233006	-0.20698	0.38126	-0.346246	0.134793	-0.199619	0.39879	-0.21532	0.361929	0.0524517	0.826169	0.0639515	0.788808	0.408068	0.0740801	0.619948	0.00354827	0.581902	0.00711096	-0.178169	0.45233	0.463999	0.0393198	0.369708	0.108633	0.341805	0.140206	0.369645	0.108697
s__uncult_Sandaracinaceae_3	0.305137	0.190802	0.308852	0.185184	-0.219714	0.351974	-0.412209	0.0709124	0.173916	0.463368	0.0511663	0.830369	0.0321522	0.892956	-0.10427	0.661762	-0.177182	0.454879	0.0992855	0.677074	0.0977674	0.681761	-0.0188111	0.937259	0.455982	0.0433157	0.390977	0.0882801	-0.0782249	0.743056	0.240302	0.307483
s__Chryseolinea_1	0.30479	0.191332	0.333625	0.150572	0.0801039	0.73709	-0.0206404	0.931171	-0.0453294	0.849495	-0.196371	0.406665	0.0407483	0.864563	-0.0718473	0.763406	-0.461395	0.0405849	-0.00777415	0.97405	0.0109666	0.9634	-0.0874921	0.713778	-0.13571	0.568349	0.373019	0.105261	-0.192021	0.417342	-0.149489	0.529324
s__Brevundimonas_2	0.304515	0.191754	0.265001	0.258836	0	1	-0.235477	0.31759	0.129192	0.587235	-0.0409567	0.863877	0.0381964	0.872977	-0.0217061	0.927626	-0.0212617	0.929104	0.0959087	0.687516	0.0802139	0.736742	0.066365	0.781021	0.610558	0.00424624	0.312249	0.180145	0.0144053	0.951935	0.120731	0.612139
s__MB.A2.108_3	0.303359	0.193531	0.258712	0.27073	0.248037	0.29169	-0.0550742	0.817614	0.321526	0.166862	0.0246114	0.917968	-0.0422538	0.859606	-0.249457	0.288846	-0.191298	0.419133	-0.177597	0.453807	-0.245183	0.297458	0.279186	0.233242	0.193046	0.414814	0.305106	0.19085	-0.178366	0.451824	-0.436962	0.0540477
s__Gaiella_1	0.302101	0.195478	0.345763	0.135374	-0.188864	0.425186	-0.283347	0.226058	0.284315	0.224408	0.156509	0.509934	-0.244203	0.299454	-0.343034	0.138693	-0.439505	0.0525064	-0.260248	0.267794	-0.386522	0.0922903	0.314522	0.176826	0.157261	0.507876	0.037594	0.874965	-0.377586	0.100735	-0.243315	0.30127
s__Rhodocytophaga_4	0.301719	0.196071	0.316069	0.174592	-0.398038	0.0821896	-0.567323	0.00908554	0.170019	0.4736	0.141239	0.552539	0.17059	0.472095	0.0894957	0.707497	-0.118953	0.617426	-0.0192527	0.935789	0.177255	0.45469	-0.399926	0.0806149	-0.00490939	0.983611	0.417361	0.0671139	-0.0551155	0.81748	0.236295	0.315861
s__uncult_Cyclobacteriaceae_2	0.3017	0.196101	0.362999	0.115704	-0.23516	0.31826	-0.214983	0.362698	-0.0969517	0.684285	-0.0414043	0.862403	0.121056	0.611176	-0.0121098	0.959588	-0.0557289	0.815482	0.199711	0.39857	0.337678	0.14537	-0.371031	0.107276	0.10733	0.652429	0.327772	0.158308	0.280077	0.231691	0.282914	0.226798
s__IMCC26134.2	0.299856	0.198984	0.28398	0.224977	0.0891744	0.708503	-0.163308	0.491484	-0.0687041	0.773492	-0.202978	0.390737	0.203915	0.388507	0.104044	0.662455	0.361011	0.117862	-0.0169792	0.943359	-0.0081265	0.972875	-0.262427	0.263663	0.0628467	0.79238	0.306359	0.188941	-0.210967	0.371948	-0.0497391	0.835037
s__Sphingomonas_sp.	0.299065	0.20023	0.34727	0.133567	-0.240783	0.306486	-0.330822	0.154242	0.251044	0.285688	0.158766	0.503772	-0.114064	0.632059	-0.265965	0.257043	-0.299906	0.198905	-0.322678	0.165262	-0.290271	0.214426	-0.0331076	0.889794	0.278405	0.234607	0.0676692	0.776821	-0.288078	0.218065	0.104708	0.660423
s__uncult_Planctomycetales_3	0.298868	0.20054	0.320755	0.16794	-0.22239	0.345991	-0.259721	0.2688	-0.0768945	0.747288	-0.0452318	0.849815	-0.34437	0.137062	-0.336111	0.147367	0.227467	0.334802	0.306707	0.188414	0.244879	0.298076	0.071994	0.762936	0.3072	0.187669	0.170245	0.473004	0.115298	0.628353	0.165283	0.486187
s__MVP.88_1	0.297857	0.202142	0.32835	0.157532	-0.101113	0.671447	-0.126794	0.594249	-0.215604	0.361281	-0.287619	0.218833	0.148255	0.532768	0.0123718	0.958714	0.0303152	0.899041	0.0144392	0.951822	0.00813039	0.972862	-0.439713	0.0523816	-0.284645	0.223846	0.0933952	0.695324	-0.183888	0.437706	0.136104	0.567217
s__uncult_Cyclobacteriaceae_3	0.296832	0.203773	0.276419	0.238101	-0.176708	0.456107	-0.400563	0.0800886	-0.0650067	0.785401	-0.100187	0.674295	-0.0361166	0.879844	0.0871379	0.71489	-0.205061	0.385789	0.309123	0.184779	0.402852	0.0782194	-0.191697	0.418145	0.226407	0.33712	0.621166	0.00346514	0.0362746	0.879322	0.173749	0.463804
s__uncult_Ilumatobacteraceae_4	0.29626	0.204687	0.251684	0.284421	0.00384403	0.987167	-0.279497	0.232699	0.427246	0.0602575	0.1676	0.48001	-0.0445838	0.851944	-0.118117	0.619918	-0.0509405	0.831107	-0.315091	0.176002	-0.36008	0.118882	0.15453	0.515366	0.254474	0.278934	0.202812	0.391133	-0.439591	0.0524546	-0.279392	0.232883
s__uncult_Frankiales_4	0.295387	0.206088	0.368726	0.109647	-0.410631	0.0721074	-0.353592	0.126168	-0.0712665	0.765267	0.0518531	0.828124	-0.349887	0.130467	-0.300164	0.198501	-0.211042	0.371772	0.00952824	0.968198	-0.0115209	0.961551	0.0568097	0.811964	0.150984	0.525165	0.0754353	0.751938	-0.097188	0.683553	0.231695	0.32565
s__Gitt.GS.136_1	0.293719	0.208782	0.323252	0.164467	-0.112538	0.636652	-0.194024	0.412407	0.213663	0.365725	0.0487162	0.838386	-0.295458	0.205974	-0.333713	0.150457	-0.537022	0.0146238	-0.174406	0.462088	-0.275392	0.23992	0.268883	0.251661	0.234518	0.319622	0.279247	0.233135	-0.468104	0.0373875	-0.248772	0.290216
s__uncult_Vicinamibacterales_2	0.293703	0.208808	0.328054	0.157928	-0.26516	0.25854	-0.367032	0.111415	-0.0537477	0.821939	-0.0384181	0.872246	0.0609282	0.798591	-0.0332831	0.889213	-0.119023	0.617219	0.402862	0.0782116	0.418067	0.0666056	-0.120904	0.611627	0.562712	0.00979564	0.471961	0.0356398	0.263931	0.260836	0.347662	0.133099
s__uncl_Cytophagaceae_2	0.293002	0.209947	0.316289	0.174275	-0.145651	0.540066	-0.155227	0.513448	-0.0456605	0.848408	-0.0934208	0.695245	-0.238044	0.312187	-0.37652	0.101778	-0.326382	0.160185	-0.286524	0.22067	-0.195036	0.409927	-0.0658192	0.78278	-0.0590249	0.804764	-0.217252	0.357532	-0.0929611	0.696676	0.166222	0.483678
s__uncl_Xanthobacteraceae_1	0.292233	0.211201	0.245575	0.296662	0.0233258	0.92224	-0.217031	0.358033	0.384127	0.0945006	0.075997	0.750147	-0.197506	0.403904	-0.296944	0.203595	-0.41496	0.068865	-0.160963	0.497811	-0.234187	0.320325	0.310008	0.183459	0.263356	0.261915	0.195489	0.408819	-0.317413	0.172666	-0.216196	0.359931
s__uncult_Niastella_2	0.290965	0.213281	0.320296	0.168583	-0.218982	0.353621	-0.242118	0.303728	0.0583527	0.806948	-0.0239097	0.9203	-0.145952	0.53922	-0.209224	0.376002	-0.0665419	0.780451	-0.155923	0.511538	-0.0466361	0.845206	-0.389007	0.0900379	-0.0766628	0.748026	0.114528	0.630662	-0.300845	0.197434	0.0638313	0.789197
s__Cellulomonas_aerilata	0.290393	0.214223	0.321388	0.167055	-0.114544	0.630615	-0.18717	0.429427	-0.118895	0.617599	-0.168048	0.478818	-0.247638	0.292492	-0.148317	0.532593	-0.340304	0.14207	0.00301318	0.989941	0.0296021	0.901405	-0.080633	0.735413	0.105501	0.658001	0.245482	0.29685	-0.19887	0.400599	0.0807243	0.735124
s__Lineage_IIb_1	0.290345	0.214302	0.329999	0.155332	-0.284202	0.224599	-0.250008	0.287746	-0.217737	0.356433	-0.216267	0.35977	-0.235159	0.318263	-0.209902	0.374421	-0.346667	0.134289	0.183637	0.438342	0.119847	0.614765	0.0518558	0.828115	0.263299	0.262022	0.218514	0.354676	-0.123362	0.604349	0.340865	0.141371
s__FFCH7168	0.289706	0.21536	0.294727	0.207151	0.066011	0.782162	-0.0235567	0.921473	0.046893	0.844363	-0.164269	0.488904	-0.0521059	0.827298	-0.158096	0.505597	-0.331809	0.152943	-0.0728123	0.760317	-0.0940008	0.69344	-0.0625966	0.793189	0.190066	0.42219	0.272185	0.24566	-0.251051	0.285674	-0.00835566	0.97211
s__Vicinamibacter_1	0.288337	0.217633	0.351429	0.128666	-0.183477	0.438749	-0.224756	0.340749	0.266667	0.255741	0.186509	0.431086	-0.374876	0.103403	-0.38447	0.0941816	-0.306824	0.188237	-0.50096	0.0244502	-0.519282	0.0189569	0.0667188	0.779881	0.13647	0.566164	-0.00454558	0.984826	-0.572201	0.00838049	-0.22619	0.337597
s__Afipia_3	0.287003	0.219865	0.25204	0.283717	-0.35593	0.123506	-0.638637	0.00243973	0.205411	0.384959	0.180333	0.446769	0.206752	0.381795	0.168404	0.477873	0.209972	0.374258	0.135692	0.568402	0.163354	0.491361	-0.0757633	0.750892	0.453002	0.0448787	0.290996	0.21323	0.177503	0.454049	0.272583	0.244944
s__Pedomicrobium_3	0.286696	0.220381	0.306255	0.189099	-0.0627094	0.792824	-0.256852	0.274312	0.278332	0.234734	0.110143	0.643887	-0.202441	0.392018	-0.200618	0.396385	-0.281923	0.2285	-0.431568	0.0574319	-0.419061	0.0658948	0.024119	0.919604	0.0369825	0.876984	0.0875664	0.713544	-0.467331	0.0377457	-0.226975	0.335877
s__Craurococcus.Caldovatus_2	0.286592	0.220555	0.288948	0.216617	-0.0452148	0.849871	-0.13434	0.572298	0.187052	0.429723	-0.0075358	0.974846	-0.227704	0.334284	-0.268636	0.252115	-0.301126	0.196995	-0.335217	0.148514	-0.3909	0.0883487	0.10324	0.664915	0.0889224	0.709292	0.0828314	0.728457	-0.507722	0.0222931	-0.158431	0.504685
s__uncult_Sporichthyaceae	0.286239	0.22115	0.27512	0.240404	0.0516968	0.828635	-0.087589	0.713474	0.173433	0.464631	-0.0240993	0.91967	-0.240042	0.308023	-0.294299	0.207842	-0.261907	0.264646	-0.0687736	0.773269	-0.172655	0.466666	0.240604	0.306856	0.35527	0.124254	0.374423	0.103854	-0.278591	0.234281	-0.222197	0.346419
s__Dyadobacter_fermentans	0.2861	0.221384	0.337619	0.145446	-0.105741	0.65727	-0.128593	0.588984	-0.00569261	0.980997	-0.112161	0.63779	-0.113342	0.63423	-0.207433	0.380195	-0.367254	0.111183	-0.197812	0.403162	-0.147966	0.533574	-0.179759	0.448239	0.128777	0.588447	0.0166039	0.944609	-0.281617	0.229026	0.137996	0.561787
s__Rhizobacter_1	0.284857	0.223486	0.315115	0.175967	-0.193148	0.414563	-0.279035	0.233505	0.10632	0.655504	-0.00150602	0.994972	-0.0317933	0.894144	-0.164841	0.487371	-0.383417	0.0951637	0.0639819	0.78871	0.0584012	0.80679	0.0402861	0.866086	0.368599	0.109779	0.305493	0.190259	-0.0797892	0.738088	0.257821	0.272442
s__Rhizobacter_3	0.284312	0.224413	0.322897	0.164958	-0.299925	0.198876	-0.439245	0.0526619	-0.138585	0.560103	-0.126601	0.594815	0.109635	0.645426	0.0491868	0.836845	-0.336463	0.146917	0.233522	0.321741	0.277805	0.235659	-0.184627	0.435834	0.354182	0.125491	0.384037	0.094585	0.0512241	0.83018	0.362882	0.11583
s__uncult_Chitinophagaceae_5	0.284006	0.224932	0.298434	0.201226	0.109982	0.644377	0.0276433	0.907902	0.0618764	0.79552	-0.0747366	0.754167	-0.100661	0.672835	-0.153081	0.519359	-0.26578	0.257386	-0.432545	0.056807	-0.428138	0.0596655	0.113379	0.634119	-0.0246291	0.917909	0.0568589	0.811804	-0.427451	0.0601206	-0.260599	0.267127
s__uncl_Pedosphaeraceae_4	0.28271	0.227148	0.25255	0.28271	-0.0687995	0.773185	-0.278338	0.234724	0.0933568	0.695444	-0.136433	0.566271	0.283146	0.226401	0.0729894	0.75975	0.0495285	0.835727	0.244787	0.298263	0.163259	0.491616	-0.122051	0.608226	0.0435341	0.855394	0.295188	0.206408	0.0295299	0.901644	0.223365	0.343826
s__uncult_Phycisphaeraceae_3	0.282625	0.227294	0.33895	0.143764	-0.145213	0.541299	-0.115793	0.62687	-0.160205	0.499864	-0.14837	0.532446	-0.165803	0.484796	-0.231803	0.325417	-0.112227	0.637592	0.361318	0.117526	0.329489	0.15601	-0.101018	0.671739	0.102991	0.66568	0.224753	0.340756	0.183815	0.437891	0.194363	0.411575
s__WD2101_2	0.280848	0.230356	0.310358	0.182938	-0.297968	0.201964	-0.404673	0.0767551	0.304731	0.191423	0.217457	0.357068	-0.0482282	0.839985	-0.167739	0.479639	-0.372773	0.105508	-0.0707033	0.767073	-0.0477469	0.841563	0.00752446	0.974884	0.191874	0.417708	0.410526	0.0721872	-0.161715	0.495777	0.0708099	0.766731
s__uncult_Sandaracinaceae_1	0.280848	0.230356	0.261394	0.265617	-0.200903	0.395702	-0.389602	0.0895046	0.229871	0.329579	0.103085	0.665391	0.171478	0.469756	0.0158672	0.947063	-0.148803	0.531238	0.244453	0.298944	0.346354	0.134663	-0.221971	0.346923	0.277652	0.235927	0.506767	0.0225882	0.200075	0.397692	0.255368	0.277192
s__Pontibacter_sp.	0.280579	0.23082	0.293333	0.209409	0.0717641	0.763673	-0.0476314	0.841941	0.0810794	0.733999	-0.0569017	0.811664	0.0829483	0.728088	-0.0413617	0.862543	-0.181371	0.444111	-0.308597	0.185566	-0.252349	0.283107	-0.121872	0.608758	-0.0467104	0.844962	0.133237	0.575485	-0.264451	0.259863	-0.204483	0.387158
s__BIrii41_1	0.280089	0.231671	0.250848	0.286077	-0.0609481	0.798526	-0.329315	0.156242	0.316073	0.174586	0.11061	0.642477	0.156933	0.508773	0.0309788	0.896842	-0.217835	0.356212	0.141407	0.552063	0.184166	0.437	-0.102333	0.667699	0.386757	0.0920757	0.625564	0.00317835	-0.000752163	0.997489	0.0655368	0.783691
s__uncl_Solirubrobacteraceae	0.278186	0.23499	0.331066	0.153921	-0.105653	0.657536	-0.0450755	0.850329	-0.0647779	0.78614	-0.164011	0.489596	-0.252234	0.283335	-0.30411	0.192375	-0.0746515	0.754439	-0.0514724	0.829368	-0.158282	0.505092	-0.0759026	0.750448	-0.0984064	0.679787	-0.141782	0.550999	-0.292439	0.210865	0.0775159	0.74531
s__Duganella_sp.	0.276937	0.237186	0.330123	0.155168	-0.271373	0.247128	-0.349999	0.130336	-0.286188	0.221235	-0.201952	0.393187	-0.104337	0.661559	-0.0863457	0.71738	-0.266177	0.25665	0.181373	0.444106	0.204207	0.387812	-0.160931	0.497898	0.515135	0.0201043	0.30743	0.187321	0.00157716	0.994735	0.390935	0.0883177
o__uncult_Planctomycetales_4	-0.276547	0.237874	-0.301703	0.196097	-0.195593	0.408563	-0.123453	0.604082	0.223912	0.342614	0.384576	0.0940832	0.0826834	0.728925	0.25537	0.277188	-0.303236	0.19372	0.2375	0.313327	0.123766	0.603157	0.54284	0.0133907	0.287363	0.219262	0.376904	0.101401	0.159759	0.501074	-0.149878	0.52824
s__uncult_Microscillaceae_3	0.276501	0.237955	0.266491	0.256068	-0.0948795	0.690709	-0.395174	0.0846215	0.289447	0.215788	0.111822	0.638812	0.144794	0.542481	-0.0230626	0.923115	-0.254076	0.279714	0.0180655	0.939741	-0.00758457	0.974683	0.0572289	0.8106	0.351657	0.128401	0.325057	0.161989	-0.097102	0.683819	-0.00339239	0.988675
s__KD3.93_1	0.275949	0.238931	0.215013	0.36263	0.00150716	0.994968	-0.286793	0.220218	0.226431	0.337067	-0.10324	0.664915	0.216971	0.35817	0.0143777	0.952027	0.0960225	0.687163	0.355556	0.123929	0.11765	0.621315	0.171063	0.470849	0.212509	0.368379	0.183735	0.438093	-0.0346516	0.884686	0.00678989	0.977335
s__uncult_Rhodospirillaceae_1	0.274617	0.241299	0.22406	0.342286	-0.199406	0.399305	-0.479602	0.0323663	0.306522	0.188694	0.192162	0.416996	0.0465482	0.845494	0.0298632	0.900539	-0.0322588	0.892603	0.109765	0.645033	0.234258	0.320173	-0.102562	0.666994	0.551702	0.0116749	0.530333	0.0161526	0.0434488	0.855675	0.172149	0.467994
s__Jatrophihabitans_2	-0.26987	0.249858	-0.298434	0.201226	-0.110831	0.641807	-0.0246663	0.917786	0.203125	0.390386	0.242469	0.303006	-0.0747399	0.754157	-0.0400825	0.866757	-0.192626	0.41585	-0.0369298	0.877158	-0.151837	0.5228	0.30659	0.188591	0.214443	0.363934	-0.165485	0.485647	-0.0861694	0.717934	-0.0238067	0.920642
s__Lacibacter_sp.	0.269202	0.251078	0.255618	0.276705	0.205911	0.383778	0.0305208	0.89836	-0.124156	0.602008	-0.298159	0.201662	-0.0712269	0.765394	-0.214213	0.364462	-0.0159524	0.946779	0.0535167	0.822692	0.0273768	0.908786	-0.0453004	0.84959	0.392878	0.0866089	0.192588	0.415944	-0.01482	0.950553	0.0527728	0.82512
s__S085_1	0.265998	0.256981	0.268933	0.251571	0.158211	0.505284	0.0825259	0.729423	-0.095229	0.689624	-0.296645	0.204071	-0.370547	0.107771	-0.311121	0.181808	-0.299033	0.20028	-0.0971972	0.683525	-0.322445	0.165584	0.417364	0.0671123	0.269453	0.25062	0.111158	0.640817	-0.55353	0.0113442	-0.229748	0.329846
s__Lysobacter_1	0.265888	0.257187	0.241223	0.305575	-0.0527904	0.825063	-0.340257	0.142128	0.338388	0.144473	0.175717	0.458678	0.0832477	0.727142	-0.0564182	0.813238	0.127614	0.591848	0.0931023	0.696236	0.0596288	0.802805	0.0531675	0.823832	0.638764	0.00243334	0.330069	0.15524	0.0309085	0.897075	0.0626652	0.792967
s__Candidatus.Hydrogenedens	0.265796	0.257356	0.217976	0.355893	-0.212996	0.367257	-0.462979	0.0398118	0.206119	0.383288	0.112809	0.635835	0.166136	0.483907	0.0942674	0.692611	-0.00160832	0.994631	0.19399	0.412491	0.336107	0.147371	-0.295039	0.206648	0.14752	0.534824	0.447744	0.0477411	0.224745	0.340774	0.243248	0.301407
s__uncult_Acidimicrobiia_5	0.265609	0.257704	0.29539	0.206084	-0.459869	0.041341	-0.520549	0.018617	0.170473	0.472401	0.207423	0.380217	-0.058892	0.805196	-0.0831537	0.727439	-0.163909	0.48987	-0.0293337	0.902294	0.0562797	0.813688	-0.109741	0.645105	0.09728	0.683269	0.331788	0.15297	-0.0663023	0.781223	0.240658	0.306744
s__Solirubrobacter_2	0.264248	0.260243	0.285984	0.22158	-0.0316146	0.894736	-0.130042	0.584759	0.378598	0.0997504	0.185548	0.433509	-0.255782	0.276386	-0.37113	0.107175	-0.456551	0.0430224	-0.395034	0.0847418	-0.402968	0.0781251	0.187429	0.428776	0.26082	0.266705	0.154945	0.514223	-0.407825	0.0742691	-0.187265	0.429189
s__Mucilaginibacter_1	0.263016	0.262553	0.208309	0.378141	-0.293426	0.209258	-0.536704	0.0146936	0.0857735	0.71918	-0.00679424	0.97732	-0.143864	0.545105	-0.0434938	0.855527	0.000432867	0.998555	0.328123	0.157836	0.186482	0.431156	0.285783	0.22192	0.181746	0.443154	0.120507	0.612805	-0.00466928	0.984413	-0.0505893	0.832256
s__uncult_Rhodospirillales	0.263015	0.262556	0.248703	0.290355	0.0276879	0.907754	-0.134797	0.570979	0.29061	0.213866	0.0315334	0.895005	-0.0692494	0.77174	-0.179563	0.448744	-0.328107	0.157857	-0.307527	0.187175	-0.380362	0.098053	0.148438	0.532257	0.068066	0.775544	-0.0553341	0.816768	-0.369801	0.108537	-0.229453	0.330484
s__Methylobacterium_adhaesivum	-0.26018	0.267925	-0.244184	0.299492	0.0486169	0.838712	0.283889	0.225132	-0.184661	0.435747	-0.0263685	0.912133	-0.124075	0.602248	-0.00703332	0.976523	0.117597	0.621471	0.0889601	0.709174	-0.00705478	0.976451	0.148323	0.532578	0.198176	0.40228	-0.22314	0.344324	0.117378	0.622126	0.11838	0.619135
s__uncult_Myxococcaceae_4	0.260014	0.268241	0.236476	0.315481	-0.152728	0.520335	-0.306302	0.189028	0.0997432	0.675662	-0.0330846	0.88987	0.20509	0.385719	0.0536968	0.822105	-0.211765	0.370098	0.315724	0.175089	0.394461	0.0852347	-0.246211	0.295372	0.142341	0.549413	0.498971	0.0251154	0.227659	0.334382	0.30195	0.195713
s__Fluviicola_1	0.25943	0.269356	0.242459	0.303028	-0.110443	0.642982	-0.314446	0.176937	-0.152211	0.521765	-0.19643	0.406522	-0.0345114	0.88515	0.038816	0.870933	0.0289497	0.903568	0.119075	0.617063	0.0786634	0.741662	-0.0283995	0.905393	0.531702	0.0158297	0.0283781	0.905464	0.00946294	0.968416	0.256675	0.274656
s__uncult_Frankiales_3	0.257584	0.2729	0.263717	0.261237	-0.0134594	0.955088	-0.194493	0.411258	0.275539	0.23966	0.079218	0.739901	-0.0766829	0.747962	-0.12357	0.603736	-0.336339	0.147074	-0.324057	0.163359	-0.269585	0.250379	-0.0834481	0.726509	0.174587	0.461617	0.183678	0.438237	-0.354425	0.125215	-0.149761	0.528567
s__Sva0996	0.256909	0.274203	0.355099	0.124447	-0.169655	0.474563	-0.0327493	0.89098	-0.160053	0.500275	-0.0823268	0.730052	-0.511159	0.0212558	-0.487907	0.0290798	-0.117647	0.621321	-0.057684	0.809121	-0.0631603	0.791366	0.0584751	0.80655	0.362007	0.116777	-0.0707324	0.76698	-0.0399942	0.867048	0.174468	0.461927
s__uncl_Blastocatellaceae	0.256558	0.274881	0.297552	0.202625	-0.145222	0.541274	-0.176338	0.457066	-0.00831771	0.972237	-0.0850264	0.721532	0.0535869	0.822463	-0.0732914	0.758784	-0.29377	0.208699	0.0910117	0.702756	0.0947359	0.691156	-0.0978179	0.681605	0.287434	0.219142	0.33985	0.142637	-0.0526514	0.825517	0.292279	0.211126
s__Rubrobacter_2	0.256215	0.275547	0.285394	0.222577	-0.162248	0.494339	-0.241461	0.305083	0.256762	0.274486	0.115242	0.628522	-0.107218	0.65277	-0.188048	0.427226	-0.466033	0.038353	-0.287995	0.218204	-0.351279	0.12884	0.144052	0.544573	0.0917383	0.700488	0.0969725	0.68422	-0.388036	0.0909132	-0.104746	0.660309
s__uncult_Hyphomicrobiales._1	0.25545	0.277033	0.242129	0.303706	0.25247	0.282869	0.135917	0.567754	0.0944764	0.691962	-0.191816	0.417849	0.103361	0.664547	-0.0631902	0.791269	-0.299868	0.198964	-0.171281	0.470273	-0.220695	0.349774	0	1	0.0348757	0.883945	0.128792	0.588405	-0.23267	0.32356	-0.142697	0.548404
s__uncult_Cyclobacteriaceae_4	0.254233	0.279407	0.304982	0.191039	-0.190637	0.420773	-0.211162	0.371494	-0.111114	0.64095	-0.154416	0.51568	0.0403418	0.865903	-0.035989	0.880266	-0.555395	0.0110146	0.189803	0.422846	0.183566	0.438521	-0.11667	0.624244	0.0270704	0.909803	0.377176	0.101134	-0.0362073	0.879544	0.230549	0.328114
s__uncult_Acidimicrobiia_6	0.253694	0.280462	0.352559	0.127357	-0.499865	0.0248146	-0.475706	0.0340048	-0.195698	0.408308	-0.0163253	0.945537	-0.147505	0.534865	-0.0686959	0.773518	-0.261907	0.264646	0.0139879	0.953326	0.0137028	0.954277	-0.182688	0.440754	-0.00466437	0.984429	0.140603	0.554349	-0.151146	0.524715	0.35178	0.128257
s__env.OPS_17_2	0.253052	0.281722	0.237141	0.314081	-0.0657352	0.783051	-0.237609	0.313099	0.0918756	0.700059	-0.105781	0.657148	0.197175	0.404709	0.0292109	0.902702	-0.205648	0.3844	0.16692	0.481819	0.279302	0.23304	-0.351343	0.128765	0.0540237	0.821038	0.255193	0.277533	0.113294	0.634375	0.305977	0.189522
s__Solirubrobacter_1	0.252004	0.283788	0.270434	0.248832	-0.263356	0.261915	-0.317258	0.172888	0.445376	0.0490754	0.349135	0.131353	-0.287838	0.218466	-0.378546	0.0998008	-0.295304	0.206221	-0.35126	0.128862	-0.400164	0.080418	0.281415	0.229376	0.206923	0.381394	0.0616541	0.796239	-0.325686	0.16113	-0.200377	0.396966
s__uncult_Gemmataceae_2	0.251054	0.285668	0.264606	0.259573	0.0143072	0.952262	-0.0271494	0.909541	0.0325392	0.891675	-0.0843373	0.723704	-0.280777	0.230478	-0.365977	0.112526	-0.48167	0.0315221	-0.0955965	0.688484	-0.158138	0.505482	0.274849	0.240886	0.0956325	0.688372	0.267871	0.253521	-0.185171	0.434459	-0.252168	0.283465
s__Promicromonospora_2	0.250897	0.28598	0.222015	0.346825	0.0123202	0.958886	-0.228268	0.333056	0.358275	0.120878	0.144763	0.542568	-0.0994921	0.676437	-0.123716	0.603306	-0.339091	0.143588	-0.0839	0.725083	-0.172179	0.467914	0.307236	0.187614	0.416578	0.0676813	0.427806	0.0598852	-0.294805	0.207026	-0.248225	0.291312
s__Latescibacterota_3	0.249902	0.287959	0.236735	0.314935	0.238478	0.311279	0.0733029	0.758748	0.119221	0.616629	-0.0667579	0.779755	-0.353913	0.1258	-0.42362	0.0627081	-0.106996	0.653443	-0.088039	0.712062	-0.142583	0.548728	0.182981	0.440008	0.111799	0.638881	0.131808	0.579624	-0.0739688	0.756619	-0.355908	0.123531
s__uncult_Euzebyaceae_2	0.249794	0.288173	0.283719	0.225422	-0.317969	0.171874	-0.29067	0.213767	-0.243995	0.299879	-0.165617	0.485293	-0.315318	0.175675	-0.298304	0.201433	-0.366336	0.112147	-0.0450052	0.85056	0.0080978	0.97297	-0.0434142	0.855789	0.174863	0.460899	-0.0811395	0.733809	-0.0317447	0.894305	0.423767	0.0626069
s__uncult_Isosphaeraceae_2	0.249437	0.288886	0.201509	0.394247	-0.0761403	0.74969	-0.274443	0.24161	0.237123	0.314119	0.0550321	0.817751	0	1	-0.0760791	0.749885	-0.0783839	0.74255	0.256217	0.275542	0.167429	0.480463	0.153034	0.519488	0.44968	0.0466713	0.265161	0.258539	0.107762	0.651113	0.00226415	0.992441
s__Mucilaginibacter_calamicampi	0.247599	0.29257	0.23418	0.320341	0.0551841	0.817256	-0.0461937	0.846657	0.297974	0.201956	0.141667	0.551325	-0.046088	0.847004	-0.0934596	0.695124	-0.286304	0.22104	-0.24206	0.303848	-0.12444	0.60117	-0.0551841	0.817256	-0.0625969	0.793188	0.284766	0.22364	-0.102917	0.665907	-0.397446	0.0826884
s__Rubellimicrobium_1	0.247599	0.29257	0.240776	0.306499	0.0197675	0.934076	-0.0255715	0.914779	0.0711826	0.765536	-0.0461241	0.846886	-0.0368704	0.877354	-0.157145	0.508195	-0.250201	0.287362	-0.119383	0.616145	-0.111996	0.638287	0.0807171	0.735147	0.000823644	0.99725	0.19588	0.407864	-0.0798634	0.737853	0.0263864	0.912073
s__Psychroglaciecola_sp.	0.246956	0.293867	0.239451	0.309251	0.00321587	0.989264	-0.0998423	0.675357	0.264193	0.260345	-0.0120595	0.959755	-0.224935	0.340356	-0.307588	0.187083	-0.203247	0.390096	-0.411476	0.0714657	-0.537289	0.0145652	0.160391	0.499358	-0.258475	0.271185	-0.213694	0.365652	-0.639717	0.00238576	-0.290158	0.214612
s__uncl_Oxalobacteraceae	0.24543	0.296955	0.24811	0.291544	-0.211184	0.371445	-0.416951	0.0674106	0.394837	0.0849108	0.30072	0.19763	-0.157971	0.50594	-0.25	0.287763	-0.334273	0.149731	-0.115182	0.6287	-0.0361494	0.879736	0.0706464	0.767255	0.541371	0.0136939	0.315594	0.175277	-0.0694869	0.770977	0.0128593	0.957088
s__uncult_Gemmatimonadaceae_5	0.245207	0.29741	0.231893	0.325225	0.0891798	0.708486	-0.0940567	0.693266	0.221273	0.348481	0.0015784	0.994731	-0.435585	0.0548966	-0.393471	0.086092	-0.5016	0.0242392	-0.190915	0.420082	-0.339028	0.143666	0.442742	0.0505926	0.221371	0.348262	0.172705	0.466535	-0.442575	0.0506898	-0.425071	0.0617186
s__Microvirga_1	0.243654	0.300576	0.234275	0.320137	-0.0180587	0.939764	-0.15147	0.523818	0.33044	0.154748	0.0948082	0.690931	-0.0558835	0.814978	-0.184362	0.436505	-0.427232	0.0602664	-0.394885	0.0848695	-0.381217	0.097238	0.0451467	0.850095	0.0526712	0.825452	0.0120301	0.959853	-0.38962	0.089488	-0.138607	0.560042
s__Qipengyuania_sp.	0.243514	0.300863	0.246408	0.294975	-0.30845	0.185786	-0.445597	0.0489495	0.080862	0.734688	0.0749431	0.753508	0.0505632	0.832341	-0.024557	0.918149	0.00562911	0.981209	0.275214	0.240237	0.328956	0.156721	-0.0788875	0.74095	0.544324	0.01309	0.268016	0.253254	0.257077	0.273879	0.438321	0.0532196
s__JG30.KF.CM45_3	0.23946	0.309231	0.241418	0.305172	0.122833	0.605912	0.0535849	0.82247	0.142372	0.549326	-0.0293896	0.902109	-0.204704	0.386633	-0.322363	0.165698	-0.125213	0.598893	0.012806	0.957266	-0.0440237	0.853785	0.118312	0.619338	0.256971	0.274083	0.338856	0.143883	-0.0888889	0.709397	-0.218031	0.355768
s__uncl_Candidatus_Kapabacteria_1	0.238624	0.310975	0.236057	0.316364	0.255503	0.27693	0.158696	0.503962	0.201905	0.393299	-0.134196	0.572713	-0.193609	0.413429	-0.365437	0.113097	-0.309143	0.184749	-0.334226	0.149792	-0.443681	0.0500477	0.15315	0.519169	0.138745	0.559647	0.0303039	0.899079	-0.541128	0.0137445	-0.247442	0.292886
s__Blastocatella_1	0.23846	0.311318	0.188003	0.427338	-0.17626	0.457268	-0.496582	0.0259329	0.272315	0.245426	0.136725	0.565432	0.41563	0.0683729	0.28286	0.22689	0.0738849	0.756887	0.209127	0.376229	0.238925	0.310347	-0.0848353	0.722134	0.139196	0.558359	0.406574	0.0752487	0.11362	0.633393	0.0428779	0.857552
s__uncl_Gaiellales	0.237617	0.313081	0.226867	0.336113	0.169861	0.474018	0.0420427	0.860301	0.26718	0.254793	-0.00194349	0.993512	-0.168069	0.478764	-0.329818	0.155572	-0.415644	0.068363	-0.320943	0.167676	-0.436532	0.0543118	0.328061	0.15792	0.127493	0.592203	-0.0722434	0.762138	-0.325995	0.160711	-0.35178	0.128257
s__uncult_Gemmataceae_4	0.237381	0.313578	0.25556	0.276818	-0.0357681	0.880996	-0.111237	0.64058	0.00643216	0.978529	-0.0466867	0.845039	-0.234045	0.320628	-0.266543	0.255971	-0.343885	0.137652	0.141513	0.551761	0.0610558	0.798177	0.209337	0.375738	0.149096	0.530418	0.373965	0.104311	-0.0139255	0.953534	-0.208066	0.378709
s__uncult_Fibrobacteraceae	0.236685	0.315041	0.154041	0.516711	0.557237	0.0106967	0.290745	0.213643	0.253296	0.281244	-0.238026	0.312224	0.0704872	0.767766	-0.0926196	0.69774	-0.146883	0.536609	-0.237512	0.313303	-0.276566	0.237841	-0.000850094	0.997162	-0.35874	0.120361	0.0475695	0.842144	-0.384098	0.0945277	-0.560846	0.0100955
s__uncult_Micropepsaceae_1	0.235767	0.316976	0.203194	0.390221	0.168368	0.477969	-0.104715	0.660402	0.396342	0.0836236	0.171444	0.469847	-0.0758706	0.75055	-0.277151	0.236809	0.198276	0.402037	-0.400397	0.0802261	-0.230761	0.327659	-0.133772	0.573937	-0.206809	0.381663	-0.0583852	0.806842	-0.0914534	0.701377	-0.411006	0.0718218
s__uncl_Longimicrobiaceae_3	0.233964	0.320799	0.270101	0.249438	-0.531702	0.0158297	-0.653385	0.00178416	-0.0919607	0.699794	0.0788875	0.74095	0.287327	0.219321	0.272504	0.245086	0.0587036	0.805808	0.186104	0.432105	0.229634	0.330093	-0.283206	0.226298	0.0780986	0.743457	0.370492	0.107827	0.105669	0.657487	0.416208	0.0679509
s__Steroidobacter_1	0.233028	0.322796	0.213183	0.366827	-0.0978179	0.681605	-0.269782	0.250019	0.352369	0.127576	0.170053	0.473511	-0.0520559	0.827462	-0.166984	0.481649	-0.316014	0.174671	0.11132	0.640328	0.0886728	0.710074	0.127163	0.593168	0.423627	0.0627032	0.598496	0.00530584	-0.069199	0.771902	0.00376649	0.987426
s__Acidibacter_2	0.231799	0.325427	0.257663	0.272748	0.150795	0.525691	0.130962	0.582082	0.210407	0.373248	0.0185187	0.938233	-0.430258	0.0582772	-0.500569	0.0245799	-0.317449	0.172614	-0.632042	0.00279205	-0.776936	5.59063e-05	0.451628	0.0456132	-0.000377932	0.998738	-0.336106	0.147373	-0.591996	0.0059616	-0.489219	0.0285857
s__uncult_Flexibacteraceae	0.230781	0.327615	0.179277	0.449477	0.274529	0.241457	0.0418735	0.860858	0.0142698	0.952387	-0.246129	0.295538	0.394875	0.0848788	0.180613	0.44605	-0.0361872	0.879611	0.204242	0.38773	0.249498	0.288764	-0.18223	0.441919	0.150675	0.526023	0.389411	0.089675	0.201876	0.393369	0.183226	0.439385
s__Pajaroellobacter_3	0.230078	0.329132	0.268275	0.252778	-0.165224	0.486345	-0.226536	0.336837	0.119896	0.614621	0.0286037	0.904715	-0.0394395	0.868877	-0.188966	0.42493	-0.313063	0.178952	-0.106095	0.65619	-0.11183	0.638787	0.0218291	0.927217	0.287542	0.218961	0.115833	0.626748	-0.143341	0.546582	0.146571	0.537482
s__Altererythrobacter_2	0.229563	0.330246	0.206273	0.382924	0.0207577	0.93078	-0.185562	0.433473	0.382435	0.0960854	0.146073	0.538881	-0.111068	0.641089	-0.270203	0.249252	-0.280565	0.230845	-0.271286	0.247285	-0.356982	0.122322	0.350575	0.129661	0.458977	0.041788	0.00153645	0.994871	-0.235934	0.316623	-0.16548	0.48566
s__uncult_Polyangiaceae_3	0.228818	0.331862	0.235383	0.317789	-0.393369	0.0861814	-0.448302	0.0474309	0.151459	0.523848	0.185381	0.43393	-0.227704	0.334284	-0.187667	0.428181	-0.440167	0.0521104	-0.167232	0.480988	-0.0463008	0.846306	-0.00452148	0.984906	0.116805	0.623839	0.207832	0.379259	-0.187571	0.428421	0.206714	0.381884
s__uncult_Ilumatobacteraceae_1	0.225386	0.339362	0.200013	0.397841	0.141452	0.551933	-0.0561317	0.81417	0.175867	0.458287	-0.0808299	0.734789	-0.0205588	0.931442	-0.159271	0.5024	-0.267009	0.255109	0.0114339	0.961842	-0.089095	0.708751	0.115144	0.628813	0.311881	0.180686	0.3246	0.162613	-0.196282	0.406883	-0.167568	0.480093
s__Candidatus_Sericytochromatia_2	0.222568	0.345594	0.215982	0.360419	-0.257154	0.27373	-0.307316	0.187494	-0.0635649	0.790058	-0.105422	0.658244	-0.0972952	0.683222	-0.133082	0.575931	-0.135865	0.567902	0.276628	0.237732	0.193027	0.41486	0.0508283	0.831474	0.193524	0.413637	0.042137	0.859991	0.137373	0.563573	0.229175	0.331087
s__Sandaracinus_1	0.220386	0.350466	0.236275	0.315904	-0.251259	0.285262	-0.370011	0.108321	0.138318	0.560866	0.0888366	0.709561	0.283168	0.226363	0.135533	0.568858	-0.170622	0.472011	0.156263	0.510607	0.208144	0.378526	-0.195212	0.409496	0.273373	0.243525	0.464041	0.0392994	0.0888032	0.709666	0.282843	0.22692
s__uncl_Sphingobacteriaceae	0.220365	0.350514	0.219474	0.352515	-0.363044	0.115656	-0.568744	0.00887527	0.087107	0.714987	0.145762	0.539756	0.289869	0.215089	0.288054	0.218105	-0.0764721	0.748633	0.329492	0.156007	0.375848	0.10244	-0.194349	0.411611	0.242159	0.303645	0.712335	0.000425316	0.134827	0.570891	0.270061	0.24951
s__Ensifer_meliloti	0.220181	0.350927	0.197074	0.404955	0.114486	0.630788	-0.00824887	0.972466	0.282247	0.227942	-0.00906008	0.96976	-0.343565	0.138043	-0.385418	0.093305	-0.228372	0.332831	-0.448717	0.0472011	-0.553343	0.0113776	0.24874	0.290279	0.0197675	0.934076	-0.217278	0.357472	-0.63232	0.00277635	-0.362813	0.115904
s__Microlunatus_sp.	0.219515	0.352421	0.231846	0.325325	0.0309786	0.896843	0.0768068	0.747567	0.158315	0.505002	-0.000377788	0.998739	-0.351302	0.128813	-0.445372	0.0490776	-0.432476	0.0568511	-0.19902	0.400238	-0.196348	0.406721	0.183227	0.439382	0.175672	0.458795	0.0755008	0.751729	-0.196376	0.406653	-0.0907718	0.703506
s__Prosthecobacter_sp.	-0.21935	0.352794	-0.212741	0.367846	-0.139196	0.558359	-0.0272213	0.909302	-0.0835982	0.726035	0.0889535	0.709195	0.0812825	0.733356	0.310981	0.182016	-0.380339	0.0980749	0.3705	0.107819	0.37332	0.104958	-0.00411822	0.986252	0.415117	0.0687497	0.424681	0.0619835	0.245354	0.297111	0.240776	0.306499
s__IMCC26256.1	0.218688	0.354285	0.190656	0.420725	0.112533	0.636668	-0.0708633	0.76656	0.170577	0.472128	-0.0146782	0.951025	-0.267653	0.253922	-0.374909	0.103369	-0.0675235	0.77729	-0.096313	0.686263	-0.262707	0.263137	0.375612	0.102673	0.240497	0.307078	0.08349	0.726377	-0.200527	0.396606	-0.319518	0.169679
s__Sporocytophaga_sp.	0.215762	0.360921	0.2221	0.346637	-0.120215	0.613671	-0.203953	0.388415	-0.213796	0.365418	-0.273045	0.244113	-0.0470703	0.843781	0	1	-0.356423	0.12295	0.197504	0.40391	0.169213	0.47573	-0.0644689	0.787137	0.266977	0.255169	0.22585	0.338342	-0.0955297	0.688691	0.381176	0.0972767
s__Haliangium_4	0.215039	0.36257	0.215111	0.362406	-0.324	0.163437	-0.449097	0.0469918	-0.0281644	0.906172	-0.0161363	0.946167	0.232428	0.324078	0.145406	0.540757	0.00476154	0.984105	0.410472	0.0722285	0.446102	0.0486632	-0.168157	0.478528	0.3533	0.126502	0.426018	0.0610791	0.269969	0.249678	0.434898	0.0553241
s__uncult_Fimbriimonadaceae_3	-0.215013	0.362631	-0.119173	0.616772	-0.378429	0.0999148	-0.162716	0.493077	0.12892	0.588029	0.386874	0.0919689	0.135837	0.567983	0.184551	0.436026	-0.532932	0.0155441	-0.118591	0.618505	-0.0238988	0.920336	-0.105767	0.65719	0.187003	0.429847	0.353631	0.126123	-0.0663308	0.781131	0.225865	0.33831
s__uncult_Sandaracinaceae_2	0.214914	0.362856	0.211768	0.370092	-0.244888	0.298057	-0.377378	0.100937	-0.0441906	0.853236	-0.0674769	0.777439	0.215978	0.360428	0.170537	0.472233	-0.0525542	0.825834	0.306942	0.188058	0.318442	0.171201	-0.233516	0.321754	0.43443	0.0556167	0.430315	0.05824	0.147787	0.534075	0.455415	0.0436096
s__RB41_6	0.214365	0.364114	0.1946	0.410995	-0.083188	0.727331	-0.236743	0.314919	0.200305	0.39714	0.00164729	0.994501	0.178486	0.451513	0.0562412	0.813814	-0.0957145	0.688118	0.10127	0.670963	0.0033184	0.988922	-0.0840117	0.724731	-0.2125	0.368401	0.284766	0.22364	-0.194307	0.411714	-0.146774	0.536912
s__Haliangium_6	0.212173	0.369156	0.259684	0.26887	-0.0269444	0.910221	-0.0289989	0.903405	0.0379891	0.873661	-0.0542911	0.820167	-0.111697	0.639189	-0.210396	0.373272	-0.173408	0.464696	-0.314368	0.177051	-0.351191	0.128943	0.0462479	0.846479	0.309258	0.184577	0.0401853	0.866418	-0.349744	0.130635	0.0648204	0.786003
s__Skermanella_1	0.211432	0.370869	0.261248	0.265893	-0.318733	0.170789	-0.395235	0.0845691	0.182164	0.442089	0.165031	0.486861	0.0441843	0.853257	-0.0481608	0.840206	-0.228667	0.332189	-0.238582	0.311063	-0.1415	0.551798	-0.209971	0.374262	0.260953	0.266454	0.112454	0.636907	-0.198567	0.401333	0.241588	0.304821
s__uncult_Spirosomaceae_2	0.210973	0.371932	0.25125	0.28528	-0.218609	0.354463	-0.185742	0.433018	-0.318823	0.170661	-0.258858	0.27045	-0.0991609	0.677458	0.0170385	0.943161	-0.319383	0.169869	0.169614	0.474669	0.150238	0.527239	-0.175992	0.457964	0.0923366	0.698622	0.309923	0.183585	-0.180659	0.445932	0.320778	0.167907
s__Pelomonas_sp.	0.210756	0.372437	0.258473	0.271189	-0.43653	0.0543132	-0.441441	0.0513549	-0.191177	0.419433	-0.0246291	0.917909	0.0406101	0.865018	0.0460522	0.847122	-0.144145	0.544311	0.225823	0.338401	0.352433	0.127501	-0.328671	0.157102	0.389819	0.0893099	0.375099	0.103181	0.208844	0.376889	0.58199	0.00710019
s__KD3.10_3	0.21009	0.373984	0.195862	0.407906	0.198797	0.400777	0.0845371	0.723074	-0.00317106	0.989414	-0.313972	0.177625	-0.0609969	0.798368	-0.148134	0.533104	-0.421379	0.0642595	0.128538	0.589145	-0.0587989	0.805498	0.149097	0.530415	-0.0299773	0.900161	0.134008	0.573255	-0.325683	0.161135	-0.180857	0.445426
s__Pedobacter_caeni	0.209899	0.374429	0.266125	0.256745	-0.151172	0.524645	-0.0922859	0.69878	0.0691308	0.772121	0.169007	0.476277	-0.189658	0.423206	-0.217042	0.358008	0.0939321	0.693654	-0.0564558	0.813115	0.158253	0.50517	-0.202978	0.390737	0.476446	0.0336886	0.274111	0.242203	0.212664	0.368022	0.164522	0.488226
s__MB.A2.108_2	0.209474	0.37542	0.143541	0.546016	0.162743	0.493005	-0.00247578	0.991735	0.0289827	0.903458	-0.136787	0.565255	-0.339947	0.142514	-0.330566	0.154581	0.0449389	0.850777	0.0321245	0.893048	-0.183839	0.437829	0.459388	0.0415812	0.206416	0.382588	0.035406	0.882192	-0.141677	0.551295	-0.431448	0.0575091
s__R7C24_4	0.208186	0.37843	0.24572	0.296368	0.0862019	0.717832	0.0663438	0.781089	0.0392595	0.86947	-0.0394915	0.868705	-0.0159848	0.946671	-0.135172	0.569898	-0.0883048	0.711228	-0.110789	0.641933	-0.0329337	0.890369	-0.14735	0.535299	0.138008	0.561754	0.145118	0.541568	0.0831981	0.727299	0.0187053	0.937611
s__Phaselicystis_1	0.207834	0.379254	0.193816	0.412919	-0.103955	0.662728	-0.305168	0.190755	0.11658	0.624513	0.0177024	0.94095	0.154428	0.515646	0.0714831	0.764573	-0.0675743	0.777126	0.329066	0.156574	0.266319	0.256386	0.087759	0.71294	0.66742	0.00130421	0.584871	0.00675553	0.108434	0.649072	0.302036	0.195578
s__Candidatus_Udaeobacter_2	-0.207757	0.379434	-0.246995	0.293788	0.184718	0.435603	0.252617	0.282579	-0.473674	0.0348843	-0.360944	0.117935	0.141271	0.552447	0.221733	0.347454	0.388714	0.0903007	0.404954	0.0765312	0.369542	0.108804	-0.0883251	0.711164	-0.0692163	0.771846	-0.339456	0.143129	0.494944	0.0265056	0.244869	0.298096
s__Rufibacter_sp.	0.206428	0.382558	0.234603	0.319442	-0.24754	0.29269	-0.267746	0.25375	0.0431184	0.856761	0.0264042	0.912014	-0.198117	0.402423	-0.1798	0.448135	-0.307849	0.186689	-0.193008	0.414907	-0.109705	0.645215	-0.112218	0.637618	-0.0140272	0.953195	0.00329805	0.98899	-0.189709	0.423079	0.249472	0.288817
s__uncult_Solirubrobacteraceae_1	0.205155	0.385565	0.29197	0.211632	0.0906029	0.704033	0.195499	0.408793	-0.290734	0.213662	-0.257421	0.273213	-0.113541	0.63363	-0.107771	0.651086	-0.0214049	0.928628	-0.201739	0.393697	-0.163716	0.490387	-0.215814	0.360802	0.14932	0.529795	0.0746038	0.754591	-0.160925	0.497913	0.18764	0.428249
s__uncult_Caulobacteraceae_1	0.204394	0.387368	0.271285	0.247286	-0.353343	0.126453	-0.355526	0.123963	0.235896	0.316704	0.284981	0.223276	0.0712269	0.765394	-0.0669932	0.778997	-0.116705	0.624139	-0.28158	0.22909	-0.176705	0.456115	-0.123547	0.603805	-0.0840117	0.724731	-0.105347	0.658471	-0.0699834	0.769383	0.0610186	0.798298
s__uncult_Haliea	0.201133	0.395149	0.259975	0.268315	-0.141096	0.552945	-0.0785051	0.742165	-0.264193	0.260345	-0.152352	0.521375	0.136597	0.5658	0.0480354	0.840617	-0.00737588	0.975379	0.251547	0.284692	0.429588	0.0587131	-0.558757	0.0104401	0.207825	0.379274	0.334199	0.149828	0.365265	0.113279	0.438255	0.0532596
s__Streptomyces_sp.	0.200475	0.39673	0.179826	0.448068	0.0407654	0.864507	-0.148423	0.532298	0.156611	0.509654	0.00297248	0.990077	0.0907247	0.703653	-0.000426409	0.998576	-0.322919	0.164928	0.0887163	0.709938	0.214283	0.364301	-0.180897	0.445324	-0.00169856	0.994329	0.292781	0.210307	0.0882918	0.711269	-0.0595168	0.803168
s__Massilia_dura	0.199618	0.398793	0.235517	0.317506	-0.324	0.163437	-0.324489	0.162765	0.00298714	0.990028	0.0305741	0.898183	-0.0324017	0.89213	-0.0558596	0.815056	-0.302141	0.195415	0.162576	0.493455	0.159536	0.501679	0.0394915	0.868705	0.205526	0.384688	0.330121	0.15517	0.0288646	0.90385	0.278879	0.233778
s__uncult_Rhodothermaceae	0.199499	0.399081	0.196337	0.406747	-0.188699	0.425597	-0.28719	0.219551	-0.084878	0.722	-0.0815775	0.732422	0.0762891	0.749216	0.0872959	0.714394	0.551027	0.011799	0.303123	0.193894	0.214133	0.364644	-0.191996	0.417406	-0.054797	0.818517	0.097984	0.681092	0.0535408	0.822614	0.258209	0.271697
s__CPla.3_termite_group	0.199409	0.399298	0.108844	0.647826	0.0461241	0.846886	-0.286236	0.221155	0.261555	0.265312	-0.00164729	0.994501	-0.0963658	0.686099	-0.167897	0.479221	0.02099	0.930008	0.351564	0.128509	0.12527	0.598728	0.432413	0.0568912	0.126841	0.594112	0.368715	0.109659	-0.0428134	0.857765	-0.323234	0.164493
s__Bacillus_bataviensis	0.199395	0.399332	0.153995	0.516837	0.103445	0.664289	-0.10206	0.668534	0.214866	0.362966	-0.0423009	0.859451	0.147888	0.533792	-0.0586957	0.805833	0.0180322	0.939852	0.0784194	0.742437	0.0441561	0.853349	0.00346098	0.988446	0.288415	0.217503	0.02613	0.912924	0.139925	0.556279	0.105487	0.658045
s__Lacunisphaera_2	0.197358	0.404265	0.175328	0.459687	0.006311	0.978933	-0.161173	0.497241	-0.172823	0.466227	-0.271373	0.247128	-0.013644	0.954472	-0.00792163	0.973558	-0.194606	0.410979	0.151407	0.523992	0.309092	0.184826	-0.347894	0.132823	0.397593	0.082564	0.130855	0.582393	0.134058	0.57311	0.426475	0.0607725
s__uncl_Geodermatophilaceae	0.192762	0.415514	0.191302	0.419124	-0.0395349	0.868562	-0.0973367	0.683093	0.216031	0.360307	0.0906008	0.70404	-0.203625	0.389195	-0.266319	0.256387	-0.262795	0.26297	-0.18525	0.434259	-0.242243	0.303471	0.233091	0.32266	0.331105	0.153869	0.162959	0.492423	-0.233827	0.321091	-0.0783347	0.742707
s__uncult_Gemmataceae_1	0.190521	0.42106	0.192844	0.415311	0.0699774	0.769402	0.00226074	0.992453	0.160305	0.499592	0	1	-0.234251	0.320188	-0.34379	0.137769	-0.424931	0.0618133	0.0293343	0.902292	-0.0810939	0.733953	0.31076	0.182342	0.159518	0.501726	0.333835	0.150299	-0.115081	0.629004	-0.270434	0.248832
s__Tepidisphaera_sp.	0.190084	0.422145	0.191724	0.418077	-0.241884	0.304211	-0.312344	0.180006	0.159217	0.502545	0.0722961	0.761969	0.131456	0.580644	-0.0100401	0.966491	-0.22501	0.340189	0.194511	0.411213	0.158032	0.505771	0.0157667	0.947398	0.259958	0.268347	0.351986	0.128019	0.00845699	0.971772	0.247933	0.2919
s__uncl_Lysobacteraceae_2	0.189617	0.423309	0.265285	0.258308	-0.170048	0.473524	-0.140138	0.555671	-0.0306522	0.897924	0.0278329	0.907272	0.100467	0.673434	-0.0206745	0.931057	-0.304709	0.191456	0.0949013	0.690642	0.145547	0.540359	-0.128489	0.589289	-0.00686291	0.977091	0.394702	0.0850275	0.09109	0.702512	0.0725238	0.76124
s__AKIW781_3	-0.189524	0.42354	-0.172826	0.466217	-0.477105	0.0334091	-0.312361	0.179982	0.0674884	0.777403	0.369983	0.10835	0.134554	0.57168	0.226307	0.337339	-0.197395	0.404173	0.210457	0.373132	0.268082	0.253133	0.0753974	0.752059	0.468865	0.0370376	0.154798	0.514627	0.36243	0.116318	0.387725	0.0911945
s__uncult_Gaiellales_1	-0.188765	0.425432	-0.196005	0.407559	0.151732	0.523091	0.211162	0.371496	0.107833	0.650896	0.0496988	0.835169	-0.245153	0.297518	-0.24159	0.304817	-0.513909	0.0204541	0	1	-0.144486	0.543348	0.463855	0.0393886	0.291792	0.211923	0.0617005	0.796089	-0.0508092	0.831536	-0.113833	0.632751
s__Rhodocytophaga_1	0.188157	0.426954	0.212487	0.36843	-0.119389	0.616129	-0.147348	0.535305	0.0593829	0.803602	0.0345706	0.884954	-0.0703432	0.768228	-0.113428	0.633971	-0.224145	0.342099	-0.346379	0.134633	-0.235646	0.317232	-0.159185	0.502632	-0.381482	0.0969863	0.00160672	0.994636	-0.289319	0.216	-0.0466828	0.845052
s__uncult_Caldilineaceae_1	0.187757	0.427955	0.210974	0.371931	-0.0476846	0.841767	-0.0758714	0.750547	0.0200954	0.932984	-0.0746034	0.754592	-0.027778	0.907455	-0.0559926	0.814623	-0.312819	0.179309	0.0453602	0.849393	-0.0158807	0.947018	0.0399936	0.86705	0.319179	0.170157	0.376579	0.10172	-0.202199	0.392596	0.0562083	0.813921
s__uncl_Gemmataceae_1	0.187697	0.428106	0.154223	0.516209	0.0568738	0.811755	-0.0973218	0.683139	0.382669	0.0958655	0.155556	0.512547	-0.0770224	0.74688	-0.216719	0.358743	-0.188517	0.426053	-0.0963856	0.686038	-0.0679075	0.776054	0.0621469	0.794644	0.171375	0.470028	0.289801	0.215202	-0.0986446	0.679051	-0.201358	0.394611
s__Candidatus_Halysiosphaera_1	0.187485	0.428637	0.238042	0.312192	-0.215952	0.360487	-0.206481	0.382433	0.100569	0.67312	0.0639579	0.788788	-0.193678	0.413257	-0.213074	0.367078	-0.504702	0.0232371	-0.106807	0.654019	-0.118988	0.617322	0.0240783	0.91974	0.295711	0.205567	0.237594	0.313131	-0.276796	0.237435	0.133334	0.575204
s__uncult_Elsterales	0.187432	0.42877	0.209452	0.37547	-0.00377645	0.987393	-0.138805	0.559475	0.472487	0.0354067	0.293808	0.208638	-0.153684	0.517694	-0.328404	0.15746	-0.457335	0.0426205	-0.582865	0.006994	-0.604418	0.00476133	0.342902	0.138855	0.141995	0.550394	0.0528306	0.824932	-0.511139	0.0212618	-0.382987	0.0955659
s__Skermanella_2	0.187309	0.429077	0.225587	0.33892	-0.279092	0.233406	-0.366575	0.111895	0.273571	0.243169	0.235627	0.317273	-0.0647796	0.786134	-0.0823153	0.730088	-0.353292	0.126512	-0.344541	0.136854	-0.287255	0.219443	-0.0533782	0.823144	0.225332	0.33948	0.124963	0.599629	-0.368171	0.110224	0.0240474	0.919842
s__CCD24_1	0.187051	0.429726	0.251418	0.284946	-0.268506	0.252354	-0.335099	0.148666	-0.0311196	0.896376	0.0075529	0.974789	0.054558	0.819297	0.0496777	0.835238	-0.378802	0.099553	0.25255	0.282712	0.254091	0.279684	-0.131798	0.579652	0.216768	0.35863	0.440758	0.0517591	0.0396378	0.868223	0.143289	0.546727
s__Puia_2	0.186205	0.431852	0.153995	0.516837	-0.287646	0.218788	-0.422492	0.0634855	0.0703338	0.768258	0.0503765	0.832952	0.16745	0.480406	0.128976	0.587866	-0.0674247	0.777608	0.329054	0.15659	0.327685	0.158425	-0.109982	0.644375	0.384169	0.0944617	0.345069	0.136213	0.204505	0.387104	0.274497	0.241514
s__WPS.2_1	-0.185911	0.432593	-0.1777	0.45354	-0.27729	0.236565	-0.252192	0.283418	0.29658	0.204176	0.487062	0.0294017	0.318401	0.17126	0.37652	0.101778	-0.0831104	0.727576	0.135834	0.567993	0.193753	0.413074	0.0174102	0.941923	0.34778	0.132959	0.702675	0.000550373	0.113336	0.634248	0.188753	0.425462
s__uncult_Xanthobacteraceae_1	0.184898	0.43515	0.174831	0.460983	0.135491	0.568979	0.0128157	0.957234	0.295012	0.206692	0.112157	0.637803	-0.183796	0.43794	-0.277403	0.236366	-0.32841	0.157452	-0.254327	0.279224	-0.287726	0.218653	0.24539	0.297038	0.259691	0.268856	0.12185	0.608821	-0.119639	0.615385	-0.32404	0.163383
s__67.14_4	0.184625	0.43584	0.184806	0.435382	-0.0228774	0.923731	-0.047404	0.842687	0.297287	0.203048	0.177497	0.454066	-0.254421	0.279039	-0.390536	0.0886714	-0.417358	0.067116	-0.265751	0.25744	-0.336902	0.146357	0.386549	0.092266	0.0165664	0.944734	0.0725219	0.761246	-0.179796	0.448145	-0.30722	0.187639
s__uncult_Beijerinckiaceae_1	0.184586	0.435937	0.206539	0.382296	-0.0812355	0.733505	-0.0386652	0.87143	0.0331394	0.889688	-0.056704	0.812308	-0.144838	0.542355	-0.177686	0.453577	-0.424296	0.0622458	-0.248439	0.290883	-0.309874	0.183658	0.150406	0.52677	-0.228827	0.331842	-0.196104	0.407315	-0.260097	0.268082	-0.0603916	0.80033
s__uncl_Polyangiia	0.182237	0.441901	0.210868	0.372177	-0.231929	0.325147	-0.315236	0.175792	0.47011	0.0364706	0.382604	0.0959258	-0.0987186	0.678823	-0.239233	0.309704	-0.468825	0.0370559	-0.317008	0.173244	-0.344848	0.136482	0.269006	0.251436	0.102554	0.667021	0.168692	0.47711	-0.272848	0.244467	-0.164272	0.488896
s__uncult_Nannocystaceae_1	0.179549	0.448779	0.179426	0.449095	0.139259	0.55818	0.117599	0.621464	-0.0219441	0.926834	-0.203532	0.389418	-0.282521	0.227472	-0.319809	0.169268	-0.251154	0.28547	-0.0733098	0.758726	-0.189234	0.424263	0.243908	0.300056	0.489465	0.0284936	0.0757524	0.750927	-0.267704	0.253827	0.0857945	0.719114
s__Haliangium_3	0.179473	0.448974	0.190189	0.421886	-0.475688	0.0340122	-0.542469	0.0134668	0.079546	0.73886	0.185451	0.433754	-0.077464	0.745475	-0.0374718	0.875369	-0.3412	0.140954	0.178222	0.452195	0.107443	0.652083	0.237844	0.312606	0.407087	0.0748463	0.308852	0.185184	0.0173323	0.942183	0.150189	0.527376
s__uncl_Rhodobacteraceae	-0.178873	0.450517	-0.138978	0.558981	0.0937138	0.694333	0.214971	0.362726	-0.241887	0.304204	-0.110046	0.644184	-0.264666	0.259461	-0.125733	0.597366	-0.0507376	0.831771	0.190467	0.421195	0.148833	0.531153	0.00427739	0.985721	0.122878	0.605781	-0.0271993	0.909375	0.113891	0.632578	0.0548904	0.818213
s__Chthoniobacter_2	0.177213	0.4548	0.228064	0.3335	-0.228184	0.333239	-0.212259	0.368957	-0.117692	0.621188	-0.0782022	0.743128	-0.204862	0.386259	-0.194992	0.410033	-0.459048	0.041752	0.156346	0.510381	0.144598	0.543033	0.0453346	0.849478	0.51077	0.0213714	0.189507	0.423582	-0.0211482	0.929482	0.39221	0.0871939
s__Roseisolibacter_agri	0.176825	0.455803	0.231672	0.325698	-0.275232	0.240204	-0.250239	0.287288	0.333761	0.150394	0.312135	0.180313	-0.0211186	0.92958	-0.14591	0.53934	-0.257837	0.272411	-0.460341	0.041106	-0.36008	0.118882	-0.15453	0.515366	-0.055354	0.816703	0.176692	0.456148	-0.383489	0.0950957	-0.0738888	0.756875
s__Rhodocytophaga_3	0.176673	0.456197	0.214804	0.363108	-0.347241	0.133602	-0.428252	0.0595903	0.304762	0.191375	0.312365	0.179975	0.15427	0.516081	0.0822234	0.730379	-0.106654	0.654485	-0.125051	0.599372	-0.0977472	0.681824	-0.140261	0.555321	0.116	0.626249	0.342434	0.13943	-0.162187	0.494504	0.125239	0.598817
s__uncult_Armatimonadetes	0.175622	0.458924	0.234027	0.320666	-0.353476	0.1263	-0.249244	0.289272	-0.0918408	0.700168	-0.0343657	0.885631	-0.152532	0.520877	-0.164202	0.489083	-0.273323	0.243614	0.126841	0.594113	0.133132	0.575788	-0.135952	0.567652	0.241315	0.305384	0.195473	0.408857	-0.0913558	0.701682	0.417014	0.0673651
s__Arenimonas_1	0.173555	0.46431	0.125625	0.597683	-0.0224922	0.925012	-0.173886	0.463445	0.264893	0.259038	0.111672	0.639265	-0.0971536	0.68366	-0.0883627	0.711046	-0.105791	0.657118	0.16567	0.485152	0.179252	0.449542	0.027622	0.907972	0.463261	0.039675	0.581204	0.00719666	-0.0642957	0.787697	-0.0624174	0.793768
s__Phaselicystis_3	0.172259	0.467706	0.201589	0.394056	-0.18285	0.440343	-0.245176	0.297471	0.285118	0.223044	0.229695	0.32996	-0.0257519	0.91418	-0.0747345	0.754174	-0.391269	0.0880219	-0.145771	0.539729	-0.0871391	0.714886	-0.000755577	0.997478	0.361166	0.117693	0.497551	0.025599	-0.222811	0.345054	0.0351741	0.882959
s__Nitrospira_defluvii	0.171802	0.468906	0.195188	0.409555	-0.0339074	0.887147	-0.0270125	0.909995	-0.252849	0.282123	-0.329056	0.156588	0.130539	0.58331	0.0166374	0.944497	-0.360176	0.118777	0.345879	0.135235	0.307761	0.186822	-0.127153	0.593199	0.160675	0.498591	0.317257	0.172888	0.0966767	0.685136	0.349872	0.130485
s__Pseudolabrys_sp.	0.169587	0.474743	0.131321	0.581038	0.0361855	0.879617	-0.185353	0.434	0.265911	0.257143	0.0791557	0.740099	0.102007	0.668698	-0.00681305	0.977258	-0.143704	0.545556	-0.0836474	0.72588	-0.0307523	0.897593	-0.111572	0.639568	0.116849	0.623707	0.302072	0.195522	-0.0429541	0.857302	0.010566	0.964736
s__uncult_Anaerolineaceae_1	0.168819	0.476774	0.143193	0.547	-0.119124	0.616918	-0.364516	0.114077	0.485059	0.030176	0.366028	0.112472	0.106937	0.653624	-0.00993387	0.966845	-0.203787	0.38881	-0.0597456	0.802426	0.0776376	0.744923	-0.139734	0.556824	0.0915069	0.70121	0.471195	0.0359819	0.00700465	0.976618	-0.238517	0.311198
s__Candidatus_Halysiosphaera_2	0.168692	0.47711	0.149305	0.529838	-0.0816026	0.732343	-0.181971	0.442581	-0.0456481	0.848448	-0.0357765	0.880968	-0.333312	0.150978	-0.222416	0.345933	-0.132356	0.578034	-0.0988507	0.678415	-0.0870514	0.715162	0.100496	0.673344	0.414445	0.0692449	0.0803362	0.736354	-0.0630876	0.791601	-0.00482926	0.983879
s__Steroidobacter_2	0.163257	0.491622	0.211379	0.370991	-0.235228	0.318117	-0.331701	0.153085	0.274588	0.241352	0.24426	0.299337	-0.147419	0.535104	-0.132276	0.578265	-0.211011	0.371845	-0.292701	0.210437	-0.415478	0.0684841	0.19044	0.42126	0.290177	0.21458	0.12185	0.608821	-0.46614	0.0383025	-0.0617936	0.795788
s__Virgisporangium_sp.	0.161547	0.496232	0.148476	0.532149	-0.141209	0.552626	-0.260722	0.266893	0.488343	0.0289147	0.306084	0.18936	-0.195029	0.409942	-0.294685	0.20722	-0.0755909	0.751441	-0.43845	0.0531418	-0.445759	0.0488574	0.0599545	0.801748	-0.0244551	0.918487	0.0346844	0.884578	-0.520462	0.0186403	-0.27089	0.248003
s__Adhaeribacter_aerophilus	0.161156	0.497287	0.18484	0.435295	-0.30435	0.192006	-0.321549	0.16683	0.255852	0.27625	0.223112	0.344385	0.0941184	0.693074	-0.0105386	0.964828	-0.264681	0.259434	0.00310841	0.989623	0.0767357	0.747794	-0.0730752	0.759476	0.00583047	0.980537	0.364324	0.114282	-0.0442949	0.852893	0.154098	0.516553
s__uncult_Alphaproteobacteria_4	-0.160634	0.498701	-0.0626964	0.792866	-0.016802	0.943949	0.244379	0.299095	-0.460112	0.04122	-0.208115	0.378594	-0.092852	0.697015	-0.0218569	0.927124	-0.182564	0.44107	0.23972	0.308691	0.242698	0.302536	-0.119905	0.614594	-0.0462055	0.846619	-0.141946	0.550531	0.3508	0.129398	0.222114	0.346606
s__uncult_Pirellulaceae_1	0.158439	0.504664	0.155719	0.512098	0.0421105	0.860078	-0.0129182	0.956892	-0.391919	0.0874492	-0.368751	0.109622	-0.1733	0.464977	-0.141334	0.552269	-0.152756	0.520258	0.161552	0.496216	0.102025	0.668643	0.0360405	0.880096	0.29098	0.213257	0.0871903	0.714726	0.130455	0.583554	0.146604	0.537391
s__uncl_Obscuribacteraceae_2	-0.157996	0.505871	-0.198181	0.402266	0.0417152	0.861379	-0.0265861	0.91141	0.251906	0.283981	0.198337	0.40189	-0.0551725	0.817294	-0.0110435	0.963144	-0.223827	0.342801	0.229726	0.329893	0.0802139	0.736742	0.321965	0.166251	0.346615	0.134351	0.513847	0.0204718	-0.0500393	0.834055	-0.181476	0.443842
s__JGI_0001001.H03_1	0.156843	0.509019	0.124135	0.60207	-0.08357	0.726125	-0.170117	0.473341	0.0847633	0.722361	-0.0240993	0.91967	-0.0174	0.941957	-0.120608	0.612505	-0.158095	0.5056	0.301127	0.196993	0.232948	0.322967	0.153536	0.518105	0.150037	0.527797	0.426469	0.0607762	0.106852	0.653884	0.0579815	0.808154
s__NS11.12_2	0.155947	0.511474	0.143986	0.54476	-0.257266	0.273512	-0.452532	0.0451286	0.11207	0.638063	0.0799871	0.737461	0.297342	0.20296	0.166819	0.482086	-0.190514	0.421077	0.211425	0.370886	0.203738	0.388927	-0.0380708	0.873392	0.13767	0.562722	0.236707	0.314995	0.189129	0.424524	0.217134	0.357801
s__Microvirga_2	0.153783	0.517422	0.191304	0.419117	-0.156267	0.510595	-0.187549	0.428476	0.342667	0.139143	0.284933	0.223357	-0.0613472	0.797233	-0.098927	0.67818	-0.227688	0.33432	-0.370571	0.107746	-0.405042	0.0764612	0.116776	0.623926	-0.00169856	0.994329	0.217252	0.357532	-0.390946	0.0883079	-0.231265	0.326572
s__Agrobacterium_larrymoorei	0.153643	0.517809	0.119183	0.616742	-0.0351476	0.883046	-0.257003	0.274021	0.0448158	0.851182	-0.141346	0.552234	0.0911271	0.702396	0.026945	0.910219	-0.180299	0.446855	0.271253	0.247346	0.279408	0.232855	-0.123584	0.603696	0.312927	0.179151	0.290788	0.213572	-0.0219118	0.926942	0.225124	0.339939
s__Hirschia_1	0.152926	0.519786	0.157295	0.507785	0.115927	0.626468	0.114826	0.629769	-0.211233	0.37133	-0.228881	0.331725	-0.180585	0.446121	-0.209367	0.375668	0.302141	0.195415	0.253839	0.280178	0.131735	0.579836	0.171554	0.469555	0.57751	0.00766461	0.171425	0.469894	0.0798022	0.738047	0.233391	0.32202
s__uncult_Cellvibrionaceae_2	-0.152008	0.522327	-0.169328	0.475425	-0.0376714	0.87471	-0.0546676	0.818939	0.269636	0.250285	0.24448	0.298889	0.261245	0.265899	0.199178	0.399855	-0.336991	0.146243	0.235934	0.316623	0.311295	0.181552	-0.118396	0.619087	0.419768	0.0653933	0.580779	0.0072492	0.192129	0.417076	0.199346	0.39945
s__uncl_Nevskiaceae	0.151255	0.524413	0.182304	0.44173	-0.137076	0.564424	-0.13205	0.578923	-0.0092912	0.968989	0.0168833	0.943678	0.0621638	0.794589	-0.0867866	0.715994	-0.348306	0.132334	-0.229446	0.330499	-0.136448	0.566227	-0.0671312	0.778552	-0.0337666	0.887613	-0.00482017	0.983909	-0.0446034	0.85188	0.225768	0.338523
s__uncl_Latescibacteraceae	0.150915	0.525358	0.139303	0.558052	0.186198	0.431869	0.00362487	0.987899	0.27926	0.233113	0.0916916	0.700634	0.0208665	0.930418	-0.158302	0.505036	-0.294752	0.207111	-0.101707	0.66962	-0.107342	0.652391	0.142765	0.54821	0.106571	0.654737	0.342379	0.139498	-0.0410045	0.863719	-0.343025	0.138705
s__Hymenobacter_1	0.149698	0.528743	0.166681	0.482455	-0.155232	0.513435	-0.267435	0.254324	0.0662788	0.781299	0.0836484	0.725877	0.126018	0.596529	0.113477	0.633825	-0.143892	0.545026	-0.108541	0.648745	-0.0417216	0.861358	-0.0896808	0.706917	0.348669	0.131903	0.310231	0.183127	-0.129847	0.585324	0.108302	0.649471
s__Candidatus_Xiphinematobacter	-0.149228	0.530052	-0.232609	0.32369	0.631918	0.00279906	0.544704	0.0130138	0.33004	0.155278	-0.0518558	0.828115	0.125145	0.599093	-0.158234	0.505221	0.00614657	0.979482	0.012055	0.95977	-0.115799	0.626852	0.252044	0.28371	-0.112153	0.637812	-0.0249042	0.916995	0.0743389	0.755437	-0.393584	0.0859938
s__uncl_Burkholderiales	0.148998	0.530694	0.129762	0.585573	0.0075358	0.974846	-0.0384906	0.872006	-0.280957	0.230167	-0.35795	0.121239	-0.281372	0.229449	-0.195991	0.407593	-0.285763	0.221953	0.283993	0.224956	0.166986	0.481641	0.146948	0.536425	-0.0128109	0.95725	0.281627	0.22901	-0.187571	0.428421	0.113919	0.632493
s__uncl_Myxococcaceae	0.14845	0.532223	0.111153	0.640833	-0.0910802	0.702542	-0.257068	0.273895	0.617633	0.00371076	0.409484	0.0729851	0.0218257	0.927228	-0.116403	0.625041	-0.164205	0.489075	-0.109857	0.644755	-0.0371504	0.87643	0.0203237	0.932225	0.276628	0.237732	0.375329	0.102953	-0.0647103	0.786358	-0.125848	0.597028
s__Sorangium_1	0.147693	0.534338	0.170622	0.47201	-0.0289768	0.903478	0.0217654	0.927429	0.0720328	0.762812	-0.0289768	0.903478	-0.451906	0.0454642	-0.412725	0.0705248	-0.647507	0.00202504	-0.159312	0.502287	-0.114825	0.629772	0.127345	0.592635	0.190637	0.420773	0.0213352	0.928859	-0.234776	0.319075	0.0660349	0.782085
s__Rhodomicrobium_2	0.146256	0.538366	0.124913	0.599777	0.0342054	0.886162	-0.129242	0.587089	0.604671	0.00473911	0.310958	0.182049	-0.174396	0.462116	-0.297032	0.203454	-0.263888	0.260916	-0.533093	0.015507	-0.615451	0.00386958	0.305516	0.190223	0.0124383	0.958492	-0.0644753	0.787117	-0.607694	0.0044804	-0.438558	0.0530763
s__SM1A02_2	0.139709	0.556895	0.187178	0.429406	-0.324306	0.163017	-0.434217	0.0557506	0.455803	0.0434083	0.449335	0.0468605	-0.0559692	0.814699	-0.0876919	0.713151	-0.348628	0.131952	-0.264577	0.259627	-0.289065	0.216422	0.135031	0.570303	0.199662	0.398688	0.435158	0.0551621	-0.364563	0.114027	-0.177164	0.454926
s__Bosea_1	0.137505	0.563194	0.0374106	0.875571	0.392792	0.0866842	0.0671944	0.778349	0.277804	0.235661	-0.128241	0.590013	-0.26915	0.251173	-0.308294	0.18602	-0.0181804	0.939359	-0.17149	0.469725	-0.455512	0.0435596	0.733778	0.000231081	0.313809	0.177863	-0.166334	0.483381	-0.480511	0.0319928	-0.444251	0.0497192
s__uncult_Armatimonadota_3	-0.137238	0.563961	-0.181338	0.444196	-0.218448	0.354826	-0.296635	0.204088	0.0874976	0.713761	0.113888	0.632586	0.680579	0.000957848	0.625289	0.0031957	0.131548	0.580379	0.562234	0.00987177	0.538324	0.0143402	-0.228166	0.33328	-0.0967857	0.684798	0.505704	0.0229204	0.293745	0.20874	0.262668	0.26321
s__Flavisolibacter_1	0.135373	0.569319	0.137384	0.563543	-0.00985618	0.967104	-0.0926361	0.697688	0.192762	0.415513	-0.00379084	0.987345	-0.0231405	0.922856	-0.0791781	0.740028	-0.184713	0.435617	-0.0462308	0.846535	-0.201604	0.394021	0.126614	0.594778	0.113725	0.633077	0.0742446	0.755738	-0.388794	0.0902294	-0.0926011	0.697797
s__uncult_Blastocatellaceae_3	0.135373	0.569319	0.151805	0.522889	-0.123581	0.603703	-0.186031	0.432289	0.0495239	0.835742	-0.0235032	0.921651	0.163526	0.490898	0.048725	0.838358	-0.1082	0.649782	0.226607	0.336683	0.205422	0.384934	-0.135712	0.568343	0.398796	0.0815546	0.380314	0.0980992	0.0795777	0.73876	0.336248	0.147191
s__Abditibacterium_2	0.135161	0.569929	0.125094	0.599243	-0.243131	0.301647	-0.257822	0.272441	-0.16566	0.485178	-0.112533	0.636668	0.0176138	0.941246	0.0260774	0.913099	-0.271629	0.246666	0.474041	0.0347244	0.444668	0.0494797	0.0233346	0.922211	0.436583	0.0542806	0.450545	0.046199	0.297216	0.203161	0.451771	0.0455363
s__Herpetosiphon_3	-0.133709	0.574119	-0.111682	0.639234	0.0248767	0.917087	0.0700712	0.769101	0.105075	0.659302	0.108835	0.647853	0.420369	0.0649683	0.337625	0.145438	-0.447342	0.0479658	0.152312	0.521485	0.213372	0.366392	-0.108058	0.650214	0.0859022	0.718775	0.536776	0.0146778	0.10996	0.644443	0.131528	0.580435
s__uncl_Cyanophyceae_3	-0.131507	0.580496	-0.160925	0.497912	-0.00846018	0.971761	0.0358175	0.880832	-0.404226	0.0771124	-0.258035	0.27203	0.0762917	0.749208	0.260269	0.267754	0.232066	0.324853	0.470516	0.0362868	0.370679	0.107636	0.0484537	0.839246	-0.104599	0.660758	-0.143715	0.545525	0.333667	0.150517	0.199039	0.400191
s__Cellvibrio_3	0.130768	0.582645	0.204314	0.387558	-0.518144	0.0192664	-0.480698	0.0319167	0.0170908	0.942987	0.178762	0.450803	0.117658	0.62129	0.110057	0.644149	-0.453444	0.0446441	0.0290898	0.903103	0.123335	0.604429	-0.246034	0.295732	0.153062	0.519411	0.341393	0.140715	-0.0154894	0.948322	0.324254	0.163088
s__Pajaroellobacter_4	0.126979	0.593707	0.0293906	0.902106	0.36556	0.112967	0.11519	0.628676	0.486987	0.0294302	0.112604	0.636454	0.197618	0.403631	-0.0290759	0.903149	0.0319759	0.89354	0.17246	0.467178	0.075747	0.750944	0.250543	0.286682	0.183785	0.437966	0.596351	0.00551539	-0.0381904	0.872997	-0.396974	0.0830866
s__Cryptosporangium_sp.	0.126514	0.595072	0.159448	0.501918	-0.122336	0.607383	-0.0593339	0.803761	0.199486	0.399111	0.126568	0.594914	-0.248926	0.289908	-0.271961	0.246065	-0.0152942	0.948973	-0.109215	0.646701	-0.206918	0.381406	0.0919444	0.699845	0.000769409	0.997431	0.133008	0.576147	-0.34072	0.141551	-0.167536	0.480179
s__Uliginosibacterium_sp.	0.124631	0.600609	0.164915	0.487171	-0.288275	0.217736	-0.212821	0.367661	-0.206926	0.381386	-0.100485	0.673379	0.00837964	0.97203	0.0603766	0.800379	-0.356831	0.122492	0.358974	0.120102	0.399867	0.0806639	-0.241328	0.305359	0.159787	0.500998	0.513567	0.0205524	0.13091	0.582232	0.412288	0.0708531
s__Pseudomonas_2	0.123564	0.603755	0.153382	0.518529	-0.0217758	0.927394	-0.0798353	0.737942	-0.128564	0.58907	-0.0509398	0.831109	0.208093	0.378646	0.175323	0.459702	0.051134	0.830474	0.184636	0.435811	0.236174	0.316116	-0.102657	0.666703	0.502788	0.0238515	0.372242	0.106045	0.207958	0.378962	0.172846	0.466165
s__TRA3.20_2	0.122537	0.606789	0.129305	0.586905	-0.312904	0.179185	-0.45659	0.0430024	0.276589	0.2378	0.282151	0.228107	0.379353	0.0990215	0.298768	0.200699	-0.0579938	0.808114	0.0353517	0.882372	0.091375	0.701622	-0.253706	0.280439	0.035365	0.882328	0.505493	0.0229867	-0.025361	0.915478	0.18934	0.423998
s__uncl_Intrasporangiaceae	-0.121248	0.610607	-0.107049	0.653284	-0.213051	0.367131	-0.252424	0.282959	-0.0553433	0.816738	0.122605	0.606588	0.432284	0.0569738	0.409713	0.0728092	0.146698	0.537126	0.599533	0.00520693	0.658351	0.00159976	-0.261691	0.265054	0.411631	0.0713485	0.584044	0.00685297	0.538455	0.0143119	0.512706	0.0208018
s__Knoellia_2	0.120842	0.611812	0.111577	0.639553	-0.0265359	0.911577	-0.208811	0.376967	0.444953	0.0493164	0.294927	0.206828	0.207493	0.380054	0.132471	0.577701	-0.208671	0.377293	-0.135661	0.56849	-0.197785	0.403226	0.153908	0.517078	0.274457	0.241585	0.437891	0.0534804	-0.238733	0.310747	-0.255792	0.276368
s__uncl_Acidobacteriales_2	-0.117241	0.622534	-0.119015	0.617243	0.315622	0.175236	0.40739	0.0746089	0.091222	0.702099	-0.0714042	0.764826	-0.173113	0.465467	-0.312742	0.179423	-0.312057	0.180427	-0.048977	0.837532	-0.0631217	0.79149	0.129895	0.585187	-0.175472	0.459314	-0.229232	0.330962	0.0827673	0.72866	-0.12776	0.591419
s__Aquihabitans_daechungensis	0.117192	0.62268	0.104634	0.66065	-0.205815	0.384004	-0.271748	0.246449	-0.103819	0.663143	-0.095672	0.68825	0.141095	0.552948	0.15662	0.509631	0.259385	0.269441	0.641324	0.00230726	0.566846	0.00915695	-0.217875	0.356121	0.312341	0.18001	0.439439	0.0525457	0.248734	0.290292	0.369036	0.109327
s__uncult_Pirellulaceae_3	0.114616	0.630399	0.119774	0.614983	0.277652	0.235927	0.301433	0.196517	-0.0325147	0.891756	-0.17833	0.451916	-0.278652	0.234175	-0.365701	0.112817	-0.154172	0.516351	0.0962768	0.686375	0.0674519	0.77752	0.0158014	0.947283	0.131678	0.580001	0.213534	0.366021	0.0534035	0.823062	-0.113748	0.633009
s__Truepera_sp.	0.114339	0.631233	0.127706	0.591579	-0.315547	0.175344	-0.394337	0.085342	0.431006	0.0577933	0.392558	0.0868888	0.249916	0.287931	0.0670209	0.778908	-0.264092	0.260535	-0.19581	0.408033	-0.0373916	0.875633	-0.27171	0.246518	-0.207732	0.379493	0.215468	0.36159	-0.0288189	0.904002	0.0434912	0.855535
s__Cellulomonas_sp.	0.114103	0.63194	0.178614	0.451183	0.0851248	0.721222	0.220335	0.350581	0.00937474	0.96871	-0.0163253	0.945537	-0.17321	0.465215	-0.245119	0.297587	-0.273794	0.24277	-0.255278	0.277366	-0.25683	0.274356	0.054029	0.821021	0.141486	0.551838	0.184881	0.435192	-0.190779	0.42042	-0.0618729	0.795531
s__uncult_Caldilineaceae_2	-0.110863	0.641711	-0.137528	0.563128	0.139631	0.557116	0.183566	0.438522	-0.0332834	0.889212	-0.0553256	0.816795	0.0739012	0.756835	0.113758	0.632979	-0.240169	0.307759	0.335214	0.148517	0.186889	0.430131	0.28265	0.227251	0.244637	0.298569	0.430989	0.0578042	0.137321	0.563721	-0.179352	0.449285
s__Nitrosospira_sp.	0.110574	0.642583	0.224143	0.342103	-0.130991	0.581996	0.0284178	0.905332	-0.112497	0.636776	0.0147705	0.950718	-0.0525956	0.825699	-0.114753	0.629987	-0.219907	0.351542	-0.206321	0.382811	-0.195363	0.409127	-0.0431454	0.856672	0.207176	0.380799	0.149148	0.530275	-0.211761	0.370109	0.064986	0.785468
s__Aurantisolimonas_haloimpatiens	0.109233	0.646646	0.136038	0.567404	-0.285783	0.22192	-0.351707	0.128342	-0.354189	0.125484	-0.243319	0.301263	0.250141	0.287482	0.291238	0.212833	0.0233748	0.922077	0.388824	0.0902024	0.446957	0.0481811	-0.431009	0.0577911	0.247565	0.292639	0.23083	0.327509	0.195261	0.409376	0.629603	0.00293261
s__uncult_Oligoflexales	0.107735	0.651196	0.134794	0.570988	-0.403161	0.0779692	-0.496213	0.0260611	0.15562	0.51237	0.220842	0.349444	0.10749	0.65194	0.0356199	0.881485	-0.327378	0.158838	0.0415592	0.861893	0.028045	0.906569	0.0530174	0.824322	-0.0114426	0.961813	0.307956	0.186529	-0.0636732	0.789708	0.101954	0.66886
s__uncult_Alphaproteobacteria_3	0.106741	0.654221	0.03907	0.870095	0.0378189	0.874223	-0.244179	0.299503	0.62345	0.00331363	0.376177	0.102115	0.202615	0.391602	0.0803971	0.736161	0.0209163	0.930253	0.00402177	0.986574	0.0636224	0.789872	0.0478771	0.841136	0.326289	0.160311	0.540323	0.0139134	0.0160871	0.946331	-0.190114	0.422071
s__Gaiella_4	-0.105884	0.656834	-0.129641	0.585927	0.056704	0.812308	-0.0394708	0.868774	0.0824443	0.72968	0.0406177	0.864993	0.258581	0.270981	0.299239	0.199954	-0.204974	0.385994	0.295875	0.205304	0.292861	0.210177	-0.0470522	0.843841	0.409395	0.0730541	0.452487	0.0451529	0.141104	0.552924	0.157018	0.50854
s__Mesorhizobium_temperatum	0.104782	0.660199	0.0804942	0.735853	-0.0527045	0.825343	-0.0358315	0.880786	0.0243559	0.918817	0.0269293	0.910271	-0.144815	0.542419	-0.130572	0.583215	-0.236079	0.316317	-0.0980628	0.680848	-0.112371	0.637156	0.251982	0.283832	0.271217	0.247411	-0.0768831	0.747324	0.120752	0.612078	-0.0304261	0.898674
s__Aetherobacter_1	0.103028	0.665567	0.105546	0.657865	-0.24874	0.290279	-0.343153	0.138547	-0.036419	0.878845	-0.00823644	0.972508	0.342727	0.13907	0.300229	0.198399	-0.0856393	0.719602	0.34333	0.13833	0.362535	0.116205	-0.149903	0.52817	0.11531	0.628316	0.477354	0.0333038	0.15314	0.519196	0.347971	0.132732
s__uncult_Roseiflexaceae_1	0.101597	0.669958	0.11776	0.620984	0.138385	0.560676	0.0615972	0.796424	0.219417	0.352642	0.094563	0.691693	-0.0242473	0.919178	-0.0671648	0.778444	-0.284483	0.224121	-0.245157	0.297512	-0.0449131	0.850862	-0.252168	0.283464	0.0453595	0.849396	0.0645311	0.786937	-0.00384258	0.987172	-0.116991	0.623284
s__C0119_2	-0.10027	0.674039	-0.134261	0.572526	0.317917	0.171948	0.338938	0.14378	0.347231	0.133613	0.0773098	0.745966	-0.129217	0.587163	-0.259037	0.270107	-0.307993	0.186473	-0.195567	0.408627	-0.402852	0.0782194	0.442559	0.0506993	-0.0702099	0.768656	0.0835579	0.726163	-0.401386	0.0794127	-0.455696	0.0434639
s__uncult_Acetobacteraceae	0.0986617	0.678998	0.090324	0.704905	0.0462482	0.846478	-0.0653008	0.784452	0.272	0.245994	0.0803658	0.73626	-0.0894765	0.707557	-0.13171	0.579909	-0.302187	0.195344	-0.293301	0.209462	-0.307751	0.186837	0.0212287	0.929214	0.100078	0.674631	0.128792	0.588405	-0.400162	0.0804199	-0.174576	0.461646
s__Lineage_IIb_2	0.0964191	0.685934	0.114599	0.630449	-0.275786	0.239222	-0.356414	0.122961	0.0227791	0.924058	0.0702686	0.768467	0.11377	0.632944	0.169196	0.475776	-0.475608	0.0340466	0.290788	0.213573	0.259895	0.268467	0.064224	0.787928	0.174916	0.46076	0.269538	0.250464	0.16201	0.49498	0.107035	0.653325
s__Lysobacter_2	0.0954302	0.689	0.0615982	0.796421	0.00961384	0.967912	-0.157135	0.508222	0.44519	0.0491812	0.245345	0.297128	0.216747	0.358679	0.0536757	0.822174	-0.0235202	0.921594	-0.102253	0.667944	0.0453181	0.849532	-0.321102	0.167454	0.0834481	0.726509	0.450358	0.0463011	-0.0838011	0.725395	-0.0854675	0.720143
s__Phaselicystis_2	0.0946171	0.691524	0.16548	0.48566	-0.20604	0.383474	-0.135514	0.568913	0.18156	0.443629	0.252168	0.283464	-0.239344	0.309472	-0.20767	0.379637	-0.394985	0.0847839	-0.0929904	0.696585	-0.106862	0.653851	0.216803	0.358551	0.555846	0.010936	0.321119	0.167431	-0.158314	0.505003	0.0223206	0.925582
s__Pir4_3	-0.0942404	0.692695	-0.0412367	0.862955	-0.0883251	0.711164	0.166285	0.483511	-0.342667	0.139143	-0.126543	0.594988	-0.310192	0.183185	-0.170564	0.472163	0.00692587	0.976881	0.215636	0.361208	0.126602	0.594813	0.0607235	0.799254	-0.268372	0.252598	-0.259684	0.26887	0.195685	0.408339	-0.112657	0.636294
s__Pajaroellobacter_1	0.0940728	0.693216	0.176094	0.457699	-0.307058	0.187883	-0.214885	0.362922	-0.122667	0.606404	-0.0416992	0.861432	0.0863911	0.717237	0.0334984	0.8885	-0.306051	0.189409	0.110651	0.642352	0.138221	0.561145	-0.255503	0.27693	0.0629279	0.792117	0.163641	0.490589	-0.0181892	0.939329	0.352188	0.127785
s__Kineosporia_sp.	0.093066	0.696349	0.0584953	0.806484	-0.217572	0.356807	-0.336475	0.146901	-0.144475	0.543378	-0.116858	0.623679	0.140791	0.553813	0.15749	0.507252	0.0376176	0.874887	0.523359	0.0178803	0.494819	0.0265496	-0.0407467	0.864569	0.472815	0.0352616	0.399478	0.0809867	0.353517	0.126253	0.528767	0.0165285
s__uncult_Roseiflexaceae_2	0.0927434	0.697354	0.0528103	0.824998	0.287867	0.218417	0.17283	0.466207	0.12874	0.588555	-0.0972118	0.68348	-0.00230004	0.992321	-0.013621	0.954549	-0.391772	0.0875789	-0.300565	0.197872	-0.329419	0.156104	0.177091	0.455115	0.140166	0.555593	0.0180723	0.939719	-0.312618	0.179604	-0.222558	0.345618
s__Asticcacaulis_sp.	0.092363	0.698539	0.143272	0.546776	-0.321228	0.167278	-0.225777	0.338502	-0.221136	0.348787	-0.0769409	0.74714	-0.12094	0.611518	-0.0386308	0.871544	-0.509021	0.0218964	0.0784502	0.74234	0.173981	0.463197	-0.101562	0.670065	0.287374	0.219242	0.235262	0.318044	0.00115368	0.996148	0.512236	0.0209389
s__SC.I.84_3	0.0904202	0.704604	0.038567	0.871754	-0.171258	0.470336	-0.322405	0.16564	0.202383	0.392157	0.178886	0.450483	-0.0531631	0.823846	-0.0888583	0.709493	0.111977	0.638344	-0.000381277	0.998727	-0.0487907	0.838143	0.201771	0.39362	0.344423	0.136998	0.143306	0.54668	0.0552851	0.816927	0.0546048	0.819144
s__Leptothrix_sp.	0.0888086	0.709649	0.0949154	0.690598	-0.20316	0.390302	-0.31349	0.178328	0.368248	0.110144	0.296464	0.204361	0.238079	0.312114	0.088403	0.71092	-0.150337	0.526964	0.164724	0.487684	0.253892	0.280074	-0.170053	0.473511	0.298721	0.200773	0.515789	0.0199198	0.119594	0.615519	0.174012	0.463118
s__uncl_Gemmata_1	0.0882856	0.711288	0.182889	0.440241	-0.0892171	0.708369	0.180405	0.446582	-0.321057	0.167517	-0.213696	0.365648	-0.241616	0.304763	-0.226959	0.335913	-0.469886	0.0365721	0.0411943	0.863094	0.0765969	0.748236	-0.107061	0.653247	-0.335626	0.147988	0.0110376	0.963163	-0.0157133	0.947576	0.0612467	0.797559
s__Ferruginibacter_1	-0.0880495	0.712029	-0.0414313	0.862314	-0.173063	0.465599	-0.097212	0.683479	-0.0415886	0.861796	0.139202	0.55834	0.160761	0.498357	0.197207	0.404631	0.177949	0.452897	0.433246	0.0563625	0.488079	0.0290146	-0.246802	0.294177	0.567344	0.00908238	0.427068	0.060376	0.461828	0.0403725	0.372882	0.105398
s__uncl_Fibrobacteraceae_04_4	0.0850335	0.72151	0.132503	0.57761	-0.110993	0.641316	-0.16655	0.482803	0.351487	0.128598	0.315816	0.174956	0.158325	0.504973	-0.0237466	0.920842	-0.414083	0.069513	-0.308834	0.185211	-0.174417	0.462061	-0.176979	0.455405	0.059883	0.80198	0.328537	0.157281	-0.136497	0.566086	-0.0786615	0.741668
s__Adhaeribacter_4	0.0835586	0.72616	0.106619	0.654593	-0.239029	0.310129	-0.24413	0.299602	0.410652	0.0720912	0.384182	0.0944494	0.0433399	0.856033	-0.0213884	0.928682	-0.338551	0.144267	-0.319374	0.169882	-0.328161	0.157785	0.178286	0.452029	-0.0260329	0.913247	0.0756751	0.751173	-0.205819	0.383995	-0.150056	0.527745
s__uncl_Gammaproteobacteria_1	-0.0835581	0.726162	-0.0825481	0.729352	-0.0963855	0.686038	-0.0429865	0.857195	0.119941	0.614487	0.214985	0.362694	-0.296865	0.20372	-0.190172	0.421928	-0.347339	0.133484	0.073391	0.758466	0.0128938	0.956974	0.394202	0.0854589	0.264307	0.260132	0.197141	0.404792	0.106887	0.653774	-0.149642	0.528897
s__Telmatocola_sp.	0.0823539	0.729966	0.138498	0.560352	-0.170514	0.472294	-0.139356	0.557901	0.00404139	0.986509	0.0462479	0.846479	0.293359	0.209367	0.235434	0.31768	-0.342306	0.139588	0.147536	0.534779	0.228456	0.332648	-0.302823	0.194358	0.000402156	0.998657	0.540895	0.0137933	0.0542706	0.820233	0.134472	0.571916
s__Pseudoxanthomonas_sp.	0.0804087	0.736124	0.17066	0.471909	-0.0757633	0.750892	0.0553275	0.816789	-0.128084	0.590471	-0.0189408	0.936827	0.109197	0.646754	0.0257559	0.914166	0.181011	0.445033	0.016567	0.944732	0.118441	0.618952	-0.476678	0.0335901	0.181911	0.442733	0.114348	0.631204	0.106502	0.654948	0.242559	0.302822
s__uncult_Geminicoccaceae_2	0.0782702	0.742912	0.0795626	0.738807	0.118267	0.619471	0.0399849	0.867079	0.186224	0.431803	0.00903955	0.969828	0.121473	0.609938	0.0351742	0.882958	-0.440001	0.0522093	-0.0534639	0.822865	0.0106224	0.964548	-0.173258	0.465088	0.0885122	0.710577	0.287543	0.218961	-0.100151	0.674407	0.0207391	0.930843
s__KD3.10_1	0.0750194	0.753265	0.22456	0.341181	-0.451025	0.0459387	-0.214983	0.362698	-0.241571	0.304856	0.0586896	0.805853	-0.150502	0.526505	-0.0407695	0.864493	-0.202427	0.392051	0.0831792	0.727358	0.136043	0.567391	-0.169637	0.47461	0.139086	0.558672	0.0530219	0.824307	0.00522382	0.982562	0.311085	0.181862
s__B1.7BS_2	0.0748926	0.753669	0.0704339	0.767937	-0.191239	0.419278	-0.289628	0.215489	0.211322	0.371123	0.121662	0.609378	0.238855	0.310492	0.199843	0.398252	-0.326096	0.160573	0.264215	0.260304	0.217287	0.357452	-0.0380924	0.87332	0.0229332	0.923546	0.453657	0.0445311	-0.0275872	0.908088	0.0731578	0.759212
s__uncult_Rhodospirillaceae_2	0.0716217	0.764129	-0.00868744	0.971003	-0.0165664	0.944734	-0.256771	0.274468	0.389248	0.0898216	0.152253	0.521649	0.344311	0.137133	0.137836	0.562246	0.0281456	0.906235	0.425044	0.0617369	0.382987	0.0955659	0.00709988	0.9763	0.13332	0.575244	0.258556	0.271029	0.330414	0.154782	0.127942	0.590887
s__Niastella_2	-0.0662929	0.781253	-0.0657906	0.782872	-0.0820481	0.730933	-0.130073	0.584667	0.463845	0.0393935	0.32897	0.156702	-0.0660676	0.781979	-0.136276	0.566723	-0.111781	0.638935	-0.211457	0.370812	-0.419474	0.0656015	0.371355	0.106945	0.178095	0.452521	-0.0520672	0.827425	-0.429522	0.0587566	-0.18725	0.429225
s__Sphingobium_1	-0.0628541	0.792356	0.0144878	0.95166	-0.473938	0.034769	-0.324085	0.16332	-0.1426	0.548679	0.18451	0.436129	-0.0318998	0.893792	0.0553012	0.816875	-0.115146	0.628809	0.0779554	0.743912	0.218641	0.354391	-0.210639	0.372708	0.348921	0.131605	-0.0104437	0.965144	0.222213	0.346384	0.575889	0.0078777
s__Actinoplanes_1	0.0628196	0.792467	0.0892823	0.708165	-0.086875	0.715716	-0.172472	0.467146	0.293586	0.208997	0.220647	0.349881	-0.150177	0.527408	-0.121205	0.610732	-0.415361	0.0685701	-0.501072	0.0244132	-0.435193	0.0551404	0.055354	0.816703	0.112246	0.637534	-0.0353384	0.882416	-0.423452	0.0628231	-0.155474	0.51277
s__WPS.2_3	-0.0611211	0.797966	0.00540899	0.981944	-0.484716	0.0303101	-0.380319	0.0980947	0.104324	0.661597	0.341153	0.141013	0.18807	0.427172	0.20229	0.392379	0.0298982	0.900423	0.404678	0.0767513	0.576847	0.00775121	-0.427985	0.0597665	0.189873	0.422672	0.340126	0.142292	0.432454	0.0568653	0.464014	0.0393122
s__Anaeromyxobacter_sp._1	0.0586231	0.806069	0.0454644	0.849052	0.0958291	0.687763	0.104839	0.660024	0.0290065	0.903379	-0.142012	0.550345	-0.196557	0.406213	-0.26202	0.264433	-0.273442	0.243401	-0.00230827	0.992294	-0.232971	0.322917	0.333285	0.151013	0.14817	0.533006	0.0822972	0.730145	-0.408563	0.073696	-0.00577937	0.980707
s__Galbitalea_sp.	-0.0576399	0.809264	-0.0408594	0.864197	-0.136822	0.565155	-0.175567	0.459066	-0.027343	0.908898	0.0761847	0.749548	0.143946	0.544872	0.198281	0.402024	-0.136699	0.565507	0.0373009	0.875933	0.207891	0.37912	-0.390252	0.0889238	0.267424	0.254343	0.350342	0.129934	0.0644995	0.787038	0.233872	0.320996
s__uncult_Ilumatobacteraceae_2	-0.0568785	0.81174	-0.0163503	0.945454	-0.221647	0.347647	-0.139809	0.556609	0.305583	0.190122	0.35619	0.123213	0.0158246	0.947205	0.0288951	0.903749	0.164501	0.488281	0.0516981	0.828631	0.00509165	0.983003	-0.0878809	0.712557	0.109657	0.645362	0.3295	0.155996	-0.143044	0.54742	-0.0595619	0.803021
s__vadinHA49_3	0.0552599	0.817009	0.0548413	0.818373	-0.276919	0.237218	-0.205449	0.38487	-0.128322	0.589776	-0.0649796	0.785489	0.102623	0.666808	0.157815	0.506364	-0.386648	0.0921752	0.432027	0.0571375	0.422758	0.0633014	-0.0812245	0.73354	0.0721576	0.762413	0.396379	0.0835915	0.206195	0.383108	0.293874	0.208531
s__uncl_Gemmatimonadota	-0.0506831	0.831949	-0.0280356	0.9066	-0.26439	0.259978	-0.122908	0.605691	-0.187889	0.427624	-0.00823644	0.972508	-0.139102	0.558627	0.10752	0.651849	-0.432395	0.0569029	0.233827	0.321091	0.177534	0.453969	0.143314	0.546657	0.17626	0.457268	0.322626	0.165334	-0.0411667	0.863185	0.242425	0.303097
s__Stenotrophobacter_1	-0.0482455	0.839929	-0.0830975	0.727617	0.099209	0.677309	0.0403769	0.865787	0.376549	0.101749	0.167193	0.481091	0.184978	0.434946	0.0396902	0.86805	-0.0660777	0.781947	0.116951	0.623401	-0.0541434	0.820648	0.211461	0.370801	0.281422	0.229364	0.408386	0.0738331	-0.171476	0.469761	-0.0957599	0.687977
s__Pseudomonas_1	0.0470609	0.843812	0.0798495	0.737897	0.0142965	0.952298	0.0203467	0.932148	-0.47789	0.0330782	-0.31377	0.17792	0.0734906	0.758147	0.127693	0.591616	0.148036	0.53338	0.187288	0.429129	0.164461	0.488387	-0.0669677	0.779079	0.316027	0.174652	0.0255639	0.914804	0.198571	0.401323	0.239548	0.309048
s__Bacillus_huizhouensis	-0.0470392	0.843883	-0.0808901	0.734599	0.189736	0.423012	0.0511289	0.830491	0.170877	0.471337	-0.00160793	0.994632	0.0695253	0.770854	0.035522	0.881809	-0.359779	0.119213	0.0136623	0.954412	-0.00080978	0.997297	0.19657	0.406181	0.507303	0.0224221	0.0538252	0.821686	0.0100458	0.966471	0.0816949	0.732051
s__uncl_Pedosphaeraceae_6	0.046096	0.846978	0.06276	0.79266	-0.154835	0.514527	-0.19705	0.405012	-0.129412	0.586594	-0.0978101	0.681629	0.2117	0.370249	0.16989	0.473941	-0.256385	0.275218	0.538319	0.0143412	0.499814	0.0248317	-0.123112	0.605088	0.175227	0.45995	0.600759	0.00509201	0.238959	0.310275	0.328167	0.157777
s__Adhaeribacter_terrae	0.0456979	0.848285	0.126985	0.593691	-0.109545	0.645701	0.0569172	0.811614	-0.455238	0.043702	-0.278392	0.23463	0.04525	0.849755	0.129851	0.585314	-0.177995	0.452778	-0.115267	0.628446	-0.0447984	0.851239	-0.40688	0.0750082	0.0642442	0.787863	-0.0543196	0.820074	-0.10127	0.670963	0.30097	0.197239
s__Prosthecobacter_1	0.0431319	0.856717	0.0871668	0.714799	-0.103394	0.664446	-0.0938175	0.69401	0.180854	0.445432	0.199402	0.399315	-0.251114	0.285549	-0.250974	0.285826	-0.502418	0.0239719	-0.172517	0.467029	-0.118627	0.618398	0.216893	0.358346	0.389475	0.0896178	0.322376	0.165679	-0.175625	0.458916	-0.108569	0.64866
s__Dinghuibacter_sp.	0.0428366	0.857689	0.0629178	0.79215	-0.333342	0.150939	-0.334271	0.149734	-0.0695576	0.77075	0.09427	0.692603	0.246685	0.294414	0.260536	0.267246	0.150638	0.526128	0.594272	0.00572481	0.783993	4.30466e-05	-0.522732	0.0180428	0.241195	0.305632	0.583016	0.00697576	0.55904	0.0103928	0.508444	0.0220719
s__Rhodocytophaga_aerolata	-0.0425786	0.858537	-0.00201219	0.993282	-0.0446201	0.851825	0.0289865	0.903446	0.0840248	0.724689	0.106124	0.656102	-0.154591	0.515196	-0.0294671	0.901852	-0.66342	0.00142835	-0.167966	0.479037	-0.170459	0.47244	0.199384	0.399359	0.24119	0.305643	0.230565	0.328081	-0.295347	0.206153	-0.0334024	0.888818
s__uncl_Rhodanobacteraceae	0.03974	0.867886	0.0342072	0.886156	-0.360579	0.118334	-0.336968	0.146273	0.104223	0.661907	0.186922	0.430049	-0.0486677	0.838546	0.015339	0.948823	-0.211442	0.370846	0.222615	0.34549	0.159932	0.500605	0.243602	0.300683	0.410827	0.0719582	0.229761	0.329816	0.161536	0.496259	0.292573	0.210647
s__Dactylosporangium_1	-0.0396029	0.868338	0.00389137	0.987009	-0.0513081	0.829905	0.0435999	0.855178	0.264055	0.260603	0.225056	0.340089	-0.16451	0.488258	-0.156908	0.508843	-0.543625	0.0132309	-0.19039	0.421385	-0.304594	0.191633	0.289968	0.214925	0.0816265	0.732267	0.340243	0.142145	-0.391271	0.0880202	-0.219474	0.352515
s__Adhaeribacter_1	-0.0392536	0.86949	-0.0283662	0.905503	-0.112959	0.635384	-0.169505	0.474959	0.507973	0.0222158	0.449946	0.0465257	0.11377	0.632944	0.0565251	0.81289	-0.279973	0.231871	-0.151058	0.524959	-0.0856171	0.719672	0.0151115	0.949581	0.305631	0.190049	0.298983	0.200358	-0.0354987	0.881886	-0.0608927	0.798706
s__Massilia_sp.	0.0381982	0.872971	0.0805563	0.735656	-0.17513	0.460203	-0.133521	0.574662	0.00951318	0.968248	0.0851985	0.72099	0.546564	0.0126465	0.365979	0.112523	0.211494	0.370726	0.287831	0.218478	0.354383	0.125263	-0.402326	0.0786458	-0.176708	0.456107	0.389411	0.089675	0.282311	0.227832	0.274839	0.240904
s__uncult_Steroidobacteraceae_1	0.0368394	0.877456	0.0199807	0.933366	-0.189389	0.423875	-0.32619	0.160445	0.270976	0.247848	0.236949	0.314485	0.266126	0.256744	0.194443	0.41138	-0.272273	0.245502	0.135409	0.569215	0.239946	0.308222	-0.225484	0.339147	0.073038	0.759595	0.3437	0.137879	0.16767	0.479824	0.130087	0.584627
s__uncl_Cytophagales	0.0367113	0.877879	0.0781796	0.743199	-0.185751	0.432996	-0.194384	0.411525	0.27962	0.232487	0.31464	0.176656	0.263801	0.261079	0.179673	0.44846	-0.110518	0.642752	-0.120503	0.612816	-0.0595647	0.803012	-0.119032	0.617191	-0.0538299	0.821671	0.251522	0.28474	-0.0689673	0.772646	0.0242888	0.91904
s__Blfdi19_1	0.0356818	0.881281	0.131139	0.581565	-0.529018	0.0164678	-0.370599	0.107718	-0.139449	0.557635	0.165585	0.485379	0.102818	0.666209	0.131147	0.581544	-0.116491	0.624778	0.177179	0.454887	0.311641	0.181041	-0.419016	0.065927	0.160921	0.497924	0.392289	0.087124	0.181454	0.443901	0.520277	0.0186896
s__Chthoniobacter_4	0.0312243	0.896029	0.0865242	0.716819	-0.403189	0.0779466	-0.370785	0.107527	-0.123209	0.604801	0.0321587	0.892935	0.292824	0.210237	0.271259	0.247335	0.0352403	0.88274	0.341155	0.14101	0.409749	0.072782	-0.48841	0.0288896	0.0209031	0.930297	0.290014	0.21485	0.225026	0.340155	0.557779	0.0106046
s__uncult_Coxiellaceae	0.0299113	0.90038	0.12616	0.596111	-0.156492	0.509979	0.0791892	0.739993	-0.397298	0.0828126	-0.193556	0.413557	-0.341889	0.140102	-0.306845	0.188204	-0.460101	0.041225	0.0988001	0.678571	0.113655	0.633288	0.0172965	0.942302	-0.139196	0.558359	-0.0592578	0.804009	0.102093	0.668433	0.209442	0.375493
s__Devosia_sp.	-0.0276925	0.907738	-0.020612	0.931265	-0.13192	0.579297	-0.195888	0.407843	0.101536	0.670147	0.169285	0.47554	0.0733134	0.758714	0.130556	0.583262	-0.0901691	0.70539	0.331583	0.15324	0.318361	0.171316	0.0888366	0.709561	0.743482	0.000172035	0.406893	0.0749978	0.274794	0.240983	0.169477	0.475033
s__uncult_Chitinophagales_5	0.0275865	0.90809	0.1079	0.650694	-0.219175	0.353187	-0.0958576	0.687674	0.0828485	0.728403	0.205904	0.383795	0.0343684	0.885623	0.0141341	0.952839	-0.237769	0.312763	0.00361804	0.987922	0.0960002	0.687232	-0.232848	0.323179	0.151613	0.523421	0.319875	0.169175	0.0446225	0.851817	0.0640151	0.788603
s__AKIW781_2	-0.0266873	0.911074	-0.0253501	0.915514	-0.0513987	0.829609	-0.0654809	0.783871	0.289404	0.21586	0.188966	0.424932	0.077285	0.746045	0.0318786	0.893862	-0.360983	0.117892	-0.126937	0.59383	-0.169015	0.476255	0.0971284	0.683738	0.199926	0.398052	0.215259	0.362068	-0.231207	0.326698	-0.0412412	0.86294
s__Luteitalea_2	-0.0247467	0.917518	0.0116757	0.961035	-0.223599	0.343308	-0.141773	0.551024	0.00525381	0.982462	-0.018097	0.939636	0.0167751	0.944039	0.0141341	0.952839	-0.295982	0.205133	0.0172862	0.942336	-0.134886	0.570721	0.0599212	0.801856	-0.127081	0.593408	-0.0345594	0.884991	-0.36301	0.115692	0.159837	0.500863
s__uncult_Zavarzinella_1	-0.0239282	0.920238	0.000389294	0.9987	-0.142709	0.548369	-0.0502379	0.833405	0.103945	0.662757	0.0738822	0.756896	-0.0609246	0.798603	-0.0316284	0.894691	-0.340893	0.141336	-0.0551965	0.817216	-0.0947831	0.691009	0.063772	0.789388	0.0108879	0.963663	0.122008	0.608353	-0.219231	0.353061	0.0836981	0.72572
s__mle1.27_2	0.018248	0.939134	0.0804876	0.735874	-0.57564	0.00791084	-0.625222	0.0031999	0.199155	0.399911	0.475546	0.0340732	0.029855	0.900567	0.15662	0.509631	-0.0262254	0.912608	0.0707224	0.767012	0.102032	0.668621	-0.0446201	0.851825	0.408415	0.0738108	0.277963	0.235381	0.0566583	0.812456	0.0812925	0.733324
s__Ilumatobacter_2	0.0164751	0.945038	0.0268613	0.910497	-0.276864	0.237315	-0.282345	0.227775	-0.147321	0.535381	0.0248866	0.917054	-0.055386	0.816598	0.00312379	0.989572	0.00396387	0.986767	0.508429	0.0220763	0.445716	0.0488822	0.0976023	0.682272	0.442127	0.0509521	0.420423	0.0649302	0.334677	0.149209	0.232798	0.323287
s__uncl_Cyanophyceae_2	0.0142419	0.95248	0.0592099	0.804164	0.0289992	0.903404	0.103943	0.662763	-0.401471	0.0793431	-0.287321	0.219333	0.0131989	0.955956	0.146366	0.538057	-0.134969	0.570482	0.295222	0.206353	0.317454	0.172607	-0.092721	0.697424	0.0915763	0.700993	0.231819	0.325384	0.10985	0.644775	0.259378	0.269455
s__uncl_Tepidisphaeraceae_2	-0.0116333	0.961177	-0.0184722	0.938387	-0.282151	0.228107	-0.374973	0.103306	0.438834	0.0529093	0.473584	0.0349239	0.197107	0.404873	0.155946	0.511476	-0.0399687	0.867132	0.207499	0.380039	0.339172	0.143486	-0.182976	0.440022	0.355188	0.124346	0.611509	0.0041708	0.239008	0.310173	0.207812	0.379305
s__Latescibacterota_1	0.00997494	0.966708	-0.0507343	0.831781	0.383167	0.0953975	0.156799	0.509139	0.0985413	0.67937	-0.0873456	0.714238	0.0519772	0.827719	0.011998	0.95996	-0.194035	0.41238	0.0477749	0.841471	-0.0136946	0.954304	0.291701	0.212072	0.0877576	0.712944	0.273367	0.243534	0.0115319	0.961515	-0.327504	0.158668
s__uncult_Haliscomenobacter	0.0083087	0.972267	0.0940016	0.693438	-0.296512	0.204284	-0.128682	0.588724	0.0107602	0.964089	0.214971	0.362726	-0.0888241	0.7096	-0.054587	0.819202	-0.190589	0.42089	-0.0115267	0.961532	0.171727	0.469101	-0.235562	0.317409	0.382994	0.0955594	0.347316	0.133511	0.109503	0.645826	0.276233	0.23843
s__Ohtaekwangia_4	0.0083087	0.972267	0.0164915	0.944983	-0.311337	0.181488	-0.315107	0.175979	0.279764	0.232235	0.392878	0.0866089	-0.0368704	0.877354	0.0380455	0.873475	-0.0713661	0.764948	0.0378734	0.874043	0.164261	0.488925	-0.0749516	0.753481	0.477713	0.0331525	0.584347	0.00681709	0.0255234	0.914939	0.178933	0.450363
s__KD3.10_2	-0.00654104	0.978165	0.0637693	0.789397	-0.19071	0.42059	-0.0485135	0.839051	-0.149871	0.52826	-0.0663671	0.781014	0.285606	0.222218	0.230572	0.328066	-0.302494	0.194868	0.321035	0.167548	0.363817	0.114825	-0.377606	0.100715	-0.210925	0.372043	0.30262	0.194673	0.146029	0.539005	0.320756	0.167939
s__uncult_Rhodanobacteraceae_1	-0.00628635	0.979015	0.0530292	0.824283	-0.173708	0.463911	-0.0963468	0.686158	-0.129945	0.585041	0.0019474	0.993499	0.214372	0.364097	0.154877	0.514411	0.00635241	0.978795	0.36792	0.110486	0.482525	0.0311781	-0.401554	0.0792757	0.429986	0.0584541	0.346376	0.134637	0.415808	0.0682426	0.523663	0.017802

## Sheet: Corr_664_May
Taxa	Herbivore den	p Herb den	Herb %	p Herb %	Funfeed den	p Funfeed_den	Funfeed %	p Funfeed %	Bact den	p Bact den	Bact %	p Bact %	Omni-pred den	p Omni-pred den	Omni-pred %	p Omni-pred %	N_taxa	p N_taxa
s__uncult_Pirellulaceae_2	-0.504897	0.0231752	-0.214524	0.363749	-0.323332	0.164357	0.1256	0.597756	-0.268797	0.25182	0.497341	0.0256709	-0.617275	0.0037365	-0.409004	0.0733553	-0.493996	0.0268415
s__Chryseolinea_2	-0.541274	0.013714	-0.180241	0.447002	-0.543127	0.0133321	0.0566894	0.812355	-0.327554	0.158601	0.466012	0.0383626	-0.57283	0.00829294	-0.323385	0.164284	-0.496022	0.0261274
s__uncl_Sphingobacteriaceae	-0.488597	0.0288192	-0.254508	0.278868	-0.541095	0.0137515	-0.0577258	0.808985	-0.296815	0.203801	0.479775	0.0322947	-0.550683	0.0118627	-0.310744	0.182366	-0.551234	0.0117607
s__uncult_Microscillaceae_3	-0.444444	0.0496078	-0.0700829	0.769063	-0.416259	0.0679133	0.0298339	0.900636	-0.527307	0.016885	0.223019	0.344593	-0.54902	0.0121742	-0.396754	0.0832732	-0.655916	0.00168808
s__uncl_Geminicoccaceae	-0.445803	0.0488328	-0.0341304	0.88641	-0.522742	0.01804	0.00380087	0.987311	-0.493567	0.0269945	0.221803	0.347298	-0.538908	0.0142144	-0.381463	0.0970045	-0.50805	0.0221924
s__Flavitalea_1	0.190302	0.421605	-0.222974	0.344693	0.48806	0.0290219	0.0504242	0.832796	0.342382	0.139494	-0.228551	0.332441	0.52523	0.0174029	0.395982	0.0839297	0.350116	0.130199
s__uncl_Intrasporangiaceae	-0.633467	0.00271255	-0.319615	0.169542	-0.376799	0.101504	0.0901697	0.705388	-0.350261	0.130029	0.562739	0.00979126	-0.500713	0.0245323	-0.229292	0.330832	-0.379527	0.0988542
s__Nitrospira_japonica	-0.521084	0.0184748	-0.247081	0.293614	-0.396539	0.083456	0.211024	0.371815	-0.521461	0.0183754	0.222181	0.346457	-0.495289	0.0263842	-0.190189	0.421884	-0.535419	0.0149792
s__Myxococcota_p25_3	0.290286	0.2144	-0.0158192	0.947223	0.503386	0.0236581	0.0973956	0.682911	0.21875	0.354145	-0.46624	0.0382554	0.493781	0.0269181	0.319623	0.16953	0.258767	0.270626
s__uncult_Acidimicrobiia_4	0.413352	0.0700566	0.125258	0.598762	0.581288	0.00718632	-0.0873337	0.714275	0.343358	0.138296	-0.423092	0.0630707	0.480388	0.032043	0.224877	0.340483	0.431928	0.057201
s__uncult_Geminicoccaceae_1	-0.435127	0.0551812	-0.134205	0.572686	-0.496581	0.0259332	-0.0171548	0.942774	-0.358912	0.120171	0.3779	0.100428	-0.475717	0.0339999	-0.297368	0.202919	-0.475946	0.0339018
s__uncult_Anaerolineaceae_1	-0.240886	0.306272	0.00212502	0.992906	-0.181696	0.443281	0.272619	0.244878	-0.305887	0.189658	0.0310721	0.896533	-0.473811	0.0348246	-0.500322	0.024662	-0.586982	0.00651175
s__Ohtaekwangia_4	-0.610207	0.00427436	-0.334742	0.149125	-0.0746804	0.754347	0.165196	0.486419	-0.324849	0.162272	0.42842	0.0594798	-0.467632	0.0376056	-0.351548	0.128528	-0.328329	0.15756
s__Iamia_1	0.18652	0.431059	-0.139541	0.557374	0.511742	0.021084	0.0536052	0.822404	0.308321	0.18598	-0.305681	0.189972	0.464011	0.0393138	0.151891	0.52265	0.216958	0.358198
s__WD2101_3	-0.257875	0.272338	0.159336	0.502222	-0.606309	0.00459742	-0.243729	0.300423	-0.281388	0.229422	0.297117	0.203319	-0.462423	0.0400817	-0.379328	0.0990456	-0.445767	0.0488528
s__Nannocystis_SMH.27.4	0.497253	0.0257011	0.344513	0.136888	0.24356	0.300769	-0.502827	0.023839	0.370286	0.108039	-0.159966	0.500512	0.45998	0.0412855	0.0523491	0.826504	0.278114	0.235116
s__Pajaroellobacter_1	-0.463716	0.0394555	-0.22864	0.332247	-0.470747	0.0361828	-0.0151993	0.949289	-0.111168	0.640789	0.676442	0.00105716	-0.459182	0.0416847	-0.125444	0.598214	-0.400719	0.0799609
s__Segetibacter_2	0.379635	0.0987501	-0.0655761	0.783564	0.586706	0.00654318	-0.124595	0.600714	0.521194	0.0184458	-0.226035	0.337935	0.457366	0.0426044	0.0185411	0.938158	0.321106	0.167448
s__Pedomicrobium_3	0.0974618	0.682706	-0.194618	0.410951	0.635109	0.00262326	0.124716	0.600357	0.0849472	0.721781	-0.318014	0.17181	0.452552	0.0451181	0.328776	0.156961	0.20851	0.37767
s__JG30.KF.CM66_1	0.178731	0.450883	-0.163143	0.491928	0.218924	0.353751	0.0990988	0.677649	0.26439	0.259978	-0.0800443	0.737279	0.451868	0.0454846	0.29058	0.213916	-0.0541103	0.820756
s__uncult_Pelobacter	0.189111	0.424568	-0.0898515	0.706383	0.35653	0.12283	0.191677	0.418193	0.128134	0.590325	-0.329816	0.155576	0.450421	0.0462665	0.493465	0.027031	0.273172	0.243885
s__Nannocystaceae_2	-0.317654	0.172323	-0.023685	0.921047	-0.526001	0.0172092	-0.193866	0.412796	-0.159024	0.50307	0.347113	0.133754	-0.450354	0.0463033	-0.336962	0.14628	-0.361338	0.117505
s__11.24_1	-0.0880721	0.711958	0.410756	0.0720123	-0.371313	0.106989	-0.0725796	0.761062	-0.522401	0.018129	-0.161569	0.496172	-0.444482	0.049586	-0.542932	0.0133719	-0.428006	0.0597527
s__Ilumatobacter_2	-0.52369	0.0177952	-0.261371	0.26566	-0.34988	0.130475	-0.0271525	0.90953	-0.334887	0.148938	0.447486	0.0478849	-0.442948	0.0504725	-0.246956	0.293866	-0.367002	0.111447
s__Massilia_niabensis	0.143528	0.546052	-0.357681	0.121539	0.588957	0.0062903	0.210753	0.372444	0.43568	0.0548376	-0.0123378	0.958827	0.437024	0.05401	0.365167	0.113384	0.438631	0.0530323
s__Psychroglaciecola_sp.	0.173253	0.4651	-0.144047	0.544587	0.603238	0.00486599	0.227755	0.334173	0.156313	0.51047	-0.351018	0.129144	0.431696	0.0573494	0.277834	0.235608	0.157209	0.508018
s__AKYH767_1	0.198797	0.400776	-0.137034	0.564544	0.552095	0.0116032	0.217687	0.356548	0.180482	0.446387	-0.300478	0.198007	0.428603	0.0593587	0.315889	0.17485	0.224066	0.342274
s__Puia_1	0.342254	0.139651	0.129713	0.585715	0.257628	0.272815	-0.262283	0.263935	0.300038	0.198698	-0.178625	0.451154	0.421887	0.0639056	0.15867	0.504033	0.0685745	0.773909
s__FFCH5858	0.277919	0.235459	-0.0190534	0.936452	0.12429	0.601613	0.158619	0.504174	0.0369263	0.87717	-0.351267	0.128854	0.420268	0.0650393	0.49009	0.028261	0.16618	0.483789
s__RB41_6	0.463079	0.039763	0.282627	0.22729	0.334525	0.149406	-0.381241	0.0972154	0.304188	0.192256	-0.261772	0.264901	0.418519	0.066282	0.144348	0.543736	0.248619	0.290522
s__Conexibacter_1	0.338143	0.144783	0.000758453	0.997468	0.556077	0.0108961	-0.00912209	0.969553	0.248679	0.290402	-0.426135	0.0610002	0.415946	0.0681418	0.160336	0.499508	0.0996176	0.67605
s__Nordella_1	0.300415	0.198107	0.0693816	0.771315	0.356309	0.123078	0.137944	0.561937	-0.0143234	0.952208	-0.574018	0.00812958	0.415849	0.0682126	0.327163	0.159128	0.16115	0.497304
s__uncult_Microtrichales_6	0.16056	0.498901	-0.134165	0.572801	0.376749	0.101553	0.251136	0.285505	-0.0287119	0.904356	-0.451174	0.0458584	0.413012	0.0703104	0.348353	0.132278	0.0358925	0.880584
s__Roseisolibacter_2	0.427441	0.0601276	0.286576	0.220582	0.219963	0.351416	-0.209373	0.375655	0.154542	0.515332	-0.305136	0.190804	0.411321	0.0715833	0.224027	0.342359	0.0963853	0.686039
s__Craurococcus.Caldovatus_2	0.283026	0.226606	-0.00225904	0.992458	0.479128	0.0325623	-0.0215095	0.92828	0.212269	0.368933	-0.383108	0.0954527	0.409194	0.0732085	0.126745	0.594394	0.0802635	0.736584
s__uncult_Armatimonadota_4	0.258283	0.271554	0.0617702	0.795863	0.469526	0.0367355	0.0286902	0.904429	0.0956325	0.688372	-0.456055	0.0432779	0.408594	0.0736719	0.246416	0.294958	0.166296	0.483482
s__Gaiella_WWH12	-0.462064	0.0402568	-0.166439	0.4831	-0.176127	0.457612	0.028078	0.906459	-0.154021	0.516765	0.439831	0.052311	-0.405691	0.0759455	-0.370654	0.107661	-0.559418	0.0103301
s__vadinHA49_2	0.229525	0.330327	0.0952464	0.68957	0.165644	0.485222	-0.202858	0.391023	0.0692827	0.771633	-0.302353	0.195086	0.405528	0.0760747	0.386818	0.0920204	0.195468	0.40887
s__uncult_Microscillaceae_2	-0.0293694	0.902176	0.180098	0.447369	-0.176084	0.457725	-0.181272	0.444365	-0.0911595	0.702295	0.0038214	0.987243	-0.405145	0.0763792	-0.628859	0.00297667	-0.205089	0.385721
s__uncult_Caldilineaceae_3	0.145721	0.53987	-0.0174251	0.941874	0.150281	0.527118	0.0583575	0.806932	-0.0212422	0.929169	-0.348178	0.132486	0.404908	0.0765674	0.589742	0.00620401	0.273095	0.244024
s__Tepidisphaera_sp.	-0.405479	0.076114	-0.216285	0.359728	-0.492052	0.0275409	-0.198261	0.402072	-0.0423175	0.859396	0.659858	0.00154711	-0.404397	0.0769759	-0.234045	0.320627	-0.316893	0.17341
s__Cellvibrio_3	-0.20505	0.385814	0.146692	0.537143	-0.396105	0.0838252	-0.28274	0.227096	-0.12166	0.609384	0.306339	0.188971	-0.403305	0.0778536	-0.451406	0.0457332	-0.306594	0.188584
s__Rubrobacter_3	0.319037	0.170358	0.0654874	0.78385	0.344361	0.137073	0.0422485	0.859624	0.11061	0.642477	-0.484736	0.0303021	0.403014	0.0780883	0.245853	0.296097	0.0950632	0.690139
s__uncl_Chloroflexaceae	0.237063	0.314246	0.0365503	0.878411	0.428769	0.0592498	-0.126512	0.595077	0.198402	0.401732	-0.314552	0.176783	0.402357	0.0786212	0.150735	0.525856	0.174334	0.462277
s__Edaphobaculum_2	-0.368169	0.110227	-0.219172	0.353194	-0.301227	0.196838	0.178378	0.451792	-0.411822	0.0712042	0.237657	0.312998	-0.399095	0.0813056	-0.223713	0.343053	-0.556088	0.0108941
s__Sporocytophaga_sp.	-0.269731	0.250112	-0.171309	0.4702	-0.249042	0.289675	0.0890734	0.708819	-0.216669	0.358856	0.234396	0.319881	-0.398414	0.0818745	-0.33682	0.146461	-0.338439	0.144409
s__PLTA13_1	-0.443601	0.0500941	-0.206886	0.381479	-0.474764	0.0344102	0.0223543	0.92547	-0.41823	0.0664889	0.365102	0.113453	-0.395613	0.0842453	-0.131764	0.579752	-0.429703	0.0586381
s__Inquilinus_limosus	0.2125	0.368401	-0.0873391	0.714258	0.516859	0.0196208	0.153603	0.517918	0.214971	0.362726	-0.35401	0.125688	0.394147	0.0855061	0.264163	0.260401	0.280541	0.230886
s__uncl_Nitrososphaeraceae_2	-0.558937	0.01041	-0.467728	0.0375613	-0.110429	0.643022	0.607721	0.00447818	-0.419096	0.0658698	0.145641	0.540097	-0.394039	0.0855997	-0.0886102	0.71027	-0.342391	0.139483
s__uncult_Steroidobacteraceae_1	-0.198498	0.401499	0.0790996	0.740277	-0.464186	0.0392301	-0.393092	0.0864224	0.0395349	0.868562	0.507497	0.0223622	-0.392498	0.0869412	-0.445776	0.048848	-0.286369	0.220932
s__NS9_2	0.205815	0.384004	0.0365943	0.878266	0.0811395	0.733809	-0.249486	0.288788	0.240788	0.306475	-0.00523565	0.982522	0.391975	0.0874003	0.264299	0.260148	0.227116	0.335569
s__Haliangium_3	-0.230483	0.328258	0.0621932	0.794494	-0.257583	0.272901	-0.0410494	0.863571	-0.169071	0.476105	0.282571	0.227386	-0.382549	0.0959781	-0.39818	0.0820701	-0.478164	0.0329634
s__env.OPS_17_2	0.452041	0.0453918	0.261387	0.26563	0.0621467	0.794645	-0.383274	0.0952973	0.237018	0.31434	-0.106005	0.656465	0.375861	0.102427	0.0965424	0.685552	0.113454	0.633893
s__Nocardioides_dilutus	-0.572566	0.00832956	-0.344425	0.136994	-0.334596	0.149314	0.00909436	0.969645	-0.392293	0.0871208	0.434685	0.0554574	-0.373819	0.104457	-0.0553031	0.816868	-0.422852	0.0632366
s__Lysobacter_1	-0.406346	0.075428	-0.321497	0.166903	-0.347172	0.133683	0.238167	0.311929	-0.268883	0.251661	0.34809	0.132591	-0.373536	0.104741	-0.117714	0.621122	-0.497724	0.0255394
s__Achromobacter_spanius	-0.488145	0.0289896	-0.364653	0.113931	-0.190187	0.421891	0.345886	0.135227	-0.328829	0.156891	0.332855	0.151574	-0.372584	0.105699	-0.0259742	0.913442	-0.194086	0.412255
s__KD4.96_2	-0.476735	0.0335658	-0.304976	0.191048	-0.263445	0.261749	0.0877236	0.713051	-0.30875	0.185337	0.441403	0.0513775	-0.372165	0.106123	-0.064696	0.786404	-0.389482	0.0896117
s__uncult_Reyranellaceae_1	0.2063	0.38286	0.036799	0.87759	0.328923	0.156765	-0.242588	0.302762	0.156621	0.509626	-0.13906	0.558747	0.370546	0.107772	0.160017	0.500373	0.189729	0.423029
s__Vicinamibacter_1	0.289801	0.215203	0.138554	0.560191	0.34073	0.141539	-0.0116982	0.96096	0.162213	0.494433	-0.342761	0.139028	0.368878	0.109491	0.176538	0.456548	0.097001	0.684132
s__Bacillus_1	-0.3752	0.10308	-0.275149	0.240351	-0.255505	0.276924	0.220999	0.349093	-0.0705635	0.767521	0.521483	0.0183695	-0.368789	0.109583	-0.148671	0.531604	-0.284894	0.223423
s__AKIW781_1	0.0617662	0.795876	-0.205584	0.384551	0.577575	0.00765616	0.332968	0.151427	0.0701542	0.768834	-0.405676	0.0759573	0.368726	0.109647	0.327492	0.158685	0.165318	0.486093
s__Polycyclovorans_4	0.483479	0.0307977	0.350181	0.130123	0.184357	0.436516	-0.106531	0.65486	0.204264	0.387678	-0.550408	0.0119137	0.367761	0.110652	0.0998868	0.67522	0.24641	0.294969
s__Saccharothrix_2	-0.499477	0.024945	-0.293188	0.209644	-0.292858	0.210183	0.0541719	0.820555	-0.365765	0.11275	0.362561	0.116177	-0.365789	0.112724	-0.0151936	0.949308	-0.251824	0.284143
s__67.14_2	-0.259754	0.268736	0.159101	0.502861	-0.327169	0.159121	0.0791462	0.740129	-0.555672	0.0109663	-0.100514	0.67329	-0.364768	0.113808	-0.182786	0.440505	-0.525467	0.0173434
s__Iamia_2	-0.352683	0.127213	-0.106603	0.65464	-0.537342	0.0145537	-0.0532325	0.82362	-0.40805	0.0740943	0.303576	0.193197	-0.363712	0.114937	0.0311672	0.896218	-0.32848	0.157357
s__uncult_Acidimicrobiia_6	-0.190073	0.422173	0.0493832	0.836202	-0.222168	0.346485	-0.0861295	0.71806	-0.389475	0.0896178	0.017135	0.94284	-0.362676	0.116053	-0.24037	0.307341	-0.104501	0.661056
s__Aeromicrobium_1	-0.349	0.131513	-0.11714	0.622836	-0.398666	0.0816638	0.0305944	0.898116	-0.505382	0.0230217	0.0263677	0.912135	-0.362377	0.116376	-0.133417	0.574962	-0.435236	0.0551134
s__Variovorax_1	-0.385668	0.0930747	-0.134773	0.571048	-0.433198	0.0563926	-0.0354834	0.881937	-0.415025	0.068817	0.352148	0.127831	-0.361545	0.11728	-0.221687	0.347557	-0.2264	0.337135
s__uncl_Acidobacteriales_2	0.20325	0.390088	-0.198792	0.400789	0.456025	0.0432935	0.275379	0.239944	0.177183	0.454878	-0.336488	0.146885	0.359305	0.119736	0.302537	0.194801	0.243229	0.301446
s__11.24_2	0.383572	0.0950184	0.172635	0.46672	0.260542	0.267234	0.015867	0.947064	0.140919	0.553448	-0.498302	0.0253424	0.35911	0.119952	0.165408	0.485852	0.0449375	0.850782
s__uncl_Longimicrobiaceae_1	-0.423778	0.0625996	-0.295064	0.206609	-0.213651	0.365752	0.0447262	0.851476	-0.109598	0.64554	0.550179	0.0119563	-0.358809	0.120284	-0.125263	0.598747	-0.172182	0.467907
s__uncult_Sandaracinaceae_5	-0.0476659	0.841828	-0.469148	0.0369081	0.172083	0.468167	0.11023	0.643625	0.278307	0.234778	0.188713	0.425563	0.358669	0.12044	0.611044	0.0042075	0.214463	0.363888
s__Rhizobacter_3	-0.255771	0.276408	0.04707	0.843782	-0.585902	0.00663548	-0.239109	0.309962	-0.400949	0.079771	0.153108	0.519286	-0.356713	0.122624	-0.184605	0.43589	-0.34143	0.14067
s__Candidatus_Entotheonella_1	-0.412495	0.0706973	-0.142319	0.549474	-0.122602	0.606595	0.121887	0.608711	-0.301091	0.197049	0.175717	0.458678	-0.356444	0.122927	-0.197662	0.403526	-0.425663	0.061318
s__uncult_Rhodanobacteraceae_1	-0.104213	0.661938	0.317424	0.17265	-0.615481	0.00386737	-0.380915	0.0975251	-0.32897	0.156702	0.167133	0.48125	-0.355814	0.123637	-0.351541	0.128535	-0.470444	0.0363195
s__Phaselicystis_2	-0.309711	0.183901	-0.156401	0.510229	-0.490749	0.0280173	-0.166979	0.48166	-0.158467	0.504588	0.506092	0.0227985	-0.355571	0.123912	-0.193316	0.414149	-0.258925	0.270323
s__Amaricoccus_1	-0.390655	0.0885663	-0.112109	0.637947	-0.444775	0.0494185	0.0158258	0.947201	-0.297924	0.202036	0.362927	0.115781	-0.355542	0.123945	-0.280802	0.230435	-0.586277	0.00659237
s__Prosthecobacter_sp.	-0.243977	0.299916	-0.0544265	0.819725	-0.509673	0.0216995	-0.314515	0.176837	0.0106262	0.964535	0.545513	0.012853	-0.35489	0.124685	-0.25305	0.281726	-0.187306	0.429086
s__Defluviicoccus_sp.	-0.281628	0.229007	0.0315669	0.894894	-0.406753	0.0751077	-0.143955	0.544846	-0.244551	0.298744	0.326421	0.160133	-0.353816	0.125911	-0.318637	0.170924	-0.41142	0.0715081
s__uncl_Actinomycetota	0.453828	0.0444411	0.285912	0.221701	0.294643	0.207287	-0.0379879	0.873665	0.211676	0.370304	-0.555359	0.0110209	0.352918	0.126941	0.120525	0.612753	0.268887	0.251655
s__FFCH7168	0.194561	0.41109	-0.0967503	0.684908	0.563236	0.00971269	0.0890152	0.709001	0.230451	0.328327	-0.309614	0.184045	0.352497	0.127427	0.168876	0.476624	0.147007	0.536261
s__Actinocorallia_1	-0.151172	0.524645	0.0327096	0.891111	-0.466752	0.0380152	-0.141779	0.551005	-0.0445872	0.851933	0.316528	0.173932	-0.352	0.128003	-0.220462	0.350296	-0.325325	0.161622
s__Actinoplanes_1	-0.339864	0.142618	-0.180927	0.445246	-0.150603	0.526225	0.0136003	0.954618	-0.334589	0.149322	0.163081	0.492096	-0.350057	0.130268	-0.262085	0.264309	-0.291713	0.212053
s__Mesorhizobium_temperatum	0.181476	0.443843	-0.0374435	0.875462	0.435971	0.0546581	0.0818803	0.731464	0.214369	0.364105	-0.31894	0.170495	0.349737	0.130644	0.144373	0.543666	0.252202	0.283396
s__BD2.11_1	-0.200905	0.395697	0.13537	0.569329	-0.374389	0.103888	0.0272109	0.909336	-0.427441	0.0601276	0.0366314	0.878143	-0.349434	0.131	-0.0766906	0.747937	-0.321157	0.167377
s__Bdellovibrio_1	-0.340165	0.142243	-0.203517	0.389453	-0.363777	0.114868	-0.0759757	0.750215	0.0411822	0.863134	0.591668	0.00599644	-0.347971	0.132732	-0.118874	0.617664	-0.162331	0.494115
s__Mucilaginibacter_1	0.184912	0.435113	0.062733	0.792747	0.117291	0.622386	-0.451816	0.0455125	0.304301	0.192081	0.122031	0.608286	0.345292	0.135944	0.223606	0.34329	0.189331	0.424021
s__uncl_Fibrobacteraceae_04_2	-0.502586	0.0239171	-0.339461	0.143123	-0.466086	0.0383277	-0.0350754	0.883285	-0.0890118	0.709012	0.76017	0.000100404	-0.345165	0.136097	0.0366204	0.87818	-0.151252	0.524423
s__uncl_Cyanophyceae_2	-0.316899	0.173401	-0.146842	0.536722	-0.340772	0.141487	0.114111	0.631916	-0.197861	0.403043	0.290905	0.21338	-0.344635	0.13674	-0.0310362	0.896652	-0.143482	0.546183
s__uncult_Candidatus_Actinomarinales	-0.117625	0.621387	0.12829	0.589872	-0.462509	0.0400397	-0.2512	0.285378	-0.0959686	0.68733	0.300362	0.19819	-0.343072	0.138646	-0.323458	0.164183	-0.160516	0.499019
s__Bryobacter_3	0.218962	0.353667	-0.0150546	0.949771	0.475188	0.0342273	0.0724259	0.761553	0.133935	0.573465	-0.312101	0.180364	0.34275	0.139041	0.160634	0.4987	0.066164	0.781668
s__uncl_Candidatus_Kapabacteria_1	0.334094	0.149963	0.102575	0.666956	0.284315	0.224408	0.0413506	0.862579	0.166858	0.481983	-0.2627	0.263149	0.342427	0.139439	0.237392	0.313555	0.0879556	0.712323
s__Marmoricola_2	-0.636573	0.00254574	-0.4384	0.0531721	-0.088336	0.71113	0.454167	0.0442626	-0.447301	0.0479884	0.270629	0.248478	-0.341907	0.14008	0.00946612	0.968405	-0.432619	0.0567599
s__Sphingoaurantiacus_1	0.137228	0.563988	-0.19113	0.419548	0.554561	0.0111609	0.17332	0.464926	0.143294	0.546715	-0.279532	0.232638	0.341562	0.140507	0.208969	0.376598	0.146361	0.538072
s__Mucilaginibacter_calamicampi	-0.488121	0.0289987	-0.252245	0.283313	-0.46449	0.0390846	0.0720074	0.762894	-0.310156	0.183238	0.379927	0.0984697	-0.339741	0.142773	0.136841	0.565098	-0.247672	0.292424
s__TK10_3	0.224229	0.341914	0.0248401	0.917208	0.366917	0.111535	0.150133	0.527531	0.0300978	0.899762	-0.468151	0.0373658	0.339737	0.142778	0.296381	0.204493	0.0684455	0.774323
s__Pedobacter_1	-0.448946	0.0470748	-0.435505	0.0549462	-0.23149	0.326091	0.0974315	0.6828	-0.08357	0.726125	0.555329	0.011026	-0.339717	0.142803	-0.225956	0.33811	-0.249074	0.289611
s__Pseudorhodoferax_sp.	-0.255445	0.277043	0.0420406	0.860308	-0.520386	0.0186605	-0.263556	0.261539	-0.472985	0.0351869	0.25345	0.28094	-0.339053	0.143635	-0.208535	0.377611	-0.107437	0.652103
s__B1.7BS_1	0.237106	0.314156	-0.0626039	0.793165	0.395397	0.0844305	0.154721	0.514839	0.180356	0.446709	-0.34231	0.139582	0.33855	0.144269	0.225956	0.33811	0.204288	0.38762
s__TK10_1	0.209259	0.375921	0.0496988	0.835169	0.310643	0.182516	0.112831	0.63577	0.00451637	0.984923	-0.42534	0.0615359	0.338358	0.144511	0.251227	0.285325	0.0551574	0.817343
s__Cystobacter_fuscus	0.329886	0.155482	0.0986873	0.678919	0.318598	0.170981	-0.242135	0.303695	0.199668	0.398673	-0.278323	0.23475	0.33816	0.14476	0.158198	0.50532	0.162722	0.493062
s__Puia_2	-0.239128	0.309923	0.107767	0.651099	-0.577261	0.00769707	-0.120672	0.612316	-0.48378	0.0306782	0.157743	0.506561	-0.33737	0.145761	-0.108366	0.649279	-0.425948	0.0611261
s__Actinophytocola_1	-0.129469	0.586427	0.124247	0.601739	-0.152689	0.520443	-0.131699	0.579941	-0.218291	0.35518	-0.0233786	0.922065	-0.335343	0.148351	-0.324407	0.162878	-0.244595	0.298655
s__Sphingomonas_faeni	-0.31647	0.174016	-0.0789499	0.740752	-0.325695	0.161118	-0.054599	0.819163	-0.566647	0.00918699	-0.010279	0.965694	-0.335	0.148793	-0.0328261	0.890725	-0.27878	0.23395
s__Ohtaekwangia_3	-0.324304	0.163019	-0.188182	0.42689	-0.154887	0.514383	0.017352	0.942117	-0.137698	0.562643	0.41538	0.0685559	-0.332204	0.152425	-0.258674	0.270804	-0.397745	0.0824364
s__uncl_Alphaproteobacteria	0.20617	0.383167	-0.0120437	0.959808	0.53985	0.0140136	0.1275	0.592182	0.0925508	0.697954	-0.432719	0.0566963	0.332204	0.152425	0.103319	0.664675	0.111034	0.641193
s__uncl_Nocardioidaceae	0.194874	0.410324	-0.122926	0.605638	0.375895	0.102393	0.0461074	0.846941	0.353562	0.126201	-0.226586	0.336728	0.332075	0.152593	0.126936	0.593833	0.118863	0.617697
s__Leptothrix_sp.	-0.429646	0.0586752	-0.205495	0.384761	-0.425564	0.0613849	0.00301775	0.989926	-0.316027	0.174652	0.419903	0.0652971	-0.331451	0.153414	-0.0618404	0.795636	-0.551367	0.0117364
s__uncl_Micrococcaceae	-0.248869	0.290021	0.0256507	0.914516	-0.397891	0.0823132	-0.120983	0.611392	-0.238311	0.311629	0.172271	0.467675	-0.331446	0.15342	-0.265306	0.258268	-0.379208	0.0991614
s__Ferruginibacter_1	-0.297354	0.202941	-0.177313	0.454541	-0.431907	0.0572146	0.00818425	0.972682	-0.155479	0.512757	0.336858	0.146412	-0.32921	0.156382	-0.174142	0.462779	-0.335111	0.14865
s__CL500.29_1	0.0868584	0.715768	-0.302986	0.194107	0.621891	0.00341643	0.244226	0.299408	0.291542	0.212333	-0.175937	0.458107	0.328167	0.157777	0.216124	0.360095	0.275581	0.239586
s__Pirellula_4	-0.196061	0.407421	0.0713218	0.76509	-0.406985	0.0749257	-0.0745255	0.754841	-0.25067	0.28643	0.121202	0.610741	-0.328024	0.157969	-0.168379	0.47794	-0.325031	0.162024
s__uncult_Sporichthyaceae	-0.400151	0.0804291	-0.295515	0.205883	-0.189759	0.422954	0.211561	0.370572	-0.407687	0.0743772	0.0951303	0.689931	-0.327424	0.158777	-0.00377644	0.987393	-0.416624	0.0676482
s__Microlunatus_sp.	0.0987189	0.678822	-0.177912	0.452994	0.305723	0.189908	0.129959	0.585001	0.0844009	0.723503	-0.257456	0.273146	0.325915	0.160819	0.26133	0.265739	0.00761652	0.974576
s__uncl_WPS.2	-0.310382	0.182903	-0.0940155	0.693394	-0.283376	0.226008	0.00743911	0.975168	-0.582017	0.00709684	-0.0264302	0.911928	-0.324351	0.162955	-0.0908881	0.703142	-0.322455	0.16557
s__Flavitalea_2	-0.275742	0.2393	-0.0847294	0.722468	-0.160918	0.497932	-0.0502675	0.833308	-0.0759619	0.750259	0.366447	0.11203	-0.323964	0.163487	-0.212414	0.368599	-0.277544	0.236118
s__uncl_Gemmataceae_1	0.0824548	0.729647	-0.106968	0.653529	0.251317	0.285147	0.0853155	0.720621	0.0308735	0.897191	-0.298756	0.200718	0.323408	0.164253	0.192076	0.417207	-0.0787716	0.741319
s__Telmatocola_sp.	-0.434161	0.0557855	-0.340073	0.142357	-0.375042	0.103238	-0.0640048	0.788636	-0.0907546	0.703559	0.502404	0.0239762	-0.32262	0.165341	-0.139909	0.556323	-0.278678	0.234128
s__Ancylobacter_sp.	-0.0404315	0.865607	-0.356591	0.122761	0.362785	0.115935	0.32348	0.164152	-0.0231037	0.922979	-0.209979	0.374242	0.320513	0.168279	0.478007	0.0330292	0.0158454	0.947136
s__Agrobacterium_larrymoorei	-0.487525	0.029225	-0.339344	0.14327	-0.165539	0.485502	0.142373	0.549321	-0.194852	0.410377	0.501091	0.024407	-0.319066	0.170317	-0.134413	0.572087	-0.228035	0.333564
s__uncult_Spirosomaceae_1	0.139434	0.557679	-0.349672	0.13072	0.64664	0.00206278	0.209513	0.375328	0.469874	0.0365775	-0.0283222	0.905649	0.318958	0.17047	0.065472	0.7839	0.347879	0.132841
s__Rhodopirellula_2	-0.39766	0.0825072	-0.302986	0.194107	-0.358493	0.120635	-0.0257478	0.914193	-0.199397	0.399327	0.388952	0.0900868	-0.315691	0.175137	-0.122256	0.60762	-0.254206	0.27946
s__Candidatus_Entotheonella_2	-0.170117	0.473342	0.211596	0.370489	-0.287326	0.219323	-0.227926	0.333802	-0.161084	0.497483	0.148945	0.530841	-0.314997	0.176139	-0.350058	0.130267	-0.316109	0.174534
s__Stenotrophobacter_1	-0.493763	0.0269245	-0.416356	0.0678432	-0.0914949	0.701247	0.155918	0.511551	-0.117292	0.622382	0.547387	0.0124866	-0.312123	0.18033	-0.0796362	0.738574	-0.347233	0.133611
s__Pseudomonas_2	-0.156262	0.51061	0.165005	0.48693	-0.486571	0.02959	-0.287238	0.219471	-0.204403	0.387347	0.241161	0.305704	-0.310507	0.182717	-0.33973	0.142786	-0.356951	0.122357
s__Novosphingobium_sp.	0.244888	0.298057	-0.106942	0.653609	0.228794	0.331912	0.0364883	0.878616	0.179686	0.448428	-0.221803	0.347298	0.310441	0.182815	0.180093	0.447382	0.0973187	0.683149
s__Glycomyces_algeriensis	-0.239921	0.308272	0.0246384	0.917878	-0.620356	0.0035202	-0.347849	0.132877	-0.313384	0.178483	0.223782	0.342901	-0.308637	0.185505	-0.0340482	0.886682	-0.136482	0.56613
s__Lysobacter_2	-0.277567	0.236077	0.0461514	0.846796	0.0670536	0.778802	0.288623	0.217157	-0.377842	0.100485	-0.108486	0.648913	-0.308417	0.185836	-0.212468	0.368474	-0.262043	0.264389
s__Solirubrobacter_2	0.0571859	0.81074	-0.248401	0.29096	0.550376	0.0119196	0.245192	0.29744	0.232506	0.323912	-0.154543	0.515331	0.308098	0.186314	0.192309	0.416633	0.0304202	0.898693
s__Fluviicola_1	0.174694	0.461338	0.00977977	0.967359	-0.0509673	0.831019	-0.340511	0.141811	0.345138	0.136129	0.193762	0.413053	0.307231	0.187621	0.203207	0.390191	0.077328	0.745908
s__Roseisolibacter_agri	0.0793262	0.739558	-0.348544	0.132051	0.539323	0.0141256	0.220284	0.350696	0.313416	0.178436	-0.107526	0.65183	0.306763	0.188328	0.194088	0.41225	0.21734	0.357334
s__uncult_Vicinamibacterales_2	-0.408253	0.0739364	-0.166164	0.483834	-0.344807	0.136531	0.0921854	0.699093	-0.165723	0.485011	0.446932	0.0481957	-0.305305	0.190545	-0.0838077	0.725375	-0.3262	0.160431
s__uncult_Fimbriimonadaceae_2	-0.308578	0.185595	-0.24356	0.300768	-0.170339	0.472755	-0.079129	0.740184	-0.00552441	0.981558	0.528577	0.0165744	-0.304186	0.192258	-0.163339	0.491399	-0.127625	0.591816
s__Noviherbaspirillum_1	0.154666	0.51499	-0.19113	0.419548	0.480317	0.0320724	0.161157	0.497286	0.152392	0.521265	-0.236235	0.315988	0.30361	0.193144	0.0904265	0.704585	-0.0145595	0.951421
s__R7C24_1	-0.410199	0.0724371	-0.236154	0.316158	-0.147078	0.53606	-0.100402	0.673634	-0.267434	0.254325	0.393245	0.0862888	-0.303569	0.193208	-0.155987	0.511363	-0.295499	0.205908
s__uncult_Flexibacteraceae	-0.236386	0.315671	-0.115354	0.628186	-0.250199	0.287366	-0.0594593	0.803355	-0.144138	0.544331	0.322653	0.165296	-0.303444	0.1934	-0.341761	0.14026	-0.414568	0.0691536
s__uncult_Niastella_2	0.155867	0.511692	0.120004	0.6143	0.00394304	0.986837	-0.283677	0.225493	0.101018	0.671739	0.0142324	0.952511	0.303396	0.193474	0.285943	0.221649	0.222147	0.346532
s__Labrys_2	0.217031	0.358034	0.00376932	0.987417	0.418675	0.0661703	0.155648	0.512293	0.0437076	0.854824	-0.434881	0.0553345	0.303282	0.19365	0.133686	0.574185	0.0258962	0.913701
s__Pla3_1	0.154802	0.514616	0.00678222	0.977361	0.264961	0.258911	-0.0660878	0.781914	0.0387947	0.871003	-0.216604	0.359003	0.303168	0.193826	0.223858	0.342732	0.0308353	0.897318
s__Kibdelosporangium_banguiense	0.371625	0.106671	0.301337	0.196666	0.28293	0.226771	0.0192861	0.935678	-0.158498	0.504501	-0.767007	7.95327e-05	0.302335	0.195115	0.13341	0.574985	0.0458814	0.847682
s__SZB85	-0.0255396	0.914885	-0.0719637	0.763033	0.0808146	0.734838	0.280826	0.230393	-0.326907	0.159474	-0.403435	0.0777484	0.300856	0.197417	0.603675	0.004827	0.0344176	0.88546
s__Parviterribacter_sp.	-0.292059	0.211487	-0.0613705	0.797158	-0.124859	0.599936	-0.0369813	0.876988	-0.218291	0.35518	0.151961	0.522456	-0.299925	0.198876	-0.162581	0.493442	-0.243453	0.300987
s__uncult_Sandaracinaceae_2	-0.322868	0.164998	-0.202693	0.391417	-0.464186	0.0392301	-0.0834081	0.726635	0.011531	0.961518	0.574338	0.00808602	-0.298496	0.201128	-0.175834	0.458374	-0.257232	0.273578
s__BD2.11_3	0.331779	0.152983	0.223683	0.343121	0.259597	0.269036	-0.178626	0.451152	0.230033	0.329229	-0.128127	0.590347	0.297932	0.202022	0.0608632	0.798802	0.0414593	0.862221
s__OM190_3	0.202825	0.391102	0.0998716	0.675267	0.272858	0.244448	-0.157467	0.507315	0.223344	0.343872	-0.0430927	0.856846	0.297866	0.202128	0.140401	0.554924	0.122839	0.605896
s__Rhizocola_sp.	-0.126458	0.595235	0.133283	0.57535	-0.421963	0.0638524	-0.0818872	0.731442	-0.254422	0.279036	0.102564	0.666988	-0.297664	0.202447	-0.220295	0.35067	-0.377733	0.100591
s__uncult_Microtrichaceae_1	0.150226	0.527272	-0.20565	0.384395	0.462002	0.0402874	0.200831	0.395874	0.245858	0.296086	-0.158808	0.503657	0.296269	0.204674	0.266793	0.255508	0.234032	0.320656
s__Microvirga_1	0.0180587	0.939764	-0.289048	0.21645	0.496241	0.0260515	0.187855	0.42771	0.148984	0.530731	-0.0942333	0.692717	0.296046	0.20503	0.170438	0.472494	-0.0441093	0.853503
s__Chthoniobacter_2	-0.217657	0.356614	-0.154649	0.515038	-0.340458	0.141877	0.00308457	0.989703	-0.101522	0.670188	0.359851	0.119134	-0.294901	0.20687	-0.082481	0.729564	-0.440755	0.0517608
s__MB.A2.108_2	0.228079	0.333468	0.148426	0.53229	-0.00946329	0.968415	-0.143223	0.546914	-0.0134164	0.955231	-0.233254	0.322313	0.294705	0.207187	0.335775	0.147796	0.197021	0.405083
s__Blfdi19_1	-0.234844	0.318929	0.0313244	0.895698	-0.303833	0.192801	-0.12806	0.590542	-0.4186	0.0662242	0.164289	0.48885	-0.294506	0.207508	-0.315487	0.17543	-0.203213	0.390176
s__P2.11E	0.197882	0.402992	0.0288212	0.903994	0.259098	0.26999	0.168759	0.476934	-0.0454901	0.848967	-0.482345	0.03125	0.294502	0.207515	0.319152	0.170195	0.052874	0.82479
s__Persicaria_minor	0.15155	0.523594	-0.0321342	0.893016	0.344024	0.137483	-0.180855	0.44543	0.0938954	0.693768	-0.165865	0.484631	0.293549	0.209058	0.0965848	0.685421	0.0541103	0.820756
s__uncult_Roseiflexaceae_2	0.108418	0.64912	-0.056884	0.811722	0.431831	0.0572633	0.0532122	0.823686	-0.0250195	0.916612	-0.353973	0.125731	0.291466	0.212458	0.174774	0.461131	-0.0390807	0.87006
s__uncult_Beijerinckiaceae_1	0.075732	0.750992	-0.247011	0.293756	0.465086	0.0388005	0.173221	0.465185	0.194852	0.410377	-0.183365	0.439034	0.287475	0.219073	0.234036	0.320645	0.118801	0.617878
s__Caenimonas_1	-0.238823	0.31056	0.0288212	0.903994	-0.560622	0.010132	-0.156596	0.509696	-0.241856	0.30427	0.250668	0.286435	-0.286912	0.220018	-0.0258361	0.9139	-0.354792	0.124797
s__Rufibacter_sp.	-0.0832294	0.7272	-0.3717	0.106595	0.348791	0.131759	0.0728055	0.760339	0.138008	0.561754	0.102106	0.668395	0.286531	0.220658	0.308987	0.184981	-0.00214594	0.992836
s__uncl_Armatimonadales_2	0.253125	0.28158	0.155566	0.512519	0.068054	0.775582	-0.410851	0.0719401	0.278853	0.233823	0.0720246	0.762838	0.285608	0.222214	-0.0178233	0.940548	-0.00305932	0.989787
s__Streptomyces_sp.	-0.191816	0.417849	0.17141	0.469934	-0.386375	0.0924254	-0.0980624	0.680849	-0.420783	0.0646771	-0.0387396	0.871185	-0.285394	0.222577	-0.170215	0.473084	-0.303451	0.19339
s__Actinomycetospora_sp.	-0.0263852	0.912077	-0.289216	0.216172	0.527308	0.0168848	0.249433	0.288893	0.160573	0.498866	-0.0585348	0.806356	0.285283	0.222764	0.12807	0.590515	-0.124958	0.599645
s__SAR202	-0.298418	0.201252	-0.0162081	0.945928	-0.228916	0.331649	0.250095	0.287574	-0.357574	0.12166	-0.0751227	0.752935	-0.284798	0.223586	-0.223188	0.344219	-0.479841	0.0322678
s__Pseudonocardia_1	0.199398	0.399324	0.0225819	0.924713	0.26015	0.26798	0.0196154	0.934582	0.0293454	0.902256	-0.434227	0.0557441	0.283993	0.224955	0.144043	0.544598	-0.0463909	0.84601
s__Candidatus_Halysiosphaera_1	0.269376	0.250761	0.14076	0.5539	0.242105	0.303755	-0.160695	0.498536	0.0880361	0.712071	-0.328686	0.157082	0.28324	0.226241	0.000754151	0.997482	-0.0152101	0.949253
s__Knoellia_1	0.131421	0.580748	-0.0986025	0.679181	0.470192	0.0364333	0.074593	0.754626	0.0611785	0.79778	-0.33182	0.152928	0.281286	0.229598	0.175625	0.458917	0.00839719	0.971971
s__A4b_2	0.288412	0.217509	0.207327	0.380444	0.130518	0.583373	-0.246026	0.295747	0.077388	0.745717	-0.238654	0.310913	0.281179	0.229782	0.00491865	0.98358	-0.187339	0.429002
s__Reyranella_sp.	-0.461249	0.0406567	-0.32819	0.157746	-0.207519	0.379993	0.199171	0.399872	-0.303988	0.192563	0.312854	0.179257	-0.28098	0.230127	0.0392159	0.869614	-0.365043	0.113516
s__Cellvibrio_1	-0.273699	0.242941	-0.102391	0.667519	-0.163641	0.490589	0.00760174	0.974626	-0.232758	0.323373	0.219524	0.352401	-0.280839	0.230369	-0.356387	0.122991	-0.295788	0.205444
s__Adhaeribacter_aerophilus	0.0633832	0.790645	-0.373829	0.104447	0.376904	0.101401	0.0183245	0.938879	0.369411	0.108939	0.0486985	0.838445	0.280291	0.231319	0.19097	0.419945	0.150919	0.525345
s__Asticcacaulis_sp.	-0.155973	0.511401	0.0845818	0.722933	-0.632683	0.00275602	-0.284127	0.224726	-0.140144	0.555653	0.237109	0.314148	-0.279833	0.232115	-0.0503032	0.833191	-0.195885	0.407852
s__Dyadobacter_sp.	-0.463903	0.039366	-0.503366	0.0236645	-0.146876	0.536627	0.300989	0.197208	-0.117434	0.621959	0.369329	0.109023	-0.277956	0.235394	-0.0978235	0.681588	-0.281795	0.228721
s__C0119_2	0.106551	0.654799	-0.114878	0.629614	0.493604	0.0269812	0.264629	0.25953	0.162651	0.493253	-0.269333	0.250839	0.277799	0.23567	0.12868	0.588732	-0.0296821	0.90114
s__uncl_Entotheonellaceae_2	0.0832147	0.727246	0.047847	0.841235	0.254119	0.279629	-0.182855	0.440329	0.0995466	0.676269	-0.0541527	0.820618	0.277566	0.236078	-0.0214354	0.928526	-0.0605249	0.799898
s__uncult_Euzebyaceae_2	-0.147771	0.53412	0.0748587	0.753778	-0.371605	0.106691	-0.241379	0.305252	-0.104687	0.660488	0.305188	0.190724	-0.276959	0.237147	-0.154167	0.516365	-0.375104	0.103176
s__Polyangium_2	0.203227	0.390144	0.038168	0.873071	0.234196	0.320305	-0.199471	0.399149	0.323527	0.164087	-0.0577286	0.808976	0.275173	0.240309	-0.0725782	0.761066	0.0334469	0.888671
s__env.OPS_17_4	0.345725	0.135421	0.209333	0.375747	0.237886	0.312519	-0.0638546	0.789121	0.344208	0.137258	-0.255225	0.27747	0.274008	0.242387	-0.0372344	0.876152	0.280462	0.231024
s__uncult_Geminicoccaceae_2	-0.389161	0.0898996	-0.218374	0.354994	-0.220384	0.350472	0.116227	0.625569	-0.374483	0.103794	0.212293	0.368878	-0.27355	0.243207	-0.130517	0.583374	-0.541303	0.0137079
s__PMMR1	0.166605	0.482658	-0.087302	0.714375	0.278598	0.234269	-0.1625	0.493659	0.257652	0.272769	0.0329296	0.890383	0.273072	0.244065	0.108671	0.648351	0.0630028	0.791875
s__Vicinamibacteria_Subgroup_17_1	0.410656	0.0720884	0.433486	0.0562102	0.154022	0.516765	-0.251894	0.284005	0.102381	0.667552	-0.375474	0.10281	0.273072	0.244065	0.0318062	0.894102	0.0946951	0.691282
s__Nocardioides_sp.	-0.320542	0.168239	-0.13248	0.577674	-0.275188	0.240283	-0.0995856	0.676148	-0.195636	0.408459	0.252545	0.28272	-0.272694	0.244745	-0.177226	0.454767	-0.241841	0.3043
s__Cryptosporangium_sp.	0.14076	0.5539	-0.130271	0.584091	0.495675	0.0262487	0.113585	0.633498	0.216409	0.359446	-0.243213	0.301479	0.272419	0.245238	0.0588459	0.805346	0.195143	0.409664
s__uncult_Sutterellaceae	-0.21988	0.351603	-0.039548	0.868519	-0.14447	0.543394	0.123443	0.60411	-0.358057	0.12112	0.0347039	0.884513	-0.271391	0.247095	-0.211321	0.371126	-0.538463	0.0143102
s__Acidobacteriota_Subgroup_25	0.134722	0.571194	-0.0253454	0.91553	0.216197	0.359929	0.112498	0.636772	-0.0788226	0.741157	-0.42427	0.0622634	0.27136	0.247152	0.1971	0.404891	-0.0130068	0.956597
s__Paludibaculum_sp.	-0.372248	0.106039	-0.263903	0.260888	-0.306643	0.188511	0.124154	0.602014	-0.165358	0.485986	0.408396	0.0738254	-0.271032	0.247746	-0.107148	0.652981	-0.39256	0.0868874
s__Steroidobacter_1	-0.463681	0.0394726	-0.337349	0.145788	-0.13915	0.558489	0.14151	0.551769	-0.295822	0.205389	0.383862	0.0947475	-0.270535	0.248647	0.0271597	0.909506	-0.31687	0.173442
s__BD7.11_2	-0.0114653	0.961737	0.118094	0.619987	-0.16209	0.494764	-0.128155	0.590266	-0.0513814	0.829666	-0.0263774	0.912103	-0.270376	0.248936	-0.45582	0.0433996	-0.217599	0.356747
s__Pseudolabrys_sp.	0.326137	0.160518	0.300842	0.197439	0.189472	0.42367	-0.303425	0.193429	0.0318552	0.893939	-0.349169	0.131313	0.270316	0.249046	0.106425	0.655184	0.192795	0.415432
s__Methylotenera_1	-0.204319	0.387547	-0.159413	0.502014	-0.367339	0.111093	-0.193786	0.412993	-0.044177	0.853281	0.427587	0.0600305	-0.266941	0.255234	-0.167621	0.479954	-0.135545	0.568823
s__uncult_Planctomycetales_3	-0.313349	0.178534	-0.253867	0.280124	-0.137905	0.562048	0.0438564	0.854335	-0.0727753	0.760435	0.324518	0.162725	-0.266516	0.256022	-0.176871	0.455685	-0.185983	0.43241
s__uncl_Rhizobium	-0.315889	0.174851	-0.222599	0.345526	-0.306998	0.187974	-0.0739904	0.75655	-0.190889	0.420147	0.285176	0.222946	-0.266491	0.256068	-0.133963	0.573386	-0.104268	0.66177
s__uncult_Armatimonadales	0.323552	0.164054	0.14904	0.530574	0.288722	0.216993	-0.270088	0.249461	0.179835	0.448046	-0.214852	0.362999	0.265914	0.257138	0.0196079	0.934607	0.174156	0.462742
s__uncult_Ilumatobacteraceae_2	-0.143348	0.54656	-0.474214	0.0346488	0.303913	0.192678	0.173386	0.464753	0.0913941	0.701562	0.144759	0.542579	0.26576	0.257423	0.378188	0.100149	-0.0571103	0.810986
s__Hyphomicrobium_1	-0.374957	0.103322	-0.0632952	0.79093	-0.264776	0.259256	0.204792	0.386424	-0.55458	0.0111577	0.0467986	0.844673	-0.265275	0.258326	0.0774596	0.745489	-0.326612	0.159873
s__Prosthecomicrobium_sp.	0.105365	0.658417	-0.0780476	0.743619	0.397031	0.0830385	0.106853	0.653878	-0.0148798	0.950354	-0.361415	0.117421	0.264918	0.258991	0.195891	0.407837	0.0768217	0.74752
s__uncl_Xanthobacteraceae_1	-0.434161	0.0557854	-0.281521	0.229193	0.0105263	0.964869	0.165222	0.486351	-0.400301	0.080305	0.168866	0.476649	-0.264407	0.259945	-0.117648	0.62132	-0.34603	0.135053
s__uncult_Isosphaeraceae_3	-0.451357	0.0457596	-0.268609	0.252164	-0.0855945	0.719743	0.107357	0.652345	-0.263566	0.26152	0.22858	0.332378	-0.263864	0.260961	-0.0850276	0.721528	-0.377107	0.101202
s__Massilia_timonae	-0.0240964	0.919679	0.236158	0.316151	-0.413093	0.0702498	-0.238204	0.311853	-0.315136	0.175938	-0.0339495	0.887008	-0.261591	0.265244	-0.223019	0.344592	-0.325741	0.161055
s__JG30.KF.CM66_3	0.182092	0.442272	0.0368837	0.87731	0.333835	0.150299	0.182574	0.441045	0.0323552	0.892284	-0.451566	0.0456469	0.261394	0.265617	0.169684	0.474485	0.0190126	0.936588
s__uncl_Isosphaeraceae	-0.0819895	0.731119	-0.284392	0.224275	0.208319	0.378117	-0.0437884	0.854558	0.137611	0.562892	0.146952	0.536415	0.260683	0.266966	0.341916	0.140069	0.154076	0.516616
s__Blastococcus	0.106503	0.654945	-0.231751	0.325529	0.525901	0.0172343	0.217077	0.357928	0.293078	0.209824	-0.15772	0.506624	0.259944	0.268374	0.141028	0.553141	0.0844652	0.723301
s__Pararhizobium_giardinii	-0.168313	0.478115	0.016686	0.944336	-0.265159	0.258541	0.0319273	0.893701	-0.339659	0.142875	-0.0584891	0.806504	-0.259587	0.269056	-0.167935	0.479119	-0.217626	0.356684
s__Umezawaea_sp.	-0.460066	0.0412425	-0.262304	0.263895	-0.216197	0.359929	-0.0379027	0.873946	-0.222392	0.345986	0.458517	0.0420195	-0.258476	0.271183	-0.053608	0.822395	-0.208922	0.376706
s__uncult_Frankiales_2	0.295892	0.205278	0.124434	0.601187	0.308098	0.186314	0.104309	0.661645	0.083302	0.726971	-0.518127	0.0192712	0.258113	0.27188	0.0589347	0.805057	0.0236201	0.921262
s__Kineosporia_sp.	-0.33258	0.151933	-0.246882	0.294015	-0.253779	0.280295	-0.0162941	0.945641	-0.25208	0.283637	0.269595	0.25036	-0.257663	0.272748	-0.103409	0.664398	-0.189844	0.422743
s__uncl_Sphingomonadaceae	-0.410835	0.0719519	-0.32819	0.157746	-0.168421	0.477829	0.110148	0.643874	-0.261099	0.266177	0.370902	0.107408	-0.257628	0.272815	0.0143289	0.95219	-0.0828951	0.728256
s__Jatrophihabitans_1	0.29691	0.203648	0.220128	0.351044	0.203313	0.389937	-0.00528902	0.982344	0	1	-0.543602	0.0132357	0.254244	0.279386	0.0868581	0.715769	0.0913982	0.701549
s__Nannocystis_2	-0.159366	0.502141	0.0664923	0.78061	-0.570956	0.00855609	-0.396741	0.0832842	-0.258484	0.271168	0.329848	0.155532	-0.253328	0.281179	-0.0993426	0.676898	-0.134751	0.57111
s__Promicromonospora_2	0.251321	0.285138	0.208003	0.378857	0.12896	0.587913	-0.134317	0.572363	0.116227	0.625569	-0.372779	0.105502	0.253117	0.281595	0.125189	0.598965	-0.046531	0.84555
s__Modestobacter_sp.	0.179759	0.448239	-0.106536	0.654845	0.509438	0.0217704	0.0617191	0.796029	0.184291	0.436685	-0.237987	0.312306	0.252552	0.282706	0.125662	0.597573	0.222144	0.346539
s__uncult_Pirellulaceae_3	-0.184419	0.436362	-0.0240964	0.919679	-0.148176	0.532988	-0.113585	0.633498	-0.0835529	0.726179	0.190046	0.422241	-0.252449	0.282909	-0.307809	0.186749	-0.278069	0.235195
s__Thermoanaerobaculaceae_Subgroup_10_1	0.221258	0.348515	0.170263	0.472958	0.232052	0.324884	-0.262041	0.264393	0.0503031	0.833192	-0.21675	0.358673	0.250664	0.286442	0.034875	0.883948	0.10436	0.661489
s__uncult_Gemmataceae_4	-0.16974	0.474336	0.0112952	0.962304	-0.286574	0.220586	-0.00301888	0.989922	-0.199097	0.400052	0.0984165	0.679755	-0.249435	0.28889	-0.155791	0.511902	-0.347682	0.133076
s__uncult_Steroidobacteraceae_3	-0.291196	0.212901	-0.255175	0.277567	-0.0932331	0.695829	0.317618	0.172374	-0.231001	0.327142	0.0912178	0.702112	-0.249341	0.289077	-0.162143	0.494623	-0.382534	0.0959918
s__Dyadobacter_fermentans	-0.169083	0.476074	-0.230585	0.328039	-0.18022	0.447057	0.153942	0.516985	-0.042368	0.85923	0.103589	0.663848	-0.249048	0.289663	-0.20375	0.388899	-0.281289	0.229593
s__JG30.KF.CM45_1	-0.0741438	0.75606	-0.21875	0.354145	0.264761	0.259284	0.0920759	0.699435	0.0203237	0.932225	-0.122549	0.606752	0.248682	0.290397	0.307809	0.186749	-0.0349964	0.883546
s__mle1.27_3	-0.0854052	0.720339	0.0987869	0.678612	-0.192779	0.415472	-0.099011	0.67792	-0.0217326	0.927538	0.195198	0.409529	-0.24849	0.290782	-0.41653	0.0677165	-0.412332	0.0708198
s__Noviherbaspirillum_2	0.235874	0.316751	0.173618	0.464147	0.321619	0.166733	0.0300566	0.899898	0.0410215	0.863663	-0.355664	0.123807	0.247987	0.29179	0.0450678	0.850354	0.063786	0.789343
s__Pirellula_2	-0.202408	0.392097	-0.0587129	0.805778	-0.210526	0.37297	-0.118447	0.618936	-0.117382	0.622115	0.257822	0.27244	-0.247835	0.292097	-0.30166	0.196162	-0.291274	0.212774
s__uncult_Frankiales_4	0.293409	0.209286	0.130369	0.583805	0.208506	0.37768	-0.253399	0.28104	0.27533	0.240031	-0.0607548	0.799153	0.247361	0.293051	0.0324651	0.89192	0.427126	0.0603374
s__Nonomuraea_asiatica	-0.323151	0.164607	-0.0267624	0.910825	-0.203674	0.38908	0.335502	0.148148	-0.662438	0.00146029	-0.0987024	0.678873	-0.24657	0.294647	0.0966117	0.685337	-0.487129	0.029376
s__Haliangium_6	0.290454	0.214124	0.196682	0.405907	0.21216	0.369185	-0.306975	0.188008	0.219114	0.353324	0.0429696	0.857251	0.24572	0.296368	0.00170241	0.994317	0.013734	0.954172
s__Phaselicystis_1	-0.15559	0.512453	0.0502457	0.833379	-0.36755	0.110873	-0.15638	0.510286	-0.297962	0.201974	0.182369	0.441567	-0.243479	0.300935	-0.199092	0.400064	-0.482457	0.0312053
s__uncult_Hyphomicrobiales._1	0.0633007	0.790912	-0.151527	0.52366	0.36747	0.110956	0.225161	0.339857	0.0271289	0.909609	-0.263496	0.261652	0.242927	0.302065	0.111783	0.638931	-0.0708336	0.766655
s__Ellin6067_2	0.108819	0.647902	-0.0890673	0.708838	0.165577	0.4854	-0.0570332	0.811237	0.321923	0.166309	-0.0896148	0.707124	0.242644	0.302647	0.246224	0.295346	0.289127	0.21632
s__uncl_Sphingobacteriales	-0.130748	0.582702	0.0269289	0.910272	0.0361208	0.87983	0.0335447	0.888347	-0.142285	0.549571	-0.0724325	0.761532	-0.241773	0.30444	-0.26286	0.262848	-0.267018	0.255092
s__uncult_Sandaracinaceae_1	-0.249623	0.288514	-0.175783	0.458506	-0.257725	0.272628	0.00529301	0.982331	-0.127074	0.593429	0.332074	0.152595	-0.240846	0.306356	-0.125472	0.598131	-0.341478	0.140611
s__Caenimonas_2	-0.263299	0.262022	-0.23364	0.321489	-0.0208874	0.930349	0.0955221	0.688715	-0.165215	0.486368	0.291585	0.212262	-0.240658	0.306744	-0.0874281	0.713979	-0.188112	0.427066
s__Adhaeribacter_3	0.139955	0.556194	-0.0617238	0.796014	0.234586	0.319476	-0.107884	0.650741	0.211437	0.370857	0.0067848	0.977352	0.240302	0.307483	0.0610863	0.798079	0.0121681	0.959393
s__uncult_Vicinamibacterales_1	0.037679	0.874685	-0.110818	0.641846	0.246988	0.293801	0.147337	0.535336	0.00150716	0.994968	-0.11627	0.625439	0.239909	0.308297	0.314955	0.176199	0.0274195	0.908644
s__SM1A02_5	0.074308	0.755536	-0.104387	0.661406	0.188	0.427346	-0.00713342	0.976189	0.109486	0.64588	-0.1485	0.532081	0.237421	0.313493	0.337917	0.145068	0.283637	0.225562
s__mle1.27_2	0.0350206	0.883466	0.230811	0.32755	-0.35406	0.125631	-0.0842719	0.72391	-0.20106	0.395325	0.0660457	0.78205	-0.23511	0.318366	-0.274606	0.241319	-0.352292	0.127664
s__Chthoniobacter_Ellin506	0.154289	0.516029	0.447251	0.0480166	-0.552814	0.0114727	-0.709787	0.000455688	0.0584009	0.806791	0.23444	0.319788	-0.233868	0.321004	-0.374534	0.103743	0.00638124	0.978699
s__uncl_Gemmatimonadaceae	0.21219	0.369117	0.143771	0.545365	0.239098	0.309986	-0.135799	0.568094	0.0436418	0.85504	-0.196005	0.407558	0.232769	0.323349	0.109352	0.646286	-0.00152101	0.994922
s__uncl_Planctomycetota	0.314632	0.176667	0.361716	0.117093	-0.0444433	0.852406	-0.0429428	0.857339	-0.186144	0.432007	-0.588367	0.0063558	0.23253	0.323859	0.246002	0.295795	0.170656	0.471921
s__uncult_Microtrichales_1	0.00225734	0.992464	-0.19872	0.400961	0.314286	0.17717	0.213506	0.366086	-0.0707299	0.766988	-0.31587	0.174878	0.232015	0.324962	0.278282	0.234823	-0.00228152	0.992383
s__Candidatus_Chloroploca	-0.193636	0.413362	-0.184363	0.436502	0.0653453	0.784308	0.0455567	0.848748	0.0815308	0.73257	0.214423	0.363981	-0.231265	0.326572	-0.193223	0.414377	0.00429189	0.985672
s__Pseudomonas_1	-0.198646	0.401142	-0.138502	0.56034	-0.306767	0.188323	0.0143343	0.952172	-0.267871	0.253521	0.0437242	0.854769	-0.231262	0.326579	0.0535447	0.822601	-0.146017	0.539038
s__uncl_Solirubrobacteraceae	0.260739	0.266861	0.125141	0.599105	-0.00150603	0.994972	-0.257651	0.272771	0.00527506	0.982391	-0.196301	0.406837	0.230102	0.329081	0.176737	0.456031	-0.106631	0.654555
s__Candidatus_Solibacter_2	0.273549	0.243208	0.211836	0.369935	0.158133	0.505498	0.00151115	0.994955	-0.116805	0.623839	-0.528502	0.0165927	0.229347	0.330713	0.121601	0.609559	0.0464608	0.845781
s__Ilumatobacter_1	-0.307113	0.187799	-0.130648	0.582995	-0.0752163	0.752636	0.0739626	0.756639	-0.327437	0.158759	0.0644798	0.787102	-0.229088	0.331274	-0.0660131	0.782155	-0.305458	0.190312
s__uncl_Gemmataceae_2	-0.450118	0.0464317	-0.386143	0.0926378	-0.25629	0.275402	0.0838754	0.725161	0.0479843	0.840785	0.702404	0.000554284	-0.227864	0.333935	0.0455395	0.848805	-0.2382	0.311862
s__AKIW781_2	0.144742	0.542627	-0.0788085	0.741201	0.509229	0.0218335	0.0922148	0.699002	0.180927	0.445245	-0.30778	0.186794	0.22717	0.335451	0.0196449	0.934484	0.154293	0.516018
s__uncl_Myxococcota	-0.138973	0.558994	0.078202	0.743128	0.104152	0.662125	0.185914	0.432584	-0.228475	0.332606	-0.0764284	0.748772	-0.226844	0.336165	-0.257002	0.274022	-0.311841	0.180745
s__uncult_Micromonosporaceae_2	0.446225	0.0485937	0.353459	0.12632	0.110307	0.643392	-0.182002	0.442501	0.182299	0.441743	-0.515218	0.020081	0.226478	0.336965	-0.0381787	0.873035	0.0149287	0.95019
s__Skermanella_1	0.0902935	0.705001	-0.0270982	0.90971	0.395489	0.0843516	-0.0430029	0.857141	0.0338601	0.887304	-0.219375	0.352737	0.225989	0.338037	-0.0120664	0.959732	-0.0517144	0.828577
s__Lautropia_2	-0.0777949	0.744423	-0.337742	0.14529	0.283776	0.225326	0.199546	0.398968	0.0464504	0.845815	-0.0926978	0.697496	0.225709	0.338651	0.328161	0.157786	-0.0244282	0.918577
s__uncult_Methyloligellaceae_2	-0.45597	0.0433221	-0.340133	0.142282	-0.0804047	0.736137	0.382826	0.0957176	-0.556157	0.0108822	0.04347	0.855605	-0.224294	0.341769	0.201619	0.393984	-0.280659	0.230683
s__Arenimonas_2	-0.304446	0.191859	-0.159819	0.50091	-0.448796	0.0471576	-0.181338	0.444197	-0.22532	0.339507	0.366176	0.112315	-0.223312	0.343943	-0.055136	0.817413	-0.309231	0.184618
s__KD4.96_1	0.163342	0.491392	0.197289	0.404431	-0.00225649	0.992467	-0.140755	0.553914	-0.158073	0.50566	-0.328055	0.157927	0.222306	0.346177	0.206715	0.381882	-0.0597222	0.802502
s__Nannocystis_1	-0.112867	0.635661	0.115168	0.628744	-0.309774	0.183806	-0.274615	0.241303	-0.180587	0.446117	0.211836	0.369934	-0.221469	0.348043	-0.227	0.335823	-0.157425	0.50743
s__uncult_Chitinophagales_5	-0.237253	0.313846	-0.22826	0.333075	-0.456793	0.0428979	-0.106077	0.656245	-0.0726366	0.760879	0.450485	0.0462318	-0.221318	0.348381	0.0170133	0.943245	-0.289669	0.215421
s__Ahniella_2	-0.331537	0.153301	-0.0582534	0.80727	-0.162246	0.494344	0.00340937	0.988618	-0.125814	0.597127	0.366656	0.111809	-0.221275	0.348478	-0.208319	0.378117	-0.376759	0.101543
s__uncl_Fibrobacteraceae_04_1	0.301454	0.196484	0.206812	0.381653	0.376945	0.101361	-0.275825	0.239152	0.0840117	0.724731	-0.332555	0.151965	0.220986	0.349122	-0.216284	0.359732	-0.00915713	0.969436
s__uncult_Caldilineaceae_1	-0.06104	0.798229	0.186204	0.431854	-0.218374	0.354994	-0.0982246	0.680348	-0.126601	0.594815	0.0203851	0.93202	-0.220294	0.350672	-0.217523	0.356918	-0.172133	0.468035
s__Aquihabitans_daechungensis	-0.169431	0.475153	-0.0203904	0.932003	-0.358126	0.121043	-0.120491	0.612852	-0.192362	0.416501	0.083812	0.725361	-0.220212	0.350856	-0.143002	0.547539	-0.120602	0.612523
s__uncult_Blastocatellaceae_3	-0.252449	0.282909	-0.0618168	0.795713	-0.188253	0.426712	-0.13147	0.580605	-0.0293896	0.902109	0.378256	0.100082	-0.218785	0.354065	-0.23716	0.314041	-0.278003	0.235311
s__Ramlibacter_1	-0.142266	0.549625	-0.351657	0.128401	0.322678	0.165262	0.412455	0.0707278	-0.0398946	0.867376	-0.124435	0.601186	0.217785	0.356325	0.355339	0.124175	0.0353768	0.882289
s__Vicinamibacteria_Subgroup_17_2	0.340096	0.142329	0.337935	0.145045	0.0967705	0.684846	-0.321499	0.1669	0.00953183	0.968186	-0.269687	0.250192	0.217572	0.356808	0.109291	0.64647	0.130251	0.58415
s__uncult_Gaiellales_3	0.131678	0.580001	0.0451637	0.850039	0.156391	0.510257	0.10034	0.673824	-0.117382	0.622115	-0.418396	0.0663701	0.216196	0.359931	0.161388	0.49666	-0.0920212	0.699605
s__Sorangium_cellulosum	-0.396678	0.0833381	-0.292518	0.210736	-0.43262	0.0567595	-0.0655303	0.783712	-0.0902914	0.705007	0.489781	0.0283758	-0.214827	0.363056	0.157895	0.506146	-0.219937	0.351473
s__Brevundimonas_2	-0.263484	0.261674	-0.115219	0.628589	-0.484005	0.0305895	-0.0609041	0.798669	-0.444926	0.0493322	0.159654	0.501359	-0.214817	0.363079	0.112274	0.637448	-0.264712	0.259375
s__Phaselicystis_flava	-0.278801	0.233914	-0.189656	0.42321	-0.0637879	0.789337	0.111816	0.638832	-0.254574	0.278739	0.216912	0.358303	-0.213284	0.366596	-0.23087	0.327424	-0.205608	0.384494
s__uncl_Acetobacteraceae_2	0.0373445	0.875789	-0.163019	0.492261	0.348286	0.132357	0.0718608	0.763363	-0.0215014	0.928307	-0.195011	0.409987	0.212236	0.369011	0.0937618	0.694183	-0.179191	0.449699
s__uncl_Geodermatophilaceae	0.1242	0.601877	-0.0218374	0.927189	0.456563	0.0430162	0.142265	0.549628	0.115544	0.627615	-0.335974	0.147542	0.212133	0.369249	0.0648814	0.785806	0.0658085	0.782815
s__Bacillus_niabensis	-0.453773	0.04447	-0.339304	0.14332	-0.178299	0.451996	0.112201	0.637668	-0.219195	0.353141	0.258523	0.271094	-0.211744	0.370148	-0.0173441	0.942144	-0.229317	0.330779
s__uncl_Gemmatimonas_1	0.0564334	0.813188	-0.0925857	0.697845	0.228571	0.332397	0.0875146	0.713707	0.0549285	0.818089	-0.0218621	0.927107	0.21017	0.373798	0.274511	0.241489	-0.0129286	0.956857
s__uncult_Oligoflexales	0.340005	0.142442	0.397743	0.0824378	0.0693688	0.771356	-0.391526	0.087795	0.100976	0.671867	-0.297967	0.201966	0.210078	0.374012	0.0316265	0.894697	0.070962	0.766243
s__uncult_Phycisphaeraceae_3	0.358149	0.121017	0.461666	0.0404519	0.110359	0.643233	-0.373334	0.104943	0.0670544	0.7788	-0.277418	0.236339	0.210078	0.374012	0.0245106	0.918303	0.173817	0.463627
s__B1.7BS_2	-0.0812704	0.733394	0.123964	0.602574	-0.151966	0.522443	-0.319891	0.169153	0.108629	0.64848	0.367213	0.111225	-0.208642	0.377361	-0.338722	0.144052	-0.161029	0.497632
s__Afipia_3	-0.215502	0.361512	-0.102259	0.667925	-0.211148	0.371528	0.146471	0.537765	-0.485167	0.0301338	-0.0710781	0.765871	-0.207727	0.379504	0.016056	0.946434	-0.381651	0.0968262
s__67.14_5	-0.358899	0.120185	-0.243765	0.300349	-0.0249153	0.916959	0.239773	0.308581	-0.416323	0.067867	-0.0526117	0.825646	-0.207262	0.380596	0.08103	0.734156	-0.258121	0.271866
s__CL500.3	-0.173043	0.46565	0.126946	0.593804	-0.151505	0.523721	-0.0417229	0.861354	-0.365863	0.112646	-0.011558	0.961428	-0.207062	0.381067	-0.0958024	0.687845	-0.275254	0.240165
s__Latescibacterota_4	0.180472	0.446411	-0.059472	0.803313	0.0984423	0.679676	0.148591	0.531827	0.131214	0.581349	-0.1204	0.613123	0.206608	0.382134	0.331544	0.153291	0.0575113	0.809682
s__Agromyces_ramosus	-0.189947	0.422486	0.035867	0.880669	-0.158552	0.504356	-0.0562171	0.813892	-0.071707	0.763856	0.243806	0.300266	-0.205436	0.3849	-0.188849	0.425224	-0.196994	0.40515
s__TK10_2	-0.200378	0.396964	-0.0490752	0.837211	0.0015083	0.994965	-0.0983731	0.67989	-0.14	0.556064	0.145558	0.54033	-0.20476	0.3865	-0.204614	0.386846	-0.231892	0.325226
s__Sporichthya_sp.	-0.0763726	0.74895	0.0485149	0.839046	-0.194604	0.410985	-0.161956	0.495128	-0.0561339	0.814163	0.128931	0.587998	-0.204146	0.387958	-0.314986	0.176155	-0.206871	0.381515
s__Pedomicrobium_2	-0.266754	0.255581	-0.584278	0.00682524	0.304632	0.191574	0.427701	0.0599547	-0.0719379	0.763116	-0.00272711	0.990896	0.203211	0.390181	0.494184	0.0267745	0.0479483	0.840903
s__Dongia_1	0.200188	0.397421	0.232434	0.324065	-0.10524	0.658797	-0.233364	0.322077	-0.0619054	0.795426	-0.10874	0.648141	0.202829	0.391092	0.165187	0.486444	-0.0853207	0.720605
s__Sandaracinus_1	-0.209592	0.375143	-0.220952	0.349199	-0.271216	0.247413	-0.192212	0.416871	0.0233312	0.922222	0.437897	0.0534771	-0.201654	0.3939	-0.17616	0.457527	-0.290441	0.214144
s__uncult_Myxococcaceae_2	0.0523136	0.82662	0.26015	0.267982	0.00606078	0.979768	-0.00912209	0.969553	-0.12813	0.590337	-0.123055	0.605257	-0.199624	0.39878	-0.405019	0.076479	-0.340232	0.142159
s__Gitt.GS.136_2	-0.260979	0.266404	-0.108853	0.647799	-0.271826	0.246309	-0.0899223	0.706162	-0.0335787	0.888235	0.472693	0.0353155	-0.198296	0.401988	-0.00639016	0.978669	-0.275374	0.239953
s__uncl_Chitinophagaceae	-0.148288	0.532676	-0.488705	0.0287784	0.33396	0.150136	0.316983	0.173281	0.115544	0.627615	0.090498	0.704361	0.198192	0.402241	0.311582	0.181128	-0.0604829	0.800034
s__uncult_Flexibacter	-0.120252	0.613562	0.0238947	0.92035	0.00823024	0.972529	0.173423	0.464656	-0.2125	0.368401	0.0132032	0.955942	-0.197898	0.402953	-0.298835	0.200592	-0.327992	0.158012
s__Opitutus_2	0.25	0.287763	0.166855	0.481991	0.288187	0.217884	-0.202341	0.392257	0.283509	0.22578	-0.0746889	0.754319	0.197889	0.402974	-0.219246	0.353027	-0.0624084	0.793798
s__uncult_Iamia_2	0.0511103	0.830552	-0.0755497	0.751573	0.281276	0.229614	0.222956	0.344732	-0.0675114	0.777328	-0.374115	0.104161	0.197036	0.405048	0.159031	0.503053	-0.132614	0.577287
s__Rhizobacter_2	-0.107008	0.653406	-0.273652	0.243023	0.0286145	0.90468	0.0181338	0.939514	-0.0271289	0.909609	0.114005	0.632234	0.196152	0.407199	0.276435	0.238072	-0.035036	0.883415
s__GAL15	0.0741948	0.755897	-0.070924	0.766365	-0.0123565	0.958765	-0.0024797	0.991722	-0.0140146	0.953237	-0.0809424	0.734433	0.195601	0.408545	0.230525	0.328167	-0.110818	0.641846
s__uncult_Ilumatobacteraceae_5	-0.335846	0.147705	-0.224736	0.340794	-0.250095	0.287575	0.135677	0.568445	-0.3317	0.153086	0.201662	0.393882	-0.195472	0.408861	0.13147	0.580606	-0.457545	0.0425133
s__Pirellula_1	-0.0594432	0.803407	0.126458	0.595235	-0.362406	0.116345	-0.0497928	0.834861	-0.179835	0.448046	-0.0105541	0.964776	-0.195104	0.40976	-0.114631	0.630354	-0.192408	0.416387
s__Acidibacter_3	-0.255175	0.277568	-0.0813253	0.73322	-0.160963	0.497811	-0.00830192	0.972289	-0.250659	0.286453	0.1908	0.420367	-0.194424	0.411427	0.00414939	0.986148	-0.277689	0.235863
s__CCD24_3	-0.0368698	0.877356	0.147535	0.534781	-0.0887218	0.709921	-0.0181065	0.939605	-0.120391	0.613149	-0.228421	0.332723	-0.193597	0.413457	-0.294119	0.208134	-0.234996	0.318607
s__uncult_Magnetospiraceae	0.00442372	0.985232	-0.270351	0.248983	0.278886	0.233765	0.129434	0.586531	0.123864	0.602868	0.00966996	0.967725	0.193253	0.414303	0.212014	0.369524	0.0491821	0.836861
s__MND1_3	0.18196	0.442607	0.0371642	0.876384	0.371223	0.10708	-0.069936	0.769535	0.127372	0.592556	-0.138247	0.56107	0.192792	0.415439	0.0113983	0.96196	0.136399	0.566367
s__uncl_Lysobacteraceae_2	-0.327511	0.158659	-0.290718	0.213688	-0.374895	0.103384	-0.149543	0.529174	-0.102251	0.667949	0.474478	0.0345342	-0.192419	0.416361	0.032363	0.892258	-0.211355	0.371048
s__Pseudonocardia_2	0.0789235	0.740836	0.302463	0.194915	-0.117344	0.622228	-0.235868	0.316763	-0.0583348	0.807006	-0.0106958	0.964303	-0.192379	0.416459	-0.485314	0.0300762	-0.280155	0.231556
s__S.BQ2.57	0.230724	0.327738	0.276149	0.238578	-0.0279954	0.906733	-0.112363	0.637181	-0.159447	0.501921	-0.505662	0.0229335	0.192213	0.416869	0.194082	0.412264	-0.0299823	0.900144
s__uncult_Gemmatimonadaceae_5	-0.242379	0.303192	-0.0606175	0.799598	-0.00225649	0.992467	0.275473	0.239777	-0.50621	0.0227617	-0.18175	0.443144	-0.191409	0.418856	-0.0633725	0.790679	-0.457997	0.0422833
s__Solirubrobacter_1	-0.0820166	0.731033	-0.255175	0.277567	0.22406	0.342286	0.236893	0.314603	-0.103838	0.663087	-0.236714	0.314979	0.191337	0.419035	0.297136	0.203289	-0.0806136	0.735475
s__uncult_Beijerinckiaceae_2	0.152051	0.522207	0.0203313	0.932199	0.253479	0.280884	0.241133	0.305761	-0.226571	0.33676	-0.573908	0.00814464	0.189149	0.424476	0.192381	0.416454	-0.13428	0.57247
s__uncl_Latescibacteraceae	-0.0781873	0.743175	-0.00115591	0.996141	-0.300198	0.198447	0.0571544	0.810843	-0.13211	0.578749	0.0227673	0.924097	-0.18817	0.42692	-0.132409	0.577881	-0.22306	0.344501
s__Devosia_sp.	-0.0880343	0.712076	0.083644	0.725891	-0.296441	0.204398	-0.189029	0.424774	-0.237974	0.312334	0.0193316	0.935526	-0.187134	0.429518	-0.209908	0.374408	-0.121074	0.611121
s__Chryseolinea_1	0.109683	0.645281	0.0336741	0.887919	-0.0816338	0.732244	-0.0633297	0.790818	-0.155448	0.512842	-0.314893	0.176289	0.183265	0.439287	0.326005	0.160696	0.113917	0.632502
s__Panacagrimonas_sp.	0.146084	0.53885	0.328908	0.156785	-0.124249	0.601732	-0.225251	0.339659	-0.0423377	0.85933	-0.115406	0.628027	-0.182525	0.441168	-0.449185	0.0469432	-0.219738	0.35192
s__uncult_Caulobacteraceae_1	-0.311261	0.181601	-0.150804	0.525666	-0.255441	0.27705	0.0310807	0.896505	-0.462857	0.0398705	0.212295	0.368873	-0.182377	0.441546	0.161729	0.49574	-0.0184551	0.938444
s__Hirschia_1	-0.182981	0.440008	-0.0579323	0.808314	-0.146275	0.538315	0.067741	0.77659	-0.183383	0.438987	0.215157	0.362302	-0.18198	0.442557	-0.0145104	0.951585	-0.220303	0.350652
s__uncult_Polyangiaceae_3	-0.230392	0.328453	-0.0750661	0.753116	-0.00150716	0.994968	-0.0506617	0.832019	-0.176471	0.456721	0.167359	0.480649	-0.1812	0.444547	-0.195389	0.409062	-0.29079	0.21357
s__Polyangium_3	0.037064	0.876715	0.14172	0.551173	0.0411512	0.863236	-0.0858856	0.718827	0.184496	0.436165	0.179893	0.447895	-0.179758	0.448243	-0.355795	0.123659	-0.236421	0.315597
s__Pla4_2	0.479045	0.0325965	0.504884	0.0231791	0.0591456	0.804373	-0.140058	0.555899	0.0015784	0.994731	-0.623855	0.00328733	0.179351	0.449286	-0.0454819	0.848994	0.0666042	0.78025
s__Lechevalieria_sp.	-0.208496	0.377703	-0.23057	0.328071	0.239401	0.309355	0.213609	0.365848	-0.167555	0.480128	-0.0858347	0.718987	-0.177612	0.453768	-0.170974	0.471081	-0.125671	0.597546
s__Dongia_2	-0.371219	0.107084	-0.176406	0.45689	-0.276661	0.237673	-0.0347002	0.884525	-0.224544	0.341217	0.44911	0.0469841	-0.177364	0.45441	0.0441847	0.853255	-0.223202	0.344188
s__Lysobacter_fragariae	0.209495	0.37537	0.213343	0.366458	0.0768073	0.747565	-0.107291	0.652545	-0.0271289	0.909609	-0.382786	0.0957549	0.176537	0.456549	0.0438067	0.854498	-0.121103	0.611037
s__Rhodocytophaga_4	-0.307528	0.187173	-0.348663	0.131911	-0.0333853	0.888875	0.247435	0.292902	-0.184517	0.436113	0.203884	0.38858	-0.176363	0.457	-0.0258757	0.913769	-0.260937	0.266484
s__Phenylobacterium_1	0.175828	0.458388	0.0723164	0.761904	0.0173063	0.94227	-0.119668	0.615298	-0.000753012	0.997486	-0.121464	0.609966	0.17565	0.458851	0.128302	0.589835	-0.16934	0.475395
s__Phaselicystis_4	-0.01656	0.944755	0.214608	0.363556	-0.0669425	0.77916	-0.180756	0.445685	-0.139255	0.55819	-0.0286577	0.904536	-0.175584	0.459022	-0.261789	0.264869	-0.107652	0.651448
s__uncult_Gemmatimonadaceae_1	0.134688	0.571293	0.100866	0.672206	0.108271	0.649567	-0.0588461	0.805345	-0.0940557	0.693269	-0.250284	0.287199	0.175518	0.459194	0.127452	0.592323	-0.0943027	0.692502
s__Bacillus_huizhouensis	-0.401957	0.0789463	-0.298193	0.201608	-0.0654381	0.784009	0.290945	0.213315	-0.250659	0.286453	0.141403	0.552073	-0.175207	0.460002	0.121841	0.608848	-0.194002	0.412462
s__JG30.KF.CM45_3	-0.40933	0.0731036	-0.29507	0.206599	-0.145865	0.539466	0.205207	0.385443	-0.183597	0.438444	0.2827	0.227165	-0.174765	0.461154	0.0950231	0.690264	-0.284429	0.224213
s__MB.A2.108_3	-0.302676	0.194586	-0.342006	0.139957	-0.147646	0.53447	0.40514	0.0763828	-0.203166	0.390288	-0.016994	0.94331	-0.17434	0.462262	0.166226	0.483668	-0.125339	0.598524
s__WPS.2_3	-0.0789528	0.740743	0.0434404	0.855702	-0.216168	0.359995	0.0498719	0.834603	-0.103428	0.66434	0.157017	0.508543	-0.173102	0.465495	-0.0549966	0.817867	-0.215456	0.361618
s__Sphingomonas_sp.	-0.366441	0.112036	-0.396688	0.0833292	-0.0406015	0.865047	0.20747	0.380108	-0.292701	0.210437	0.147004	0.536269	-0.172505	0.46706	0.118402	0.61907	-0.288992	0.216543
s__TRA3.20_6	0.0199889	0.933339	-0.11075	0.642053	0.294999	0.206713	0.308336	0.185958	0.0299834	0.900141	-0.146349	0.538107	0.172407	0.467316	0.229623	0.330116	-0.00466224	0.984436
s__Bacteroidota_VC2.1_Bac22_2	-0.105025	0.659455	0.0721848	0.762325	-0.0392604	0.869467	-0.116288	0.625386	-0.0502459	0.833379	0.212718	0.367899	-0.17171	0.469146	-0.202196	0.392603	-0.285995	0.221562
s__uncult_Polyangiaceae_1	0.0331076	0.889794	0.233346	0.322116	-0.141353	0.552214	-0.22105	0.34898	-0.145974	0.539158	-0.0527706	0.825127	-0.170998	0.471018	-0.357468	0.121778	-0.352114	0.12787
s__BD7.11_1	0.335199	0.148536	0.338402	0.144456	0.230468	0.32829	-0.191168	0.419454	0.0438219	0.854448	-0.289616	0.215507	0.170868	0.471362	-0.088613	0.710262	0.0878056	0.712794
s__Roseomonas_1	-0.389475	0.0896178	-0.475556	0.0340688	-0.0978781	0.681419	0.231887	0.325237	-0.157811	0.506374	0.319723	0.169389	-0.170053	0.47351	-0.0054541	0.981793	-0.261646	0.26514
s__Sorangium_1	-0.257173	0.273692	-0.116798	0.623861	-0.46351	0.0395551	-0.31243	0.179879	-0.211419	0.370901	0.479751	0.0323047	-0.1698	0.474179	0.103577	0.663885	-0.240792	0.306466
s__uncult_Chitinophagaceae_5	0.165499	0.485608	0.107958	0.650519	0.498137	0.0253985	0.17159	0.469462	-0.0636227	0.789871	-0.513573	0.0205507	0.169315	0.475461	-0.0387444	0.871169	-0.035001	0.883531
s__P3OB.42_2	-0.319126	0.170233	-0.342894	0.138865	-0.241545	0.304909	0.0107039	0.964276	-0.118957	0.617415	0.460683	0.0409362	-0.169095	0.476043	-0.0351566	0.883016	-0.110983	0.641347
s__Candidatus_Xiphinematobacter	-0.137957	0.5619	-0.417421	0.0670709	0.268927	0.251581	0.0899472	0.706084	0.088579	0.710368	0.16352	0.490915	0.166038	0.48417	0.144692	0.542767	0.0769559	0.747092
s__Prosthecobacter_2	-0.0197219	0.934227	0.0339344	0.887058	-0.277475	0.236238	-0.190622	0.420809	-0.0283995	0.905393	0.200753	0.396063	-0.165851	0.484668	-0.169202	0.47576	-0.259928	0.268404
s__BIyi10_1	-0.15924	0.502483	-0.0114696	0.961723	-0.229982	0.32934	-0.222674	0.345359	-0.157541	0.507111	0.360774	0.11812	-0.165797	0.484813	-0.0421346	0.859998	-0.0446356	0.851774
s__uncl_Micromonosporaceae	-0.280768	0.230494	-0.15738	0.507553	-0.223392	0.343765	0.0683022	0.774784	-0.216786	0.35859	0.135747	0.568243	-0.165034	0.486853	0.130517	0.583374	-0.128954	0.58793
s__uncl_Entotheonellaceae_1	0.293454	0.209213	0.358299	0.120851	0.118797	0.617892	-0.119955	0.614444	-0.0526712	0.825452	-0.494536	0.0266496	0.164219	0.489038	-0.0294119	0.902035	-0.0547564	0.81865
s__Pla4_4	0.138499	0.56035	0.420753	0.064698	-0.0220752	0.926398	-0.128216	0.590086	-0.139349	0.557922	-0.221761	0.347391	-0.164175	0.489155	-0.289974	0.214915	-0.185498	0.433633
s__Rubellimicrobium_1	-0.101064	0.671595	-0.154202	0.516267	0.0933505	0.695463	-0.0668449	0.779475	0.0815308	0.73257	0.0740268	0.756434	-0.164096	0.489366	-0.289835	0.215145	0.0343351	0.885733
s__OLB14_1	-0.281144	0.229843	-0.270331	0.249018	-0.114329	0.631263	0.17434	0.46226	-0.249906	0.287951	0.161388	0.49666	-0.163527	0.490895	0.0513016	0.829927	-0.260571	0.267179
s__Ohtaekwangia_2	-0.216704	0.358775	-0.200979	0.39552	-0.111278	0.640455	-0.0701626	0.768808	-0.143717	0.545518	0.229929	0.329454	-0.163465	0.491061	-0.0776776	0.744796	-0.170353	0.472718
s__Mycobacterium_1	-0.306069	0.189382	-0.118024	0.620196	-0.254614	0.278661	-0.0627363	0.792737	-0.362609	0.116126	0.0139728	0.953376	-0.163019	0.492262	-0.0381564	0.873109	-0.369541	0.108805
s__Rubrobacter_2	-0.358704	0.120401	-0.226159	0.337664	0.10241	0.667462	0.362675	0.116053	-0.365486	0.113045	-0.0868253	0.715872	-0.162957	0.492427	-0.0400303	0.866929	-0.312277	0.180104
s__Crocinitomix_sp.	0.0423009	0.859451	0.112332	0.637274	-0.381959	0.096535	-0.362437	0.116311	-0.0888319	0.709576	0.248891	0.289978	-0.162465	0.493753	-0.137597	0.562932	-0.0283731	0.90548
s__uncl_Chthonomonadales	0.364321	0.114286	0.456325	0.0431384	0.0699511	0.769486	-0.324152	0.163227	-0.0195709	0.93473	-0.389895	0.089242	0.16202	0.494954	-0.175783	0.458505	-0.0368984	0.877262
s__Galbitalea_sp.	-0.301751	0.196022	-0.379985	0.0984141	-0.178793	0.450723	0.0592936	0.803892	0.031843	0.89398	0.464875	0.0389011	-0.160154	0.500001	0.00835875	0.9721	-0.221458	0.348069
s__SM1A02_2	-0.178039	0.452667	-0.15678	0.509191	-0.203545	0.389386	0.153574	0.518	-0.205277	0.385276	0.10125	0.671023	-0.159665	0.501328	-0.032444	0.89199	-0.327972	0.158039
s__uncult_Acetobacteraceae	0.111404	0.640075	0.064006	0.788632	0.402407	0.0785803	-0.023019	0.92326	0.100866	0.672206	-0.182504	0.441221	0.159005	0.503121	-0.175029	0.460467	-0.146452	0.537816
s__uncl_Tepidisphaeraceae_2	-0.261394	0.265617	-0.0661421	0.781739	-0.467082	0.0378615	-0.274419	0.241653	-0.197583	0.403718	0.500667	0.0245475	-0.158553	0.504352	0.0624144	0.793778	-0.0489535	0.837609
s__uncl_Polyangiaceae	-0.0662152	0.781503	-0.00602183	0.979898	-0.0180451	0.939809	-0.184837	0.435303	0.0218209	0.927244	0.199021	0.400235	-0.158192	0.505335	-0.184767	0.43548	-0.102668	0.666669
s__uncult_Cyclobacteriaceae_3	-0.437037	0.0540019	-0.439569	0.0524678	-0.104053	0.662427	0.230961	0.327227	-0.32265	0.1653	0.154121	0.516491	-0.157954	0.505986	0.264082	0.260554	0.0398663	0.86747
s__mle1.27_1	0.148455	0.532208	-0.0324161	0.892082	0.216868	0.358404	-0.0166226	0.944547	0.274303	0.24186	0.104945	0.659699	0.156922	0.508804	-0.0234139	0.921947	-0.0898749	0.70631
s__S0134_3	0.100152	0.674403	-0.00340267	0.988641	0.321756	0.166542	0.0867753	0.716029	0.066138	0.781752	-0.0878457	0.712668	0.155884	0.511646	0.0886365	0.710188	-0.0657006	0.783163
s__Ellin6067_1	0.0475833	0.842099	-0.0884023	0.710922	0.307172	0.187711	0.170769	0.471623	-0.0736408	0.757667	-0.163451	0.4911	0.155766	0.51197	0.155564	0.512524	-0.0877888	0.712846
s__Holophaga_sp.	-0.28281	0.226976	-0.0373824	0.875664	-0.337759	0.145268	-0.195	0.410016	-0.278139	0.235073	0.191023	0.419813	-0.155594	0.512441	0.125553	0.597895	0.0154508	0.948451
s__67.14_4	-0.240106	0.307889	-0.0727753	0.760435	-0.586065	0.00661671	-0.239607	0.308925	-0.269883	0.249834	0.221677	0.34758	-0.154717	0.514851	0.224783	0.34069	-0.117339	0.622243
s__uncl_Gammaproteobacteria_1	0.0759067	0.750435	0.242917	0.302086	-0.196983	0.405177	-0.201818	0.393509	-0.0324775	0.891879	0.0461597	0.846769	-0.153876	0.517167	-0.216124	0.360095	-0.109545	0.6457
s__WD2101_4	-0.189759	0.422955	0.0964219	0.685925	0.000752446	0.997488	-0.112873	0.635642	-0.265813	0.257324	-0.103735	0.663402	-0.153788	0.517408	-0.189434	0.423763	-0.154118	0.516498
s__Caulobacter_henricii	-0.109044	0.647219	-0.0907772	0.703489	-0.195065	0.409856	-0.0852489	0.720831	-0.150603	0.526224	0.00572989	0.980873	-0.152682	0.520462	-0.105852	0.65693	-0.191908	0.417623
s__A4b_1	0.119066	0.617092	0.203543	0.38939	-0.215362	0.361833	-0.319608	0.169552	0.124341	0.601463	0.14194	0.550548	-0.152395	0.521255	-0.316466	0.174022	-0.162232	0.494382
s__Blfdi19_3	0.0173717	0.942052	-0.106158	0.655996	-0.109435	0.646034	-0.120788	0.611972	0.115182	0.628701	0.193341	0.414087	0.152363	0.521343	0.222937	0.344774	0.132828	0.576666
s__uncl_Gemmatimonas_2	0.118886	0.617625	0.0632292	0.791143	0.180451	0.446465	-0.133535	0.574621	0.0458992	0.847624	-0.0474936	0.842393	0.152166	0.521889	0.0663653	0.78102	-0.0403068	0.866018
s__mle1.7_1	-0.160197	0.499886	-0.368972	0.109392	0.21191	0.369763	0.339597	0.142952	-0.186133	0.432033	-0.189924	0.422544	0.151977	0.522412	0.412103	0.0709922	0.0636085	0.789917
s__uncult_Planctomycetales_1	-0.21219	0.369116	-0.159203	0.502585	-0.176692	0.456148	0.0485629	0.838889	-0.200658	0.39629	0.225685	0.338704	-0.150856	0.52552	-0.107877	0.650765	-0.300715	0.197638
s__KD4.96_3	-0.193379	0.413995	-0.0790366	0.740477	-0.196992	0.405152	0.00980768	0.967266	-0.300978	0.197226	-0.122126	0.608004	-0.150659	0.526067	0.0128206	0.957218	-0.276064	0.238729
s__uncl_Beijerinckiaceae	-0.00902935	0.969862	-0.164095	0.48937	0.281203	0.229741	0.0988312	0.678475	-0.0481565	0.84022	-0.185451	0.433752	0.150659	0.526067	0.108598	0.648574	-0.0775716	0.745133
s__Rhodocytophaga_3	-0.0805723	0.735606	-0.378154	0.100181	0.284424	0.224221	0.170631	0.471986	0.0899849	0.705966	0.0580914	0.807797	0.150396	0.5268	0.14717	0.535803	0.0380539	0.873447
s__Geodermatophilus_1	-0.0143018	0.95228	-0.21122	0.371361	0.373073	0.105206	0.233209	0.322409	-0.0188182	0.937235	-0.274511	0.24149	0.148455	0.532207	0.0162204	0.945887	-0.036518	0.878518
s__Bryobacter_1	0.0188111	0.937259	-0.0481747	0.840161	0.293233	0.209571	0.00980768	0.967266	-0.0173063	0.94227	-0.0904639	0.704468	0.1484	0.532363	0.0233787	0.922065	-0.15058	0.526287
s__env.OPS_17_3	-0.0222953	0.925666	0.159203	0.502585	-0.427134	0.0603318	-0.239731	0.308668	-0.345962	0.135135	-0.00924308	0.969149	-0.147778	0.534102	-0.0308219	0.897362	-0.334904	0.148916
s__OM27_2	-0.0639579	0.788788	0.0654874	0.78385	-0.282707	0.227153	-0.205961	0.38366	-0.119639	0.615385	0.199021	0.400235	-0.147646	0.53447	-0.160634	0.4987	-0.204576	0.386937
s__Truepera_sp.	-0.178643	0.451108	-0.162534	0.493567	0.260069	0.268135	0.25941	0.269394	-0.151308	0.524267	-0.155065	0.513894	-0.147239	0.535609	-0.131585	0.580271	-0.191453	0.418749
s__OM190_2	0.138502	0.560341	0.371235	0.107068	-0.187288	0.429129	-0.26868	0.252033	-0.124953	0.59966	-0.0829565	0.728062	-0.146948	0.536425	-0.34025	0.142136	-0.222532	0.345676
s__Desertibacter_1	-0.00576811	0.980745	-0.123649	0.603503	0.275837	0.23913	-0.11732	0.6223	0.0255445	0.914869	-0.112278	0.637438	0.146841	0.536726	0.084653	0.722709	0.0612139	0.797665
s__Nitrospira_defluvii	-0.343787	0.137771	-0.394182	0.0854763	-0.281618	0.229025	0.0969697	0.684229	-0.244807	0.298223	0.324754	0.162402	-0.146748	0.536987	0.163196	0.491786	-0.360834	0.118055
s__NS9_1	-0.244285	0.299287	-0.0875507	0.713594	-0.29462	0.207325	-0.138013	0.561738	-0.311835	0.180754	0.249003	0.289754	-0.14461	0.542998	0.128168	0.590228	-0.182493	0.441251
s__Luteimonas_1	-0.394703	0.0850262	-0.268318	0.252698	-0.197615	0.40364	0.142106	0.550079	-0.302414	0.194993	0.268723	0.251955	-0.144366	0.543687	0.211839	0.369928	-0.126176	0.596065
s__uncult_Isosphaeraceae_2	-0.0887886	0.709711	-0.225819	0.338411	0.366917	0.111535	0.267825	0.253605	-0.0677201	0.776657	-0.205805	0.384027	0.14388	0.545059	0.101056	0.67162	-0.0623615	0.79395
s__uncl_Myxococcaceae	0.142965	0.547646	0.0737675	0.757263	0.353383	0.126407	-0.129009	0.587771	0.0165538	0.944776	-0.214852	0.362999	0.14388	0.545059	-0.142535	0.548864	0.0958237	0.687779
s__uncl_Actinomycetes	-0.19645	0.406473	-0.269087	0.251289	0.0626657	0.792965	0.53144	0.0158912	-0.0600683	0.801379	-0.119228	0.616608	-0.143722	0.545504	-0.114351	0.631196	-0.404745	0.0766975
s__YC.ZSS.LKJ147_1	0.176284	0.457205	0.0942827	0.692564	0.324851	0.16227	-0.0394055	0.868989	0.268242	0.252838	-0.00573432	0.980858	0.143632	0.545759	-0.13997	0.556149	-0.0536061	0.822401
s__Abditibacterium_2	-0.00602183	0.979898	0.237199	0.31396	-0.387364	0.0915229	-0.382266	0.0962449	-0.196462	0.406443	0.0580695	0.807868	-0.142427	0.549169	-0.163712	0.490397	-0.0726556	0.760818
s__Actinophytocola_3	0.35854	0.120583	0.450624	0.0461565	-0.233028	0.322796	-0.387669	0.0912455	-0.184587	0.435934	-0.440269	0.0520495	0.142209	0.549785	0.124479	0.601055	-0.0176584	0.941097
s__S085_1	-0.0371644	0.876383	0.0079668	0.973408	0.10383	0.663108	-0.0980999	0.680734	0.013273	0.955709	0.0600312	0.801499	0.141233	0.552557	0.113646	0.633314	-0.00613265	0.979528
s__uncl_Pedosphaeraceae_1	-0.0353649	0.882328	0.13248	0.577674	-0.0887218	0.709921	-0.102603	0.666868	-0.106095	0.65619	0.0701096	0.768978	-0.140867	0.553598	-0.16893	0.47648	-0.201534	0.394188
s__Beijerinckiaceae_alphaI_cluster	-0.349472	0.130956	-0.225703	0.338665	-0.0993235	0.676956	0.168475	0.477686	-0.313972	0.177625	0.206285	0.382896	-0.140579	0.554417	-0.0126506	0.957784	-0.385906	0.0928558
s__uncl_Cytophagales	-0.188115	0.427057	-0.341964	0.14001	0.185004	0.434882	0.214159	0.364585	-0.036519	0.878515	0.0506275	0.832131	-0.14029	0.55524	-0.0459651	0.847408	-0.138628	0.559981
s__IMCC26256.4	0.140083	0.55583	0.288514	0.217339	-0.0872799	0.714444	0.0503979	0.832882	-0.242672	0.302588	-0.417739	0.0668418	-0.140241	0.555378	-0.282452	0.22759	-0.184474	0.43622
s__uncult_Rhodospirillaceae_2	-0.119714	0.615163	0.0336231	0.888088	-0.50189	0.0241441	-0.249148	0.289463	-0.141995	0.550394	0.405222	0.0763182	-0.139887	0.556388	0.0647237	0.786315	0.0080155	0.973245
s__YC.ZSS.LKJ147_2	-0.0602183	0.800892	-0.0225904	0.924685	0.106055	0.656312	0.00641512	0.978586	0.106887	0.653774	0.122926	0.605637	-0.137905	0.562048	-0.2467	0.294383	-0.246116	0.295564
s__uncl_Longimicrobiaceae_4	0.106095	0.65619	0.0308619	0.89723	0.222556	0.345621	-0.0181065	0.939605	0.1076	0.651607	-0.0437242	0.854769	0.137853	0.562197	0.0754151	0.752002	-0.00532354	0.982229
s__Opitutus_3	-0.137463	0.563315	-0.142426	0.549172	-0.120756	0.612067	-0.10602	0.656417	0.101587	0.66999	0.334469	0.149478	-0.137618	0.56287	-0.246783	0.294216	0.0381691	0.873067
s__uncult_Acidimicrobiia_2	-0.44256	0.0506988	-0.455246	0.0436978	-0.0704835	0.767778	0.286695	0.220382	-0.254842	0.278218	0.257602	0.272864	-0.137436	0.563392	0.118968	0.617383	-0.0728253	0.760275
s__Opitutus_1	-0.0579383	0.808294	0.117426	0.621983	-0.378947	0.0994129	-0.336479	0.146896	-0.151994	0.522365	0.266115	0.256765	-0.1371	0.564356	-0.101056	0.67162	-0.16503	0.486864
s__Actinoplanes_2	-0.242256	0.303445	-0.285526	0.222353	0.251011	0.285754	0.153224	0.518965	-0.00583281	0.980529	0.190119	0.422059	-0.137031	0.564553	-0.249431	0.288899	-0.226379	0.337182
s__uncult_Pedosphaeraceae_3	0.130194	0.584314	0.0478109	0.841353	0.166326	0.483401	0.0165239	0.944876	0.0881696	0.711652	-0.127963	0.590825	0.136116	0.56718	0.00702001	0.976567	-0.00749558	0.97498
s__uncult_Chitinophagales_2	0.196045	0.40746	0.265338	0.258209	0.152109	0.522047	-0.0354586	0.882018	-0.0745741	0.754686	-0.232617	0.323672	0.135463	0.56906	-0.0346746	0.88461	-0.0559469	0.814772
s__vadinHA49_3	-0.0199581	0.933441	0.141034	0.553123	-0.252046	0.283704	-0.301866	0.195842	0.0280262	0.906631	0.232291	0.324371	-0.134763	0.571076	-0.315371	0.175597	-0.271247	0.247356
s__Holophagae_Subgroup_7_1	0.302494	0.194868	0.338875	0.143859	0.106416	0.655211	-0.251041	0.285693	-0.0827043	0.728859	-0.328415	0.157445	0.134216	0.572655	-0.0484482	0.839265	-0.105728	0.657308
o__uncult_Planctomycetales_4	-0.385845	0.0929115	-0.253034	0.281758	-0.0181616	0.939421	0.0656799	0.783229	-0.34798	0.132721	0.0443858	0.852595	-0.134194	0.572718	0.0861485	0.718	-0.239192	0.309791
s__VHS.B3.70	0.196045	0.40746	0.224576	0.341148	0.0937237	0.694302	-0.194252	0.411849	0.0584292	0.806699	-0.0662421	0.781417	0.133923	0.573499	0.0184931	0.938317	0.095576	0.688548
s__Pseudoxanthomonas_sp.	-0.194962	0.410108	-0.0892739	0.708191	-0.288407	0.217517	-0.280924	0.230224	-0.0442182	0.853146	0.356427	0.122946	-0.133609	0.574407	-0.0789673	0.740697	-0.00487547	0.983724
s__Chthonomonas_sp.	0.218998	0.353587	0.29638	0.204495	0.0994352	0.676612	-0.30839	0.185876	0.0572937	0.81039	-0.125378	0.59841	0.133585	0.574477	-0.149981	0.527953	-0.0293347	0.902291
s__uncult_Niastella_1	-0.204319	0.387547	-0.3717	0.106594	0.192341	0.416553	0.282374	0.227725	0.0260329	0.913247	0.0798268	0.737969	0.132681	0.577093	0.299661	0.19929	-0.223251	0.344078
s__Pla4_3	0.306534	0.188677	0.424528	0.0620875	-0.0946905	0.691297	-0.286277	0.221086	-0.155739	0.512044	-0.405355	0.076212	0.131992	0.579091	-0.0611153	0.797985	-0.0645452	0.786891
s__uncl_Polyangiales	0.224229	0.341914	0.291306	0.21272	0.13985	0.556494	-0.0980768	0.680805	0.0338601	0.887304	-0.232945	0.322973	0.13032	0.583947	-0.0542989	0.820141	-0.069206	0.771879
s__RB41_1	0.242288	0.30338	0.243884	0.300105	-0.00601504	0.979921	-0.203698	0.389022	0.00601957	0.979906	-0.174897	0.46081	0.13032	0.583947	-0.0015083	0.994965	-0.111034	0.641193
s__uncult_Nannocystaceae_1	0.103435	0.664319	0.185553	0.433495	-0.0170967	0.942968	-0.270968	0.247861	0.110823	0.64183	0.0845406	0.723063	0.129246	0.58708	0.0370248	0.876844	-0.101399	0.670567
s__Sorangium_2	0.534622	0.0151584	0.636775	0.00253522	0.0432807	0.856228	-0.431298	0.057605	0.0976672	0.682071	-0.404169	0.0771581	0.129237	0.587106	-0.301326	0.196683	-0.0643783	0.78743
s__Rhodocytophaga_aerolata	-0.219884	0.351594	-0.54419	0.013117	0.300584	0.197842	0.195925	0.407753	0.0363183	0.879178	0.173233	0.465153	0.128839	0.588267	0.334727	0.149144	0.190319	0.42156
s__BIrii41_1	-0.340105	0.142317	-0.327437	0.158759	-0.189474	0.423665	-0.0860058	0.718449	-0.0872837	0.714432	0.499813	0.024832	-0.12806	0.590541	0.101056	0.67162	-0.162748	0.49299
s__uncult_Microscillaceae_1	-0.152746	0.520284	-0.0534438	0.82293	-0.145865	0.539466	-0.0354585	0.882019	-0.139955	0.556194	0.199021	0.400235	-0.127307	0.592746	-0.0535447	0.822601	-0.224349	0.341648
s__uncl_Fibrobacteraceae_04_4	-0.420702	0.0647345	-0.48472	0.0303084	-0.207503	0.380031	0.0347014	0.884521	-0.0653741	0.784216	0.559426	0.0103287	-0.127046	0.593511	0.246287	0.295219	-0.022543	0.924843
s__S0134_1	0.245092	0.297643	0.281829	0.228661	0.153209	0.519007	-0.12003	0.614221	0.153324	0.518689	-0.157397	0.507505	0.127032	0.593552	-0.104088	0.66232	-0.0664141	0.780862
s__Dactylosporangium_2	0.217671	0.356584	0.578989	0.00747437	-0.110307	0.643392	-0.209283	0.375865	-0.328838	0.156878	-0.540141	0.0139518	-0.126081	0.596344	-0.3327	0.151776	-0.210181	0.373773
s__CCD24_1	-0.130795	0.582565	-0.127451	0.592325	-0.13936	0.55789	-0.0166289	0.944526	-0.0821712	0.730544	0.210347	0.373385	-0.126038	0.59647	0	1	-0.0910517	0.702631
s__OM27_1	0.00906349	0.969748	0.192672	0.415737	-0.182643	0.440869	-0.335858	0.147691	-0.211481	0.370755	-0.0404843	0.865433	-0.125898	0.59688	-0.244133	0.299596	-0.151913	0.52259
s__Lineage_IIb_2	0.184496	0.436165	0.340293	0.142083	-0.186004	0.432359	-0.388137	0.0908218	-0.0420058	0.860422	-0.0544631	0.819606	-0.125336	0.598534	-0.248479	0.290803	-0.0849116	0.721894
s__WD2101_2	-0.221971	0.346923	-0.200226	0.397329	-0.0676692	0.776821	-0.0369674	0.877034	-0.160271	0.499685	0.244253	0.299353	-0.125047	0.599382	-0.0708902	0.766473	-0.279866	0.232058
s__37.13_3	0.113379	0.634119	0.04248	0.858862	-0.171425	0.469894	-0.039596	0.868361	-0.0127392	0.957489	-0.185918	0.432575	0.12456	0.600816	0.210248	0.373618	0.163092	0.492066
s__67.14_1	0.0872837	0.714432	0.0451637	0.850039	0.112782	0.635917	0.12071	0.612203	-0.146727	0.537045	-0.390503	0.0887012	0.124294	0.6016	0.0452491	0.849759	-0.192408	0.416387
s__Fluviicola_3	-0.0318988	0.893795	-0.059541	0.80309	-0.250334	0.287098	0.143925	0.544932	-0.213177	0.36684	-0.0588514	0.805328	-0.124235	0.601776	0.0456173	0.848549	-0.242983	0.30195
s__uncl_Chloroflexota	0.0862199	0.717775	0.121281	0.610509	0.170805	0.471527	-0.121933	0.608575	-0.0395331	0.868568	-0.221426	0.348139	0.124011	0.602436	0.0347171	0.88447	-0.129764	0.585568
s__uncl_Candidatus_Saccharimonadales_2	0.0284413	0.905254	-0.193392	0.413963	-0.180405	0.446583	-0.0789373	0.740792	-0.00247316	0.991744	0.0825943	0.729206	0.123798	0.603063	0.426761	0.0605808	0.185391	0.433904
s__uncult_Verrucomicrobiaceae_4	-0.140368	0.555016	0.035295	0.882559	-0.367716	0.110699	-0.0330928	0.889842	-0.319053	0.170335	0.0995835	0.676155	-0.123436	0.604132	0.0825107	0.729471	-0.113497	0.633762
s__Rubellimicrobium_2	0.060971	0.798452	-0.106175	0.655946	0.373073	0.105206	0.109434	0.646035	-0.0417764	0.861177	-0.287708	0.218684	0.12321	0.604798	0.0618637	0.795561	0.0791223	0.740205
s__Bacillus_bataviensis	-0.193062	0.414774	-0.122973	0.605501	-0.152977	0.519647	-0.00226843	0.992427	-0.179487	0.448937	-0.0185115	0.938256	-0.12231	0.607459	0.0680272	0.775669	-0.147491	0.534904
s__MND1_1	0.213695	0.365651	0.210764	0.372418	0.105263	0.658728	-0.101095	0.671503	-0.0361174	0.879841	-0.248776	0.290208	0.122034	0.608277	0.0173455	0.942139	-0.0699665	0.769437
s__Cellulomonas_aerilata	-0.0813866	0.733026	-0.340746	0.141518	0.331326	0.153578	0.00604459	0.979822	0.428787	0.0592381	0.234051	0.320615	0.1192	0.616691	-0.0468278	0.844577	-0.0540773	0.820864
s__uncult_Planctomycetales_2	0.171411	0.469931	0.126331	0.59561	-0.149304	0.52984	-0.323197	0.164543	0.036406	0.878888	0.00835878	0.9721	0.118453	0.618917	0.0585336	0.80636	-0.0103489	0.965461
s__uncl_Devosiaceae	-0.385687	0.0930564	-0.440467	0.0519316	-0.138502	0.56034	0.106873	0.653817	-0.170998	0.471019	0.345661	0.135498	-0.118401	0.619071	0.245376	0.297065	-0.169023	0.476234
s__uncl_Rhizobiaceae	-0.299681	0.19926	-0.264703	0.259392	-0.297169	0.203235	-0.110479	0.64287	-0.172717	0.466505	0.278855	0.23382	-0.118328	0.619289	0.113495	0.63377	-0.0601157	0.801225
s__Acidobacteriota_Subgroup_22	-0.0943497	0.692355	0.13148	0.580576	-0.0905735	0.704125	0.248685	0.29039	-0.426428	0.0608038	-0.209282	0.375866	-0.117143	0.622829	0.0185824	0.93802	-0.179477	0.448963
s__uncult_Zavarzinella_1	-0.101482	0.670311	0.0307638	0.897555	0.14289	0.547857	-0.0585838	0.806197	-0.0261394	0.912893	-0.0107836	0.96401	-0.116991	0.623284	-0.235017	0.318563	-0.183382	0.438991
s__uncult_Entomoplasmatales	0.0458867	0.847665	-0.0728393	0.76023	0.181135	0.444715	0.0456279	0.848515	0.243465	0.300963	0.149318	0.529799	-0.116175	0.625723	-0.256179	0.275615	-0.115371	0.628135
s__Lacunisphaera_2	-0.0209031	0.930297	-0.135519	0.568897	-0.0144605	0.951751	0.0842368	0.724021	0.209031	0.376452	0.165527	0.485534	0.115097	0.628955	0.228844	0.331805	-0.0158453	0.947136
s__Altererythrobacter_2	-0.109939	0.644506	0.0584512	0.806628	-0.291926	0.211704	-0.279044	0.23349	-0.18682	0.430306	0.287306	0.219357	-0.113912	0.632516	-0.0308219	0.897362	-0.163178	0.491832
s__Nitrospira_moscoviensis	0.163764	0.490258	0.13728	0.56384	-0.0409103	0.86403	-0.190804	0.420358	0.0568626	0.811792	0.0235476	0.921503	0.113854	0.63269	-0.0433135	0.85612	-0.260538	0.267242
s__Haliangium_1	0.212942	0.367382	0.240121	0.307858	0.0150376	0.949828	-0.328934	0.15675	0.0323552	0.892284	-0.0708634	0.766559	0.112995	0.635277	-0.0595779	0.802969	-0.0144496	0.951787
s__Pir4_3	0.286065	0.221443	0.336539	0.146819	-0.172272	0.46767	-0.444001	0.0498631	-0.0331836	0.889542	-0.136424	0.566296	0.112264	0.637477	0.00573427	0.980858	0.0188898	0.936997
s__WS2	-0.162674	0.493191	-0.0103142	0.965576	-0.0686837	0.773558	0.0693001	0.771577	-0.252793	0.282231	0.00841685	0.971906	-0.11163	0.639391	-0.00956822	0.968065	-0.133154	0.575724
s__Pontibacter_sp.	-0.325339	0.161603	-0.636917	0.00252785	0.177773	0.453352	0.378227	0.10011	-0.0164729	0.945046	0.188971	0.42492	0.110493	0.642829	0.44495	0.0493181	-0.0449532	0.85073
s__uncult_Roseiflexaceae_1	-0.16202	0.494955	-0.268375	0.252593	0.155121	0.513741	0.260673	0.266986	-0.0693293	0.771483	-0.0815403	0.73254	0.110147	0.643876	0.265861	0.257235	-0.162232	0.494382
s__Litorilinea_2	0.263035	0.262519	0.357385	0.121871	-0.100677	0.672786	-0.202039	0.392979	0.0115366	0.961499	-0.317856	0.172035	0.109337	0.646332	0.0674494	0.777528	0.0808439	0.734745
s__uncl_Obscuribacteraceae_2	0.0242244	0.919254	0.0613411	0.797253	0.160366	0.499427	0.0982926	0.680138	-0.032173	0.892887	-0.161927	0.495204	0.108375	0.649249	0.134674	0.571332	-0.0918146	0.70025
s__uncult_Chitinophagales_3	-0.0820481	0.730933	-0.080134	0.736995	0.172521	0.467017	0.175837	0.458365	-0.0388854	0.870704	-0.07558	0.751476	-0.108224	0.64971	-0.108736	0.648154	0.00353717	0.988192
s__Luteitalea_2	-0.430045	0.0584154	-0.534155	0.0152641	-0.026526	0.91161	0.148291	0.532668	0.018203	0.939284	0.446055	0.0486899	-0.107823	0.650928	0.0357283	0.881127	-0.203911	0.388516
s__Pajaroellobacter_3	0.309371	0.184407	0.389307	0.0897681	0.208349	0.378047	-0.255473	0.276988	0.0617238	0.796014	-0.272248	0.245547	0.107762	0.651113	-0.28065	0.230698	-0.0673301	0.777912
s__BIrii41_3	0.0481565	0.84022	0.0775311	0.745262	0.0902256	0.705213	-0.186346	0.431498	-0.0165538	0.944776	0.0233699	0.922094	0.106968	0.653529	0.0218704	0.927079	-0.0623615	0.79395
s__Elev.16S.1166	0.161341	0.496788	0.256411	0.275166	0.10748	0.651972	-0.281086	0.229944	0.00343278	0.98854	-0.135278	0.569593	0.106919	0.65368	-0.215226	0.362142	-0.0242869	0.919046
s__Sva0996	-0.120482	0.612879	-0.295292	0.206241	0.179082	0.449979	0.243489	0.300914	-0.118223	0.619603	-0.0362128	0.879526	0.106295	0.65558	0.138868	0.559294	-0.11987	0.614698
s__uncl_Promicromonosporaceae	-0.0632292	0.791143	0.0843374	0.723704	-0.336217	0.147231	-0.230567	0.328076	-0.160331	0.499521	0.0180996	0.939628	-0.104748	0.660303	-0.00452661	0.984889	-0.162429	0.49385
s__uncult_Vicinamibacteraceae	-0.10158	0.67001	-0.181408	0.444018	0.24812	0.291523	0.0203698	0.932071	-0.0496614	0.835292	0.0655864	0.783531	0.104708	0.660423	0.064857	0.785884	-0.139173	0.558425
s__Chitinophaga_1	0.00042464	0.998582	-0.208152	0.378509	0.0916532	0.700753	0.233744	0.321268	-0.0267523	0.910858	0.0225484	0.924825	0.10458	0.660816	0.291538	0.212341	0.12189	0.608705
s__Virgisporangium_sp.	-0.144419	0.543536	-0.0720483	0.762762	0.0866619	0.716386	0.0990549	0.677785	-0.15988	0.500746	-0.0185115	0.938256	-0.10419	0.662007	-0.0702948	0.768383	-0.141393	0.552102
s__Chthoniobacter_1	-0.140384	0.554972	-0.0801958	0.736799	-0.265513	0.257882	-0.037736	0.874496	-0.165977	0.484333	0.146305	0.538229	-0.103994	0.662607	0.0411167	0.86335	-0.11526	0.628467
s__uncl_Pedosphaeraceae_5	0.462888	0.0398558	0.584183	0.00683646	-0.034567	0.884966	-0.265089	0.258672	-0.0576551	0.809215	-0.572688	0.00831267	0.103897	0.662906	-0.170055	0.473505	-0.00332987	0.988884
s__Microvirga_2	0.144042	0.5446	-0.0430027	0.857142	0.291636	0.212179	-0.00756144	0.97476	0.189291	0.42412	-0.093691	0.694404	0.10268	0.666633	-0.208239	0.378305	0.053737	0.821974
s__Hymenobacter_1	-0.104461	0.661178	-0.462607	0.0399922	0.290235	0.214484	0.180098	0.44737	0.0641206	0.788262	0.142948	0.547692	0.102029	0.668632	0.221739	0.347441	0.109872	0.644709
s__Vicinamibacteraceae_2	-0.0346125	0.884815	-0.063982	0.78871	0.114286	0.631392	0.1275	0.592182	-0.0887886	0.709711	-0.104034	0.662487	0.101695	0.669657	0.166667	0.482491	-0.182521	0.441178
s__Acidobacteriota_Subgroup_5_3	-0.0508475	0.831411	0.13376	0.57397	-0.225066	0.340067	-0.160499	0.499067	-0.176271	0.457239	0.00490567	0.983624	-0.101056	0.671621	-0.112118	0.637919	-0.233739	0.321278
s__Ohtaekwangia_1	0.136945	0.5648	0.0323674	0.892244	0.0917293	0.700516	-0.311582	0.181127	0.24304	0.301834	0.141727	0.551154	0.100942	0.671972	-0.121418	0.610101	0.0349833	0.88359
s__Cellulomonas_sp.	-0.0301432	0.899611	-0.247267	0.293239	0.402109	0.0788227	0.171515	0.469658	0.232103	0.324775	-0.0838053	0.725382	0.0995851	0.67615	0.0249245	0.916928	0.133289	0.575333
s__Paenarthrobacter_nitroguajacolicus	-0.315023	0.1761	-0.472914	0.0352179	0.247648	0.292472	0.320698	0.16802	-0.0953519	0.689243	0.0757806	0.750837	0.0990849	0.677692	0.326222	0.160402	-0.172821	0.466231
s__BIrii41_4	-0.205817	0.384001	-0.115225	0.628571	-0.281511	0.229209	-0.278682	0.234122	-0.0664656	0.780697	0.365116	0.113438	-0.0986769	0.678951	0.00719152	0.975995	-0.053055	0.824199
s__AKIW781_3	0.0481413	0.84027	-0.274351	0.241775	0.361182	0.117674	0.0949547	0.690476	0.241101	0.305827	0.0189766	0.936708	0.0979717	0.68113	0.0106784	0.964361	0.0865456	0.716751
s__Acidobacteriota_Subgroup_18	-0.183926	0.43761	-0.0166923	0.944314	-0.0606309	0.799554	0.285174	0.222949	-0.505133	0.0231005	-0.338151	0.144773	-0.0964331	0.685891	-0.0380088	0.873596	-0.255272	0.277379
s__Edaphobaculum_1	-0.0339367	0.88705	-0.130517	0.583375	-0.126602	0.594815	-0.0907373	0.703613	0.25905	0.270082	0.395164	0.0846297	0.0958852	0.687589	0.145503	0.540484	-0.114334	0.631246
s__Polaromonas_sp.	0.00855478	0.971446	-0.050959	0.831046	-0.187287	0.429134	0.0339198	0.887106	0.00583281	0.980529	0.0136356	0.954501	0.0957663	0.687958	0.204611	0.386854	-0.206335	0.382778
s__Steroidobacter_2	0.0526712	0.825452	0.158073	0.50566	-0.190977	0.419927	-0.225577	0.338943	-0.112114	0.63793	0.011308	0.962261	-0.0956687	0.68826	-0.189292	0.424118	-0.304963	0.191068
s__Aurantisolimonas_haloimpatiens	0.00552032	0.981572	-0.136361	0.566478	-0.2495	0.288759	0.00723798	0.97584	-0.0619974	0.795128	-0.00680706	0.977278	0.0952269	0.689631	0.291963	0.211643	0.0111589	0.962759
s__Thermoanaerobaculaceae_Subgroup_10_2	-0.13758	0.562979	-0.0237557	0.920812	-0.307345	0.187449	0.0544218	0.81974	-0.209574	0.375185	0.121224	0.610678	-0.0943396	0.692387	0.109558	0.645661	-0.234296	0.320093
s__Adhaeribacter_4	0.0749741	0.753409	-0.161847	0.49542	0.257875	0.272339	-0.135311	0.569499	0.154683	0.514943	0.00316276	0.989441	0.0940212	0.693377	-0.122603	0.606592	0	1
s__uncult_Fibrobacteraceae	-0.168099	0.478683	-0.181352	0.444161	-0.229727	0.32989	-0.112776	0.635936	-0.103414	0.664384	0.330228	0.155028	-0.0932191	0.695873	0.161873	0.49535	-0.176146	0.457564
s__AKYH767_3	0.274517	0.241479	0.471431	0.0358762	-0.156204	0.510768	-0.316147	0.174479	-0.207031	0.381139	-0.315526	0.175374	0.0931359	0.696132	0.0630526	0.791714	-0.0450868	0.850292
s__uncult_Armatimonadetes	0.152569	0.520775	0.0283341	0.90561	0.169058	0.476142	-0.277546	0.236113	0.205061	0.385787	0.00945895	0.968429	0.0930058	0.696536	-0.118471	0.618864	0.0503831	0.83293
s__uncult_Caldilineaceae_2	0.17884	0.450601	0.280603	0.230779	0.0857788	0.719163	-0.110986	0.641339	0.126506	0.595095	-0.164467	0.488373	0.0927253	0.69741	-0.136227	0.566863	-0.135472	0.569034
s__uncult_Alphaproteobacteria_4	-0.0348757	0.883945	-0.0538502	0.821605	0.196975	0.405194	0.199166	0.399885	-0.184235	0.436827	-0.269658	0.250246	0.0926011	0.697797	0.0167175	0.944231	-0.146361	0.538072
s__Gaiella_4	0.016789	0.943993	-0.0282467	0.9059	0.18759	0.428373	0.192436	0.416317	-0.10226	0.667921	-0.319593	0.169573	0.0924439	0.698287	-0.0321243	0.893048	-0.0563056	0.813604
s__Chthoniobacter_3	-0.127916	0.590965	-0.0549492	0.818021	-0.305263	0.190609	-0.28065	0.230697	-0.0647103	0.786358	0.275915	0.238993	-0.0911489	0.702327	-0.0867274	0.71618	-0.276824	0.237385
s__Methylobacterium_adhaesivum	-0.0868121	0.715914	-0.206059	0.383428	-0.0465279	0.845561	0.090207	0.705271	-0.160997	0.497718	-0.106743	0.654213	-0.0900707	0.705697	0.0079099	0.973597	-0.0239297	0.920233
s__uncult_Chitinophagales_1	-0.118195	0.619688	-0.0900143	0.705874	-0.345174	0.136087	-0.142973	0.547621	-0.26651	0.256033	0.198254	0.402089	-0.0893188	0.70805	0.0714597	0.764648	-0.138343	0.560795
s__uncult_Acidimicrobiia_5	-0.178505	0.451465	-0.151099	0.524846	-0.232491	0.323942	-0.221809	0.347285	-0.24449	0.298868	0.284695	0.223762	-0.0889715	0.709138	0.0317296	0.894355	-0.030455	0.898578
s__Sandaracinus_2	0.296965	0.203561	0.263247	0.262119	0.118852	0.617728	-0.397131	0.0829541	0.147705	0.534305	-0.0490684	0.837233	0.0887233	0.709916	-0.307767	0.186813	-0.0718936	0.763258
s__uncult_Ilumatobacteraceae_1	-0.164342	0.488706	-0.134992	0.570415	-0.0384181	0.872245	0.0714287	0.764747	-0.135696	0.568391	-0.0615559	0.796557	0.0883019	0.711237	0.247072	0.293632	-0.0468593	0.844474
s__uncult_Chitinophagaceae_3	-0.182409	0.441464	-0.0986366	0.679076	-0.341807	0.140203	0.0958185	0.687796	-0.237397	0.313544	-0.00759889	0.974635	-0.0880806	0.711931	0.202207	0.392577	-0.0636263	0.789859
s__uncult_Polyangiaceae_4	-0.0504328	0.832767	-0.0474398	0.84257	0.0361038	0.879886	0.04717	0.843454	-0.0421528	0.859938	-0.035445	0.882063	0.0874153	0.714019	0.13014	0.584472	-0.0582006	0.807442
s__uncult_Microtrichales_7	-0.102333	0.667699	-0.147535	0.534781	0.0466165	0.84527	-0.0927957	0.697191	-0.062453	0.793653	0	1	0.0873825	0.714122	0.144043	0.544598	0.0250967	0.916356
s__uncl_Pedosphaeraceae_6	0.023414	0.921947	0.179071	0.450007	-0.193964	0.412556	-0.247255	0.293264	-0.0237916	0.920692	0.181234	0.444463	-0.0869567	0.715459	-0.228615	0.332303	-0.220235	0.350804
s__uncl_Pedosphaeraceae_4	-0.0310849	0.896491	-0.0371642	0.876384	-0.0121216	0.959548	-0.231853	0.32531	0.184235	0.436827	0.289407	0.215854	0.0865289	0.716804	-0.0927061	0.69747	-0.10115	0.671331
s__Knoellia_2	-0.203313	0.389938	-0.206026	0.383506	-0.130926	0.582187	0.0800305	0.737323	-0.0323795	0.892203	0.249718	0.288326	-0.0851866	0.721027	0.0830191	0.727864	-0.265236	0.258399
s__uncult_Pedosphaeraceae_1	0.0677711	0.776493	0.178908	0.450427	-0.106095	0.65619	-0.244999	0.297832	-0.108434	0.649072	-0.0388533	0.87081	0.0836789	0.725781	0.0392454	0.869517	-0.0806743	0.735282
s__uncult_Vicinamibacterales_3	0.106902	0.653731	0.101633	0.669848	0.15455	0.51531	0.0030407	0.989849	0.0401829	0.866426	-0.139766	0.556731	0.0834928	0.726368	-0.0417937	0.86112	-0.118009	0.620243
s__uncult_Pirellulaceae_1	0.241405	0.305199	0.386855	0.0919866	-0.0568488	0.811837	-0.25669	0.274627	0.0176825	0.941017	-0.154822	0.514563	0.0831249	0.72753	-0.173373	0.464786	-0.0699336	0.769542
s__RCP2.54_3	0.102013	0.668682	0.116846	0.623715	0.263745	0.261185	-0.0692022	0.771891	0.115286	0.62839	-0.0395142	0.86863	0.0827654	0.728666	-0.118968	0.617383	-0.0463782	0.846052
s__CL500.29_2	-0.160768	0.498338	-0.272316	0.245424	-0.134688	0.571293	-0.123443	0.60411	-0.0485693	0.838868	0.154659	0.515011	0.0817942	0.731736	0.218868	0.353877	-0.0993207	0.676965
s__uncult_Thermoleophilia	0.163911	0.489864	0.180115	0.447326	-0.0602535	0.800778	-0.0992029	0.677328	-0.143528	0.546052	-0.386301	0.092493	0.0816231	0.732278	0.0387298	0.871217	-0.0420605	0.860242
s__Gitt.GS.136_1	-0.0812947	0.733317	-0.153991	0.516849	0.064686	0.786436	0.214341	0.364169	-0.18216	0.442097	-0.260559	0.267203	0.0813867	0.733026	0.242174	0.303614	-0.0445063	0.852199
s__Flavisolibacter_2	0.0124623	0.958412	0.0823577	0.729954	0.0467928	0.844692	0.0162817	0.945682	0.190711	0.420588	0.220204	0.350873	-0.0797733	0.738139	-0.273278	0.243695	-0.394286	0.0853858
s__UTCFX1_1	0.0647103	0.786358	0.27023	0.249203	0.00451128	0.98494	-0.0852513	0.720824	-0.277652	0.235927	-0.269884	0.249833	0.0790962	0.740288	0.0761693	0.749598	-0.157425	0.50743
s__uncl_Comamonadaceae	-0.1693	0.4755	-0.143019	0.547493	-0.18797	0.427421	0.0761981	0.749506	-0.247555	0.29266	0.0180928	0.93965	-0.0790962	0.740288	0.121418	0.610101	-0.231954	0.325093
s__Vicinamibacteraceae_1	-0.207675	0.379627	-0.172375	0.467401	-0.0195489	0.934803	0.089778	0.706613	-0.139202	0.55834	0.177912	0.452993	-0.0790962	0.740288	0.055053	0.817683	-0.234996	0.318607
s__Ensifer_meliloti	-0.0906349	0.703934	-0.0963358	0.686192	0.261889	0.26468	0.170769	0.471623	-0.172206	0.467843	-0.212259	0.368957	0.0786391	0.741739	0.109765	0.645032	-0.130538	0.583313
s__uncult_Microtrichales_4	-0.0437076	0.854824	0.0655861	0.783532	-0.189759	0.422954	-0.0574236	0.809967	-0.248681	0.290397	-0.13741	0.563466	-0.078461	0.742305	0.0188822	0.937022	-0.197268	0.404483
s__SC.I.84_3	-0.172835	0.466195	-0.273167	0.243895	-0.0331215	0.889748	0.0304646	0.898546	-0.112856	0.635695	0.256184	0.275606	0.0782193	0.743073	0.361483	0.117347	-0.0857479	0.71926
s__Sphingobium_1	0.0370925	0.876621	-0.0603966	0.800314	-0.0906899	0.703762	-0.155884	0.511646	-0.0647145	0.786344	0.0873714	0.714157	0.0782193	0.743073	-0.00632792	0.978877	-0.00398828	0.986686
s__uncl_Gemmata_2	-0.101618	0.669892	0.0252259	0.915927	-0.0962768	0.686375	-0.0384907	0.872006	-0.138126	0.561417	0.0361992	0.879571	-0.0779956	0.743785	-0.152396	0.521253	-0.257528	0.273007
s__uncult_Rhodospirillales	-0.0624765	0.793577	-0.182229	0.441922	0.251974	0.283846	0.145284	0.541101	-0.191193	0.419392	-0.233786	0.321177	0.0776188	0.744983	0.172011	0.468355	-0.112978	0.635328
s__TRA3.20_2	-0.0993983	0.676726	-0.0631338	0.791451	-0.0662157	0.781502	-0.121808	0.608946	-0.130953	0.582106	0.153331	0.51867	-0.0773972	0.745688	0.120971	0.611426	0.108436	0.649064
s__Anaeromyxobacter_sp._1	0.0933002	0.69562	0.197935	0.402863	0.0956411	0.688346	-0.171772	0.468984	-0.0723881	0.761675	-0.195414	0.409002	0.0773013	0.745993	-0.236601	0.315218	-0.161366	0.49672
s__Kribbella_1	-0.113371	0.634143	-0.219292	0.352924	0.268724	0.251953	0.211859	0.369882	0.0497175	0.835108	-0.00754718	0.974808	0.0769231	0.747197	0.0924879	0.69815	-0.110017	0.644269
s__Herpetosiphon_3	0.0660879	0.781914	0.254251	0.279371	-0.221134	0.348793	-0.285119	0.223041	-0.0932784	0.695688	-0.0408627	0.864186	-0.0767487	0.747752	-0.135882	0.567854	-0.23474	0.319151
s__uncult_Elsterales	-0.0146837	0.951007	0.0120527	0.959778	0.171558	0.469547	0.144583	0.543073	-0.19503	0.409941	-0.274237	0.241978	0.0765172	0.748489	0.13434	0.572297	-0.19065	0.420739
s__Phaselicystis_3	0.0762843	0.749231	0.000377787	0.998739	0.239247	0.309675	-0.15638	0.510286	0.152946	0.519731	0.0821037	0.730757	0.0748584	0.753779	-0.157835	0.50631	-0.0515282	0.829186
s__IMCC26256.1	-0.0398946	0.867376	-0.0346386	0.884729	-0.0338473	0.887346	0.0547172	0.818777	-0.222808	0.345062	-0.224737	0.340793	0.0746045	0.754589	0.175029	0.460467	-0.144931	0.542094
s__uncult_Gaiellales_1	-0.112867	0.635661	-0.228077	0.333473	0.288722	0.216993	0.347795	0.13294	-0.219714	0.351974	-0.343763	0.137801	-0.0745764	0.754679	0.0490198	0.837392	-0.121681	0.609323
s__uncl_Anaerolineae	0.121451	0.610004	0.27196	0.246067	-0.0554558	0.816371	-0.352818	0.127058	-0.153221	0.518972	-0.200249	0.397274	0.0740804	0.756263	0.0608632	0.798802	0.0402399	0.866238
s__Herpetosiphon_2	-0.0888319	0.709576	-0.0669375	0.779176	-0.387338	0.0915459	-0.180447	0.446475	0.105368	0.658409	0.315159	0.175905	-0.0739178	0.756782	0.0196567	0.934444	-0.113104	0.634948
s__TRA3.20_1	-0.0240783	0.91974	0.163342	0.491392	-0.0932331	0.695829	-0.0437573	0.85466	-0.167795	0.479489	-0.0535245	0.822667	-0.0738231	0.757085	-0.132731	0.576949	-0.355917	0.123521
s__Rhodoplanes_1	-0.114527	0.630667	0.0652519	0.78461	-0.208419	0.377884	-0.0722441	0.762135	-0.296557	0.204212	-0.0102585	0.965762	-0.0736536	0.757627	0.110606	0.642488	-0.100422	0.673571
s__Thermoanaerobaculaceae_Subgroup_10_3	0.0937853	0.69411	0.288998	0.216534	-0.0993602	0.676843	-0.152191	0.521821	-0.173258	0.465088	-0.150944	0.525278	-0.0731524	0.759229	-0.225746	0.338571	-0.292364	0.210988
s__uncult_Vicinamibacterales_4	-0.0541761	0.820542	-0.151299	0.524293	0.0330827	0.889876	0.124482	0.601046	-0.0835215	0.726278	-0.0459858	0.84734	0.0730698	0.759493	0.115385	0.628091	-0.211421	0.370896
s__SM1A02_3	0.270769	0.248222	0.41655	0.0677018	-0.0439574	0.854002	-0.143728	0.545488	-0.172928	0.465951	-0.362087	0.11669	0.0728943	0.760055	-0.154696	0.514909	-0.126869	0.59403
s__Rubrobacter_1	-0.13248	0.577674	-0.216115	0.360117	0.279804	0.232165	0.276982	0.237106	-0.132857	0.576584	-0.222851	0.344965	0.0719669	0.763023	0.152396	0.521253	0.0251061	0.916325
s__TK10_5	0.164022	0.489565	0.313045	0.178978	0.120092	0.614038	-0.236074	0.316327	-0.0128497	0.957121	-0.235896	0.316704	0.0718883	0.763275	-0.137121	0.564295	-0.156612	0.509652
s__Longimicrobium_sp.	-0.0177561	0.940772	0.0177627	0.940749	0.143452	0.546269	0.0420455	0.860292	-0.066113	0.781833	0.0124906	0.958318	-0.071861	0.763362	-0.104885	0.659884	-0.0878221	0.712742
s__Lacibacter_sp.	-0.166364	0.483301	-0.252311	0.283181	-0.0739685	0.75662	-0.0202766	0.932381	0.0553273	0.816789	0.296273	0.204666	0.0718159	0.763507	0.0810757	0.734011	-0.172773	0.466356
s__Arenimonas_1	0.0165732	0.944711	0.0430277	0.85706	-0.132486	0.577657	-0.0292777	0.90248	-0.135743	0.568255	0.100418	0.673585	-0.0715035	0.764507	0.0779125	0.744049	-0.114065	0.632056
s__uncult_Fimbriimonadaceae_4	0.172375	0.467401	0.236822	0.314751	-0.0443776	0.852622	-0.346417	0.134588	0.0274746	0.908461	0.0015083	0.994965	0.070083	0.769063	-0.0927955	0.697192	-0.118684	0.61823
s__Rhodomicrobium_2	-0.286828	0.220159	-0.153007	0.519563	-0.254597	0.278695	-0.126584	0.594866	-0.33565	0.147957	0.232723	0.323446	-0.0698789	0.769718	0.291301	0.212729	-0.219353	0.352786
s__Acidibacter_2	-0.0424574	0.858936	-0.0621932	0.794494	0.209097	0.376299	0.104144	0.662149	-0.143294	0.546715	-0.0638063	0.789277	0.0698304	0.769874	0.13678	0.565275	-0.187741	0.427995
s__Terrimonas_1	-0.179149	0.449806	-0.231928	0.32515	-0.0248214	0.917271	0.232831	0.323215	-0.146029	0.539004	0.0686276	0.773738	0.0685758	0.773904	0.244437	0.298977	-0.243834	0.300208
s__Adhaeribacter_1	-0.314006	0.177576	-0.526554	0.0170714	0.225734	0.338598	0.304644	0.191556	-0.0839608	0.724891	0.0931726	0.696017	-0.066717	0.779887	0.0667926	0.779643	-0.109215	0.646702
s__uncl_Gaiellales	-0.0911831	0.702221	-0.116849	0.623707	0.167169	0.481155	0.209294	0.375839	-0.293143	0.209719	-0.350321	0.129958	0.0648812	0.785806	0.0981874	0.680463	-0.251345	0.285091
s__uncl_Acidimicrobiia	-0.20316	0.390302	-0.216786	0.35859	-0.15188	0.522682	0.0958135	0.687811	-0.274643	0.241254	0.0490013	0.837453	-0.0647835	0.786121	0.162143	0.494623	-0.202295	0.392368
s__uncl_Bacteroidia	0.0350547	0.883353	0.12632	0.595642	0.136347	0.566518	0.0476191	0.841982	-0.0629476	0.792053	-0.0585348	0.806356	0.0641509	0.788164	0.0680016	0.775751	-0.0811465	0.733786
s__uncl_Microscillaceae	-0.0323673	0.892244	0.060994	0.798378	-0.092516	0.698063	-0.0962269	0.68653	-0.200226	0.397329	-0.0045249	0.984895	-0.0640543	0.788476	-0.0309318	0.896998	-0.246877	0.294026
s__Haliangium_2	0.256584	0.274831	0.301092	0.197049	0.126316	0.595654	-0.188609	0.425822	0.0571859	0.81074	-0.210329	0.373429	0.0640302	0.788554	-0.233033	0.322785	-0.132328	0.578116
s__Ellin517_1	-0.152626	0.520615	-0.100152	0.674404	-0.153267	0.518847	-0.13447	0.571922	-0.100869	0.672195	0.211204	0.371398	-0.0635403	0.790137	0.0174177	0.941899	-0.0126006	0.957951
s__67.14_6	-0.0587792	0.805562	-0.170373	0.472666	0.198795	0.40078	0.414054	0.0695339	-0.119819	0.614849	-0.284636	0.223861	0.0633723	0.79068	0.187311	0.429072	-0.277241	0.23665
s__uncult_Opitutaceae	0.0996609	0.675916	0.294152	0.208081	-0.460894	0.0408321	-0.601199	0.00505124	0.0156492	0.94779	0.240958	0.306123	-0.0626678	0.792959	-0.127954	0.590852	0.231426	0.326228
s__uncult_Dongia	0.0338439	0.887358	0.0229602	0.923456	-0.0723014	0.761952	-0.0362737	0.879325	-0.236518	0.315392	-0.236575	0.315272	0.062312	0.79411	0.10956	0.645656	-0.292524	0.210727
s__PLTA13_3	0.0362209	0.879499	0.0598824	0.801982	-0.0259071	0.913665	0.143356	0.54654	-0.171192	0.47051	-0.298718	0.200777	0.0618361	0.79565	0.127252	0.592909	-0.121773	0.60905
s__Armatimonas_sp.	-0.0848391	0.722122	-0.222639	0.345438	-0.0796494	0.738532	-0.0716117	0.764161	0.119169	0.616783	0.388229	0.0907382	0.0616274	0.796326	0.140401	0.554924	-0.0354957	0.881896
s__KF.JG30.B3_1	0.113714	0.63311	0.199169	0.399876	0.137412	0.563463	-0.0746212	0.754535	-0.0298453	0.900599	-0.166541	0.482828	0.061271	0.79748	-0.0904961	0.704367	-0.113405	0.63404
s__JG30.KF.CM66_2	-0.339333	0.143284	-0.336028	0.147472	-0.0190493	0.936466	0.24122	0.305582	-0.329039	0.156611	0.0828924	0.728264	-0.0610727	0.798123	0.332459	0.152091	-0.171484	0.469741
s__uncult_Gemmataceae_2	-0.185102	0.434634	-0.128717	0.588623	0.0135338	0.95484	0.118447	0.618936	-0.161776	0.495613	-0.0233699	0.922094	-0.0610171	0.798303	-0.0490198	0.837392	-0.250967	0.285841
s__Blastococcus_2	-0.197135	0.404805	-0.362745	0.115978	0.100942	0.671972	0.0279668	0.906828	0.220882	0.349355	0.282855	0.226899	-0.0603774	0.800377	-0.056668	0.812425	-0.037335	0.87582
s__Niastella_2	-0.0653484	0.784298	0.00307638	0.98973	0.109088	0.647085	-0.0331461	0.889666	-0.120702	0.612225	-0.0454451	0.849115	-0.0600346	0.801488	-0.0785959	0.741877	-0.272741	0.244659
s__uncult_Rhodospirillaceae_1	0.232577	0.32376	0.3715	0.106798	-0.121154	0.610886	-0.480911	0.0318299	-0.04194	0.860639	-0.0217736	0.927401	0.0599276	0.801835	-0.129927	0.585094	0.0131021	0.956279
s__uncult_Ardenticatenaceae_1	-0.0772804	0.74606	-0.261322	0.265753	0.19386	0.412811	0.139231	0.558259	0.0559478	0.814769	-0.111704	0.63917	0.0596377	0.802776	0.0718077	0.763533	0.180625	0.446019
s__Pir4_1	-0.0892655	0.708217	-0.0489827	0.837514	-0.154309	0.515972	0.0268128	0.910658	-0.133333	0.575205	-0.069434	0.771147	-0.0592006	0.804194	0.0415252	0.862005	-0.194529	0.411169
s__Dactylosporangium_1	-0.293143	0.209719	-0.401055	0.079684	0.13253	0.57753	0.123159	0.604951	-0.0173323	0.942183	0.258211	0.271693	-0.0588457	0.805346	0.10574	0.657271	-0.160709	0.498499
s__uncult_Sneathiellaceae	0.0476053	0.842027	0.193044	0.414818	-0.0288815	0.903794	-0.112083	0.638024	-0.0195522	0.934792	-0.101352	0.67071	-0.0587229	0.805745	-0.0221526	0.926141	-0.0485448	0.838948
s__Planctopirus_sp.	0.00494409	0.983495	0.0346217	0.884785	-0.211613	0.370451	-0.261904	0.264651	-0.0333726	0.888917	0.176672	0.4562	-0.0585713	0.806238	-0.130077	0.584657	-0.198633	0.401173
s__uncult_Frankiales_3	-0.0904637	0.704469	-0.0414781	0.862159	0.180038	0.447524	-0.085412	0.720318	-0.0704863	0.767769	-0.115937	0.626438	0.0581132	0.807726	0.0642237	0.787929	-0.0674316	0.777585
s__uncult_Alphaproteobacteria_3	-0.0856224	0.719655	-0.0993273	0.676945	-0.0835496	0.726189	-0.0463504	0.846143	-0.152352	0.521375	0.138946	0.559072	0.0579511	0.808252	0.277997	0.235321	0.0487547	0.83826
s__Prosthecobacter_1	-0.116575	0.624526	-0.0603202	0.800562	-0.410518	0.0721936	-0.283342	0.226066	-0.0333646	0.888943	0.260977	0.266408	-0.0579511	0.808252	0.0983063	0.680096	-0.0239711	0.920096
s__Methylobacterium.Methylorubrum_1	0.0904483	0.704517	-0.0331344	0.889705	-0.0169728	0.94338	0.0553492	0.816718	0.140131	0.555691	0.137843	0.562226	0.0578164	0.80869	0.142151	0.54995	0.181976	0.442567
s__Blastopirellula_2	0.0823801	0.729883	0.0395064	0.868656	-0.131539	0.580404	-0.0336353	0.888047	-0.0437379	0.854724	-0.135716	0.568332	0.0569661	0.811455	0.145556	0.540334	0.0665242	0.780508
s__uncult_Xanthobacteraceae_1	-0.22055	0.3501	-0.27259	0.24493	0.00827379	0.972383	0.200756	0.396055	-0.209635	0.375044	0.0275265	0.908289	0.0565185	0.812911	0.342891	0.138869	-0.0646673	0.786497
s__P3OB.42_3	0.346125	0.134939	0.488521	0.0288476	-0.0616541	0.796239	-0.341005	0.141196	0.0316027	0.894776	-0.300793	0.197516	0.0564973	0.81298	-0.193817	0.412917	-0.0167311	0.944185
s__Acidibacter_1	0	1	0.199658	0.398696	-0.0384264	0.872218	0.0092537	0.969114	-0.308412	0.185844	-0.169523	0.474911	-0.0562083	0.813921	0.0150316	0.949848	-0.100278	0.674016
s__uncult_Spirosomaceae_2	0.00153821	0.994865	-0.0415474	0.861931	-0.222105	0.346626	-0.0435695	0.855278	0.00846018	0.971761	-0.0920818	0.699416	0.0546684	0.818937	0.194254	0.411843	0.127096	0.593365
s__uncult_Cyclobacteriaceae_4	-0.0392751	0.869419	-0.185116	0.434598	0.166039	0.484167	0.0253692	0.915451	0.0974325	0.682797	0.0181612	0.939423	0.0544424	0.819673	0.0897048	0.706842	0.0755747	0.751493
s__TK10_6	0.229088	0.331275	0.38447	0.0941815	0.0707832	0.766817	-0.326408	0.16015	-0.0444612	0.852347	-0.280106	0.231641	0.0543191	0.820075	-0.220544	0.350112	-0.108916	0.647607
s__Nitrosospira_sp.	-0.175518	0.459195	-0.229842	0.329643	-0.188182	0.42689	0.162387	0.493963	-0.199623	0.398781	0.0800001	0.737419	-0.0542987	0.820142	0.143451	0.546271	-0.214324	0.364207
s__uncl_Blastocatellaceae	-0.113662	0.633267	-0.134789	0.571001	-0.215118	0.362389	-0.130567	0.583231	0.0195709	0.93473	0.315235	0.175795	-0.0542578	0.820275	-0.034704	0.884513	-0.0935774	0.694757
s__uncult_Nitrospira_2	-0.206079	0.383382	-0.461669	0.0404505	-0.0401987	0.866374	0.336382	0.14702	-0.0990544	0.677786	0.058176	0.807522	0.0539526	0.82127	0.346906	0.134002	-0.121596	0.609574
s__uncult_Myxococcaceae_3	0.00752729	0.974874	-0.0414157	0.862365	0.164724	0.487684	0.018868	0.937069	-0.0286037	0.904715	0.0418553	0.860918	0.0527506	0.825193	-0.0324407	0.892001	-0.16357	0.490779
s__uncult_Solirubrobacteraceae_2	-0.263484	0.261674	-0.365387	0.113151	0.189188	0.424378	0.252317	0.28317	-0.0402326	0.866262	0.0458411	0.847815	-0.0521247	0.827237	0.0988329	0.67847	-0.0103652	0.965406
s__Bryobacter_2	-0.243465	0.300963	-0.183616	0.438396	0.0174314	0.941853	0.0357418	0.881082	-0.0781211	0.743386	0.316874	0.173437	-0.0516335	0.828842	0.0228053	0.923971	-0.216943	0.358234
s__uncl_Solirubrobacterales	-0.0407654	0.864507	-0.0522504	0.826826	0.201977	0.393129	-0.00553492	0.981523	0.144802	0.542457	0.102957	0.665784	0.0505893	0.832256	-0.0268129	0.910657	0.0467815	0.844728
s__SM1A02_1	0.127644	0.59176	0.235362	0.317834	-0.0166039	0.944609	-0.123817	0.603008	-0.106874	0.653817	-0.160046	0.500296	0.0491494	0.836968	0.00492052	0.983574	-0.025955	0.913506
s__uncult_Gemmataceae_1	-0.127916	0.590965	-0.0835529	0.726178	0.087218	0.714638	0.261035	0.266298	-0.194131	0.412145	-0.183943	0.437565	-0.0489643	0.837574	-0.0286577	0.904536	-0.30116	0.196942
s__Niastella_1	0.151634	0.523364	0.199473	0.399143	0.175763	0.458559	-0.158876	0.503472	0.0424574	0.858936	-0.159516	0.501734	0.0485776	0.83884	-0.177813	0.453248	-0.0329504	0.890314
s__uncult_Microtrichales_2	-0.0437406	0.854715	-0.227839	0.333992	0.344387	0.137041	0.340265	0.142118	0.0542987	0.820142	-0.191915	0.417604	0.0483201	0.839684	0.145881	0.539422	0.0388736	0.870743
s__uncult_Chitinophagaceae_1	0.02484	0.917209	-0.0271084	0.909676	0.207597	0.37981	-0.0913212	0.70179	0.187053	0.42972	0.0584466	0.806642	0.0478524	0.841217	-0.12071	0.612204	-0.0273885	0.908747
s__Cytophaga_1	0.14908	0.530465	0.284264	0.224493	0.100409	0.673612	-0.06524	0.784648	0.0749516	0.753481	-0.0396095	0.868316	0.0478254	0.841306	-0.165928	0.484464	-0.127367	0.59257
s__Luteitalea_1	-0.0716171	0.764144	-0.0723982	0.761642	-0.151413	0.523976	-0.134165	0.572802	-0.104787	0.660182	0.0845922	0.7229	-0.0475472	0.842218	0.0574235	0.809967	-0.155055	0.513922
s__uncult_Gemmatimonadaceae_3	0.0587792	0.805562	0.155296	0.51326	-0.152109	0.522048	-0.317341	0.172769	0.0075358	0.974846	0.170631	0.471987	-0.0475292	0.842276	-0.110272	0.643498	-0.127958	0.590843
s__BD2.11_2	0.0369254	0.877173	0.115341	0.628223	0.131024	0.5819	0.0120892	0.959656	0.0399397	0.867228	-0.0528502	0.824868	-0.0467748	0.844751	-0.141239	0.55254	-0.143952	0.544854
s__Flavisolibacter_1	-0.335715	0.147873	-0.500877	0.0244777	0.321245	0.167255	0.355496	0.123997	0.0553757	0.816632	0.277401	0.236368	-0.0461986	0.846641	0.0107919	0.963983	-0.150028	0.527824
s__WD2101_1	-0.0782543	0.742962	-0.188182	0.42689	0.171429	0.469886	-0.105621	0.657635	0.0647103	0.786358	0.177159	0.454941	0.0459511	0.847454	0.0573155	0.810319	-0.0737691	0.757258
s__OM190_1	0.0346098	0.884824	0.196196	0.407092	-0.317402	0.172681	-0.213606	0.365854	-0.228425	0.332716	0.0366016	0.878242	-0.0454287	0.849169	0.00578138	0.980701	-0.221155	0.348745
s__uncl_Sandaracinaceae	0.326973	0.159385	0.567533	0.00905428	-0.135783	0.56814	-0.600752	0.00509264	0.22973	0.329884	-0.0344608	0.885317	-0.0450627	0.850371	-0.511148	0.021259	-0.103005	0.665636
s__uncult_Azospirillaceae_2	-0.00226587	0.992436	-0.0366454	0.878097	-0.0596231	0.802823	-0.210905	0.372091	-0.0332328	0.889379	0.101022	0.671727	0.0438564	0.854335	0.0393641	0.869125	-0.1084	0.649174
s__uncl_Rhodobacteraceae	0.133986	0.573319	0.253012	0.281801	0.0127868	0.95733	-0.0290567	0.903213	-0.262702	0.263145	-0.411012	0.0718178	0.0429541	0.857302	-0.000754435	0.997481	-0.0817851	0.731765
s__Sulfurifustis_1	-0.0195428	0.934823	-0.0335753	0.888246	-0.0857538	0.719242	-0.195519	0.408745	0.121505	0.609844	0.354137	0.125543	-0.0425324	0.858689	-0.0195871	0.934676	0.00987607	0.967038
s__Actinocorallia_2	-0.109269	0.646537	-0.187712	0.428067	-0.0737953	0.757174	-0.0340008	0.886838	0.066315	0.781182	0.0536052	0.822404	-0.0422482	0.859624	-0.055136	0.817413	-0.194221	0.411924
s__uncult_Alphaproteobacteria_2	-0.0621235	0.79472	0.0873823	0.714123	-0.0383747	0.872389	0.075878	0.750526	-0.319277	0.170019	-0.150132	0.527533	-0.0422164	0.859729	0.0547171	0.818778	-0.246589	0.294607
s__uncult_Armatimonadota_3	0.272951	0.244282	0.336977	0.146262	-0.00315313	0.989474	-0.31243	0.179879	0.107287	0.652558	-0.0395182	0.868617	0.0418577	0.86091	-0.298871	0.200536	-0.0103652	0.965406
s__uncl_Myxococcota_p25_1	-0.0647347	0.786279	-0.152108	0.522048	0.21211	0.369302	-0.0286794	0.904464	-0.101995	0.668736	-0.138009	0.56175	0.0414469	0.862262	0.0222558	0.925798	-0.10537	0.658403
s__uncult_Sandaracinaceae_3	-0.104292	0.661695	-0.115631	0.627354	-0.275395	0.239915	-0.166478	0.482994	-0.0131777	0.956027	0.276877	0.237292	-0.0410856	0.863452	0.0456605	0.848408	-0.183039	0.43986
s__WPS.2_2	0.0278824	0.907108	0.195251	0.409401	-0.108434	0.649072	-0.278807	0.233904	-0.0957046	0.688149	0.0536052	0.822404	-0.0407393	0.864593	-0.101209	0.671152	-0.0913982	0.701549
s__Roseimicrobium_2	0.0986075	0.679166	0.0719127	0.763197	-0.182023	0.442447	-0.155095	0.513812	0.110651	0.642351	0.129714	0.585714	0.039563	0.86847	-0.0403623	0.865835	0.108793	0.64798
s__A4b_3	-0.154026	0.516754	-0.105002	0.659525	0.046615	0.845275	0.0387091	0.871285	-0.264216	0.260302	-0.0991171	0.677593	0.0394559	0.868823	0.14188	0.55072	0.00406464	0.986431
s__S0134_2	0.0720606	0.762723	0.123198	0.604836	0.028193	0.906078	-0.103598	0.663819	-0.0488029	0.838102	-0.0133697	0.955387	0.0389339	0.870544	0.0156676	0.947728	-0.15607	0.511137
s__Ellin517_3	0.162589	0.493418	0.226657	0.336573	-0.126363	0.595514	-0.396228	0.0837202	0.0282273	0.905964	-0.0486427	0.838627	0.0388094	0.870955	-0.134289	0.572443	0.0205414	0.9315
s__WX65_2	0.104991	0.659561	0.344654	0.136716	-0.402549	0.0784645	-0.316585	0.173851	-0.452237	0.0452866	-0.392315	0.0871016	-0.0381508	0.873128	0.0787265	0.741462	-0.102971	0.665741
s__uncl_Pirellulaceae	0.174271	0.462441	0.309034	0.184911	-0.202971	0.390753	-0.215233	0.362127	-0.216204	0.359913	-0.145693	0.539949	0.0377437	0.874471	0.0389432	0.870513	-0.0808757	0.734644
s__Ellin6055_1	0.154702	0.514893	0.221641	0.347659	0.0559304	0.814826	0.118866	0.617685	-0.235551	0.317433	-0.314661	0.176626	-0.0373572	0.875747	-0.197516	0.403879	-0.364182	0.114433
s__uncult_Pseudomonadota_1	0.168101	0.478677	0.300524	0.197937	-0.27326	0.243726	-0.220158	0.350977	-0.209523	0.375304	-0.156734	0.509318	0.0370402	0.876793	0.0427252	0.858055	-0.192257	0.416759
s__67.14_3	-0.116673	0.624234	-0.121988	0.608413	-0.0488906	0.837815	0.0924533	0.698258	-0.244637	0.298569	-0.177225	0.454768	-0.0354183	0.882152	0.0573371	0.810249	-0.122868	0.60581
s__uncult_Paracraurococcus	-0.258478	0.27118	-0.364116	0.114504	0.210844	0.372233	0.34303	0.138697	-0.224567	0.341167	-0.01359	0.954652	-0.033195	0.889504	0.192598	0.415917	-0.0967298	0.684972
s__uncl_Burkholderiales	0.251808	0.284176	0.23521	0.318154	0.0757887	0.750811	-0.123195	0.604843	0.171411	0.469931	-0.124622	0.600635	-0.0326506	0.891306	-0.291528	0.212357	-0.252589	0.282635
s__Variovorax_2	0.099396	0.676733	0.216636	0.35893	-0.240939	0.306162	-0.3831	0.0954604	0.0279669	0.906828	0.065127	0.785013	-0.0325389	0.891676	-0.198106	0.402448	-0.302528	0.194815
s__Aridibacter_sp.	0.0169555	0.943438	0.0527705	0.825128	0.0527109	0.825322	-0.270873	0.248034	0.119819	0.614849	0.203851	0.388659	0.0324406	0.892001	-0.0725076	0.761292	-0.0750227	0.753254
s__Jatrophihabitans_2	-0.127456	0.59231	-0.158689	0.503982	0.0638772	0.789048	0.0664683	0.780688	0.263988	0.26073	0.275556	0.239629	-0.0316038	0.894772	-0.0644657	0.787148	-0.243285	0.301332
s__uncult_Ilumatobacteraceae_3	-0.334964	0.148839	-0.541792	0.0136063	0.129372	0.586711	0.326039	0.16065	-0.0639819	0.78871	0.231147	0.326827	0.0308968	0.897114	0.316863	0.173453	-0.0772204	0.746251
s__Skermanella_2	-0.0150489	0.94979	0.00376365	0.987436	0.18797	0.427421	0.0769525	0.747103	-0.185102	0.434634	-0.238222	0.311816	0.0308852	0.897153	-0.0641029	0.788319	-0.219786	0.351812
s__Candidatus_Sericytochromatia_2	-0.159973	0.500491	-0.244222	0.299415	0.0636382	0.789821	0.069936	0.769535	-0.0841566	0.724274	0.0250668	0.916455	0.030361	0.898889	0.0592711	0.803965	-0.034483	0.885244
s__uncl_Armatimonadales_1	-0.0882021	0.71155	-0.0388386	0.870858	-0.0497176	0.835108	-0.195012	0.409986	-0.165096	0.486687	0.0404079	0.865685	0.0301887	0.89946	0.142803	0.548103	-0.0864801	0.716957
s__Rhizobacter_1	-0.203913	0.388511	-0.292812	0.210257	0.2	0.397873	0.23463	0.319385	-0.121896	0.608685	0.0520168	0.827589	0.0301319	0.899649	0.135747	0.568242	-0.206858	0.381547
s__env.OPS_17_1	-0.00978179	0.967352	-0.0594656	0.803334	0.0481203	0.840339	-0.0520561	0.827461	0.0737397	0.757351	0.151527	0.523659	0.0293786	0.902146	-0.0874815	0.713811	-0.143736	0.545466
s__CPla.3_termite_group	-0.0909263	0.703023	-0.189166	0.424433	0.107743	0.651171	0.129489	0.586369	-0.118687	0.61822	0.133019	0.576114	0.0290004	0.9034	0.199604	0.398827	-0.163875	0.489959
s__Flavobacterium_1	-0.0978547	0.681491	-0.0229669	0.923434	-0.369312	0.109041	0.00603776	0.979845	-0.164848	0.487352	0.178356	0.451847	-0.0286361	0.904608	0.098831	0.678476	-0.236226	0.316008
s__Candidatus_Halysiosphaera_2	-0.0872837	0.714432	0	1	-0.132331	0.578107	-0.0822336	0.730347	-0.251317	0.285147	-0.073125	0.759317	-0.0286253	0.904644	0.140272	0.55529	-0.0737691	0.757258
s__uncult_Ilumatobacteraceae_4	-0.129048	0.587657	-0.311075	0.181876	0.0403942	0.86573	0.0113021	0.962281	0.0516968	0.828635	0.232491	0.323944	0.0280179	0.906659	0.0763574	0.748998	-0.145359	0.54089
s__NS11.12_3	0.0960452	0.687093	0.120573	0.61261	-0.052691	0.825387	-0.358385	0.120756	-0.00602637	0.979883	0.126038	0.59647	0.0279035	0.907038	-0.0426577	0.858277	-0.0704263	0.767962
s__Rhodopirellula_1	-0.0843373	0.723704	-0.19209	0.417172	-0.143717	0.545518	-0.174029	0.463074	0.0692771	0.771651	0.295738	0.205524	-0.027893	0.907073	0.0298114	0.900711	-0.149932	0.528089
s__uncl_Myxococcota_p25_2	0.096313	0.686263	0.153557	0.518046	0.043609	0.855148	0.107884	0.650741	-0.253574	0.280697	-0.47569	0.0340117	0.027872	0.907143	-0.0263953	0.912044	-0.244883	0.298068
s__Pseudarthrobacter_polychromogenes	-0.13243	0.577819	-0.143019	0.547493	-0.0511278	0.830495	-0.0369674	0.877034	-0.0797592	0.738183	0.0128157	0.957234	0.027872	0.907143	0.102565	0.666987	-0.069206	0.771879
s__TK10_4	-0.00677201	0.977395	0.0436583	0.854986	0.142857	0.54795	0.0882691	0.71134	-0.0782543	0.742962	-0.121372	0.610237	0.027872	0.907143	-0.000754151	0.997482	-0.072248	0.762123
s__uncl_Pedosphaeraceae_3	0.182092	0.442272	0.327437	0.158759	-0.183459	0.438795	-0.366656	0.11181	-0.0775019	0.745355	-0.0572938	0.810389	-0.027872	0.907143	-0.187784	0.427888	-0.136891	0.564955
s__uncult_Chitinophagales_4	0.0152627	0.949078	0.20078	0.395996	0.0777813	0.744466	-0.051648	0.828795	0.104168	0.662075	0.0481683	0.840182	-0.027504	0.908364	-0.241315	0.305385	-0.184729	0.435577
s__BIyi10_3	-0.184627	0.435834	-0.189974	0.42242	-0.147591	0.534625	-0.163959	0.489733	-0.0406933	0.864744	0.312571	0.179673	-0.0271596	0.909507	0.0543807	0.819874	-0.169087	0.476065
s__S085_2	0.0308503	0.897268	0.162589	0.493418	-0.102256	0.667935	-0.0603549	0.800449	-0.191874	0.417708	-0.201282	0.394791	0.0271187	0.909642	0.030166	0.899535	-0.182521	0.441178
s__Nannocystis_4	0.324756	0.162399	0.340669	0.141615	0.119868	0.614703	-0.254795	0.278308	0.312524	0.179742	-0.0905341	0.704248	0.0268632	0.91049	-0.359505	0.119515	-0.153947	0.516969
s__ADurb.Bin063.1_1	0.437518	0.0537079	0.733738	0.000231355	-0.0371198	0.876531	-0.291347	0.212654	-0.219172	0.353195	-0.714583	0.000399977	0.0264461	0.911875	-0.230838	0.327492	-0.0183557	0.938775
s__Conexibacter_2	0.139931	0.556261	0.192867	0.415256	0.159246	0.502466	-0.115749	0.627001	0.0839587	0.724898	-0.261698	0.265041	0.0233482	0.922166	-0.209593	0.375141	0.133573	0.574512
s__Constrictibacter_1	0.138899	0.559205	0.206059	0.383428	0.196363	0.406684	-0.272204	0.245627	0.0611631	0.79783	-0.0707669	0.766869	0.0221226	0.926241	-0.218313	0.35513	0.0977128	0.68193
s__uncult_Acidimicrobiia_1	-0.0828002	0.728556	-0.16491	0.487186	-0.113577	0.633524	-0.24868	0.290399	0.0496801	0.83523	0.235295	0.317975	0.0218538	0.927134	0.0218786	0.927052	-0.198947	0.400413
s__Pelomonas_sp.	-0.0914878	0.701269	0.166124	0.483939	-0.341093	0.141088	-0.175751	0.458588	-0.331355	0.15354	-0.0562287	0.813854	-0.0215509	0.928142	0.209589	0.375151	-0.174834	0.460974
s__Latescibacterota_2	-0.123249	0.604683	-0.240522	0.307027	0.341049	0.141142	0.388597	0.0904063	-0.14259	0.548707	-0.155777	0.511939	0.0212608	0.929107	0.0509318	0.831135	-0.213876	0.365234
s__Candidatus_Sumerlaea_3	0.20689	0.381471	0.345459	0.135742	-0.101446	0.670423	-0.156927	0.508789	-0.0934465	0.695165	-0.362548	0.116191	0.0207894	0.930675	-0.0543449	0.819991	-0.111549	0.639636
s__uncl_Candidatus_Kapabacteria_3	-0.0639819	0.78871	-0.0203313	0.932199	0.0436254	0.855094	0.0150944	0.949638	-0.0455401	0.848803	0.128583	0.589015	0.0207235	0.930895	-0.00678991	0.977335	-0.231281	0.32654
s__Candidatus_Sericytochromatia_1	0.130299	0.584011	0.470297	0.0363856	-0.102071	0.668503	-0.277012	0.237054	-0.305236	0.19065	-0.328376	0.157497	-0.0201305	0.932867	-0.041516	0.862035	0.117468	0.621857
s__NB1.j_3	0.144865	0.542279	0.270113	0.249417	-0.305428	0.190357	-0.302665	0.194604	-0.0841888	0.724172	-0.123102	0.605118	0.0189829	0.936687	0.0665154	0.780536	-0.0084324	0.971854
s__MND1_5	0.11061	0.642477	0.133986	0.573319	-0.00150376	0.99498	0.00150887	0.994963	-0.055681	0.815638	-0.134942	0.57056	0.0173258	0.942204	-0.0467574	0.844808	-0.215223	0.36215
s__uncult_Acidimicrobiia_3	0.0892786	0.708176	0.23012	0.329042	0.0144667	0.95173	-0.464106	0.0392682	-0.0993325	0.676929	-0.151899	0.522628	0.0169097	0.943591	-0.201131	0.395155	-0.00528403	0.982361
s__Polyangium_4	0.219307	0.352889	0.336187	0.147269	0.239638	0.308862	0.135255	0.56966	-0.227196	0.335394	-0.632292	0.00277798	-0.0157954	0.947303	-0.296499	0.204305	-0.133951	0.573421
s__uncl_Hyphomicrobiales	0.128546	0.589121	0.14096	0.553333	0.39276	0.0867124	0.0813803	0.733046	-0.162331	0.494115	-0.399163	0.0812483	0.015674	0.947707	-0.18665	0.430734	-0.134504	0.571824
s__Pseudomonas_reactans	0.0312985	0.895783	0.0617966	0.795778	0.0213986	0.928648	-0.118919	0.61753	-0.0535369	0.822627	-0.0420851	0.860161	-0.0156669	0.947731	-0.157673	0.506753	-0.11821	0.619641
s__Flaviaestuariibacter_sp.	-0.169813	0.474144	-0.300013	0.198738	0.24908	0.2896	0.342478	0.139376	-0.0253162	0.915627	-0.135014	0.570352	-0.014817	0.950563	0.0421592	0.859917	-0.105499	0.658009
s__RB41_3	0.225934	0.338158	0.345096	0.13618	-0.0727294	0.760582	-0.225772	0.338514	0.133438	0.574904	-0.118497	0.618785	-0.0136625	0.954411	-0.253042	0.281742	-0.194637	0.410903
s__Lysobacter_3	-0.146526	0.537608	-0.233095	0.322652	0.0837742	0.72548	0.154866	0.514442	0.00339881	0.988654	0.194476	0.411298	-0.0136106	0.954584	0.0522332	0.826883	-0.251916	0.283962
s__uncult_Micropepsaceae_1	-0.0583515	0.806951	-0.126476	0.595184	-0.156264	0.510603	-0.227393	0.334964	0.0918064	0.700275	0.386626	0.092195	-0.0124624	0.958412	0.0580939	0.807788	-0.107731	0.651209
s__NS11.12_1	0.160512	0.49903	0.16585	0.484671	-0.167169	0.481155	-0.32263	0.165328	0.144687	0.54278	0.168366	0.477976	-0.0120709	0.959717	-0.232629	0.323648	-0.169087	0.476065
s__SH.PL14_1	-0.275303	0.240078	-0.397055	0.0830187	0.0800006	0.737418	0.248769	0.290221	0.0162387	0.945826	0.125615	0.597712	0.0113422	0.962147	0.116957	0.623384	-0.0931325	0.696142
s__uncult_Kineosporiaceae	0.0750095	0.753296	0.0120664	0.959732	0.19887	0.400599	0.0506425	0.832081	0.0369393	0.877127	-0.160876	0.498045	-0.010566	0.964736	-0.183604	0.438425	-0.155436	0.512876
s__Polyangium_1	0.168141	0.478571	0.35281	0.127066	-0.107438	0.652098	-0.169351	0.475366	-0.115907	0.626527	-0.32966	0.155783	0.0083975	0.97197	-0.178458	0.451585	-0.14528	0.541112
s__Gaiella_1	-0.198646	0.401142	-0.211517	0.370673	0.0135338	0.95484	0.236893	0.314603	-0.337848	0.145155	-0.170374	0.472664	-0.00828627	0.972342	0.198342	0.401878	-0.194689	0.410775
s__uncl_Fimbriiglobus	-0.123853	0.6029	-0.215444	0.361645	-0.189188	0.424378	-0.083842	0.725266	-0.0110443	0.963141	0.220512	0.350185	-0.00789768	0.973638	0.196085	0.407364	-0.0223251	0.925567
s__uncl_Oxalobacteraceae	-0.172021	0.468331	-0.316317	0.174236	-0.135684	0.568425	0.0554523	0.816382	0.0953551	0.689233	0.274377	0.241728	-0.00687333	0.977056	0.0688113	0.773148	-0.272938	0.244305
s__uncult_Sandaracinaceae_4	-0.0220813	0.926378	-0.0250632	0.916467	0.20622	0.38305	0.146037	0.538983	-0.0326973	0.891152	-0.315252	0.175769	-0.00680192	0.977295	0.00808644	0.973008	0.068241	0.774981
s__uncl_Rokubacteriales	0.0549492	0.818021	0.150602	0.526225	-0.19481	0.41048	-0.0720758	0.762674	-0.210764	0.372418	-0.193816	0.412918	-0.00678222	0.977361	0.00377217	0.987407	-0.196665	0.40595
s__Oligoflexus_sp.	-0.307219	0.187639	-0.510852	0.0213471	0.0148144	0.950571	0.276651	0.237691	0.0996609	0.675916	0.486867	0.0294762	0.00659661	0.97798	0.265814	0.257322	0.0457857	0.847997
s__uncl_Acidobacteriae	0.0514917	0.829305	-0.0774575	0.745496	-0.0304907	0.89846	-0.0791629	0.740076	0.0450076	0.850552	0.0305712	0.898193	0.00649148	0.978331	-0.0749278	0.753557	-0.107171	0.652912
s__uncult_Gammaproteobacteria	0.180892	0.445336	0.262562	0.263408	0.0256606	0.914483	-0.181371	0.444112	0.108762	0.648076	-0.015891	0.946984	-0.00642723	0.978545	-0.245269	0.297283	-0.145806	0.539632
s__Myxococcus_sp.	-0.103343	0.664602	-0.333031	0.151345	0.113513	0.633717	0.00870059	0.970959	0.113598	0.63346	0.0316146	0.894736	-0.00631814	0.978909	-0.0347892	0.884231	0.0382716	0.872729
s__uncl_Microbacteriaceae	-0.113888	0.632586	-0.136484	0.566123	-0.0994318	0.676623	-0.217857	0.356162	-0.0711317	0.765699	0.126565	0.594921	0.0062262	0.979216	-0.0506452	0.832073	-0.0931081	0.696218
s__SBR1031_2	0.368163	0.110233	0.491918	0.0275894	-0.0161242	0.946207	-0.308678	0.185444	0.112954	0.635398	-0.193576	0.413509	0.00510144	0.98297	-0.331119	0.153851	-0.175538	0.459142
s__Dongia_3	-0.06104	0.798229	-0.0761402	0.74969	-0.200301	0.397147	0.173026	0.465694	-0.262246	0.264006	-0.15855	0.504359	0.00452659	0.984889	0.249245	0.28927	-0.165278	0.486199
s__KF.JG30.B3_2	-0.125535	0.597947	-0.0410709	0.863501	-0.224846	0.340551	0.0364144	0.87886	-0.1508	0.525677	0.0937357	0.694265	0.00237126	0.992084	0.148372	0.53244	-0.208274	0.378222
s__uncult_Roseiflexaceae_5	0.00225734	0.992464	0.167859	0.479321	0.0947368	0.691153	0.0248964	0.917021	-0.297216	0.20316	-0.41915	0.065832	0.00225989	0.992456	0.0113123	0.962247	-0.0927817	0.697235
s__uncult_Gemmatimonadaceae_6	0.157697	0.506687	0.235693	0.317133	0.0466341	0.845212	0.0256605	0.914483	-0.138502	0.560341	-0.268477	0.252406	0.00150716	0.994968	-0.0482838	0.839803	-0.0855891	0.71976
s__Domibacillus_sp.	-0.429941	0.058483	-0.533804	0.015344	0.216507	0.359224	0.464731	0.0389698	-0.142747	0.548261	0.0932163	0.695881	0.000850648	0.99716	0.252077	0.283643	-0.00472334	0.984232
s__Polycyclovorans_2	0.243807	0.300263	0.437017	0.0540138	-0.111437	0.639976	-0.209751	0.374774	-0.0246114	0.917968	-0.206895	0.381459	0	1	-0.222776	0.345133	-0.199	0.400284
