# Supplementary material for: Cultivation type, season, and soil nematode interactions affect wheat rhizosphere metabarcoding profiles
Source: Front Plant Sci. 2026 Jul 16;17:1869384. doi: 10.3389/fpls.2026.1869384 (PMC13422436; doi:10.3389/fpls.2026.1869384)
Supplement: Supplementary file 11 [file Table4.xlsx]

## Sheet: A
Supplementary table 1A - Sample soil texture and classification.
	Sand (w/w %)	Silt (w/w %)	Clay (w/w %)		classif.			Sand (w/w %)	Silt (w/w %)	Clay (w/w %)		classif.
ORG 1	30.2	26.4	43.3		clay		CONTR ORG 1	28.2	31.8	40		clay
ORG 2	25.1	30.7	44.2		clay		CONTR ORG 2	35.9	24.8	39.4		clay loam
ORG 3	28	30.2	41.7		clay		CONTR ORG 3	32.1	29	38.8		clay loam
ORG 4	24.3	31.4	44.3		clay		CONTR ORG 4	30.9	30.2	38.9		clay loam
ORG 5	26.2	30.8	42.9		clay		CONTR ORG 5	29.9	30.8	39.3		clay loam
mean	26.76	29.9	43.28					31.4	29.32	39.28
CONV 1	27.5	34.9	37.7		clay loam		CONTR CONV 1	31.3	33	35.7		clay loam
CONV 2	22.9	40.9	36.3		clay loam		CONTR CONV 2	28.2	38.1	33.7		clay loam
CONV 3	29.6	37.2	33.1		clay loam		CONTR CONV 3	29.2	36.5	34.3		clay loam
CONV 4	23.3	40.1	36.6		clay loam		CONTR CONV 4	34.5	26.9	38.6		clay loam
CONV 5	29.4	32.8	37.8		clay loam		CONTR CONV 5	26.5	39.2	34.3		clay loam
mean	26.54	37.18	36.3					29.94	34.74	35.32
								Student's	t-test	(p values)
sand	> 50 um				Variable			CONTR ORG	CONV	CONTR CONV
silt	50-2 um						ORG	0.0902057	0.855541	0.154507
clay	<2 um				Sand		CONTR ORG		0.113363	0.531652
							CONV			0.23538
					Silt		ORG	0.764063	0.00675141	0.109928
							CONTR ORG		0.0364746	0.135814
							CONV			0.480698
					Clay		ORG	0.00106465	0.000527232	0.000539863
							CONTR ORG		0.0147645	0.0138685
							CONV			0.418416

## Sheet: B
Supplementary table 1b - Samples soil pH and classification.
	pH(KCl)	SD			pH(KCl)	SD
ORG 1	7.09	0.127279		CONTR ORG 1	7.04	0.339411
ORG 2	6.91	0.240416		CONTR ORG 2	7.175	0.176777					Student's	t-test	(p values)
ORG 3	6.795	0.53033		CONTR ORG 3	7.16	0.226274
ORG 4	6.97	0.240416		CONTR ORG 4	6.95	0.325269		Variable			CONTR ORG	CONV	CONTR CONV
ORG 5	7.065	0.190919		CONTR ORG 5	7.11	0.296985				ORG	0.215039	0.0130346	0.0626151
mean	6.966	0.265872			7.087	0.272943		pH		CONTR ORG		0.0807465	0.472373
										CONV			0.330876
CONV 1	7.205	0.0636396		CONTR CONV 1	7.185	0.00707107
CONV 2	7.175	0.0494975		CONTR CONV 2	7.2	0
CONV 3	7.185	0.00707107		CONTR CONV 3	7.095	0.0353553
CONV 4	7.17	0.0141421		CONTR CONV 4	7.21	0.0141421
CONV 5	7.185	0.0494975		CONTR CONV 5	7.01	0.155563
mean	7.184	0.0367696			7.14	0.0424264
				levels using SD
Global SD	0.115977	H	Higher	7.21023
Global mean	7.09425	L	Lower	6.97827
		Samples	Classification
ORG 1	M			CONTR ORG 1	M
ORG 2	L			CONTR ORG 2	M
ORG 3	L			CONTR ORG 3	M
ORG 4	L			CONTR ORG 4	L
ORG 5	M			CONTR ORG 5	M
CONV 1	M			CONTR CONV 1	M
CONV 2	M			CONTR CONV 2	M
CONV 3	M			CONTR CONV 3	M
CONV 4	M			CONTR CONV 4	H
CONV 5	M			CONTR CONV 5	M

## Sheet: C
Supplementary table 1C - Samples soil P content and classification.
	mass (g)	P (conc)	P (mg kg-1)			mass (g)	P (conc)	P (mg kg-1)
ORG 1	2.06	0.25	12.81		CONTR ORG 1	2.06	0.14	13.62
ORG 2	2.26	0.13	11.76		CONTR ORG 2	2.05	0.07	5.52
ORG 3	2.55	0.12	12.1		CONTR ORG 3	2.04	0.16	10.49					Student's	t-test	(p values)
ORG 4	2.29	0.45	19.86		CONTR ORG 4	2.06	0.28	13.49
ORG 5	2.12	0.12	7.75		CONTR ORG 5	2.04	0.17	11.41		Variable			CONTR ORG	CONV	CONTR CONV
		mean	12.856				mean	10.906				ORG	0.376972	0.391889	0.186656
CONV 1	2.06	0.12	11.66		CONTR CONV 1	2.53	0.23	22.41		P		CONTR ORG		0.154185	0.147212
CONV 2	2.55	0.1	10.17		CONTR CONV 2	2.51	0.38	37.42				CONV			0.431727
CONV 3	2.51	0.11	10.5		CONTR CONV 3	2.55	0.26	25.28
CONV 4	2.13	0.14	25.35		CONTR CONV 4	2.18	0.12	11.21
CONV 5	2.02	0.28	18.65		CONTR CONV 5	2.53	0.13	12.46
		mean	15.266				mean	21.756
Samples	classification using +/-25%			considering SD
25% HIGHER THAN THE MEAN			18.995	22.755
MEAN INTERVAL										SD/mean =	0.497435
25% LOWER THAN THE MEAN			11.397	7.63697
											Global
ORG 1			M		CONTR ORG 1			M		7.55903	SD
ORG 2			M		CONTR ORG 2			L		15.196	Mean
ORG 3			M		CONTR ORG 3			L
ORG 4			H		CONTR ORG 4			M
ORG 5			L		CONTR ORG 5			M
CONV 1			M		CONTR CONV 1			H
CONV 2			L		CONTR CONV 2			H
CONV 3			L		CONTR CONV 3			H
CONV 4			H		CONTR CONV 4			L
CONV 5			M		CONTR CONV 5			M

## Sheet: D
Supplementary table 1D- Samples soil C and N contents, and classification.
	OC* (%)	N (%)	C/N	TIC** (%)			OC (%)	N (%)	C/N	TIC (%)
ORG 1	1.55	0.16	9.69	0.81		CONTR ORG 1	1.65	0.16	10.31	1.65					Student's	t-test	(p values)
ORG 2	1.61	0.16	10.04	0.84		CONTR ORG 2	1.47	0.15	9.83	2.97
ORG 3	1.52	0.15	10.12	0.88		CONTR ORG 3	1.25	0.14	8.96	0.21		Variable			CONTR ORG	CONV	CONTR CONV
ORG 4	1.63	0.17	9.58	0.84		CONTR ORG 4	1.39	0.17	8.15	0.24				ORG	0.0807404	0.156727	0.0385813
ORG 5	1.52	0.15	10.12	1.11		CONTR ORG 5	1.18	0.13	9.05	0.2		OC (%)		CONTR ORG		0.0257629	0.00886588
means	1.566	0.158	9.91	0.896			1.388	0.15	9.26	1.054				CONV			0.0340402
CONV 1	1.69	0.19	8.92	1.31		CONTR CONV 1	2.04	0.22	9.25	1.55				ORG	0.0993007	0.061416	0.048272
CONV 2	1.74	0.18	9.66	1.32		CONTR CONV 2	2.44	0.3	8.14	1.42		N (%)		CONTR ORG		0.0406815	0.0354237
CONV 3	1.8	0.23	7.84	1.22		CONTR CONV 3	2.11	0.3	7.04	1.23				CONV			0.106364
CONV 4	1.66	0.18	9.23	1.42		CONTR CONV 4	1.85	0.22	8.4	0.57
CONV 5	1.45	0.17	8.54	1.43		CONTR CONV 5	1.54	0.15	10.27	1.34				ORG	0.160274	0.0459012	0.0844875
means	1.668	0.19	8.838	1.34			1.996	0.238	8.62	1.222		C/N		CONTR ORG		0.385044	0.345301
* Organic C														CONV			0.721686
**Total Inorganic C						SD/mean	0.177492	0.259986	0.0993027	0.552203
levels using SD							0.22853	0.0203911	0.124863	0.589109				ORG	0.799174	0.000858696	0.13317
> MEAN +SD	1.94816	0.231837	10.0663	1.75088	H							TIC (%)		CONTR ORG		0.638579	0.746906
<MEAN-SD	1.36084	0.136163	8.24769	0.505115	L									CONV			0.569906
				Samples	Classification
ORG 1	M	M	M	M		CONTR ORG 1	M	M	H	M
ORG 2	M	M	M	M		CONTR ORG 2	M	M	M	H
ORG 3	M	M	M	M		CONTR ORG 3	L	M	M	L
ORG 4	M	M	M	M		CONTR ORG 4	M	M	L	L
ORG 5	M	M	M	M		CONTR ORG 5	L	L	L	L
CONV 1	M	M	M	M		CONTR CONV 1	H	M	M	M
CONV 2	M	M	M	M		CONTR CONV 2	H	H	M	M
CONV 3	M	M	L	M		CONTR CONV 3	H	H	L	M
CONV 4	M	M	M	M		CONTR CONV 4	M	M	M	M
CONV 5	M	M	M	M		CONTR CONV 5	M	M	H	M

## Sheet: E
Supplementary table 1E - Samples soil electric conductivity (EC), and classification.
	µS cm-1			µS cm-1
ORG 1	196		CONTR ORG 1	198
ORG 2	240		CONTR ORG 2	178
ORG 3	182		CONTR ORG 3	149				Student's	t-test	(p values)
ORG 4	230		CONTR ORG 4	230
ORG 5	204		CONTR ORG 5	164		Variable		CONTR ORG	CONV	CONTR CONV
mean	210.4			183.8			ORG	0.0955777	0.023442	0.102319
CONV 1	375		CONTR CONV 1	253		EC	CONTR ORG		0.0178972	0.0622122
CONV 2	420		CONTR CONV 2	351			CONV			0.0113798
CONV 3	586		CONTR CONV 3	358
CONV 4	367		CONTR CONV 4	282
CONV 5	285		CONTR CONV 5	172
mean	406.6			283.2
			levels
338.75		H	25% HIGHER THAN THE MEAN				271	global mean
		M	MEAN INTERVAL				109.674	SD
205.575		L	25% LOWER THAN THE MEAN				SD/mean	0.4047
ORG 1	L		CONTR ORG 1	L
ORG 2	M		CONTR ORG 2	L
ORG 3	L		CONTR ORG 3	L
ORG 4	M		CONTR ORG 4	M
ORG 5	L		CONTR ORG 5	L
CONV 1	H		CONTR CONV 1	M
CONV 2	H		CONTR CONV 2	H
CONV 3	H		CONTR CONV 3	H
CONV 4	H		CONTR CONV 4	M
CONV 5	M		CONTR CONV 5	L

## Sheet: F
Supplementary table 1F - Samples soil exchange cations, and classification.
	Ca [cmol(+)/Kg]	Mg [cmol(+)/Kg]	K [cmol(+)/Kg]	Na [cmol(+)/Kg]			Ca [cmol(+)/Kg]	Mg [cmol(+)/Kg]	K [cmol(+)/Kg]	Na [cmol(+)/Kg]
ORG 1	40.24	1.14	1.48	0.26		CONTR ORG 1	38.4	1.93	1.76	0.3				Student's	t-test	(p values)
ORG 2	40.54	1.23	1.52	0.31		CONTR ORG 2	33.11	1.46	1.55	0.28		Variable
ORG 3	39.37	1.18	1.29	0.25		CONTR ORG 3	36.78	1.33	0.99	0.19				CONTR ORG	CONV	CONTR CONV
ORG 4	40.37	1.35	1.55	0.35		CONTR ORG 4	31.61	1.16	1.53	0.23		Ca	ORG	0.0770855	0.00993987	0.000835637
ORG 5	42.05	1.64	1.3	0.44		CONTR ORG 5	42.31	1.49	1.09	0.36			CONTR ORG		0.184335	0.0998488
means	40.514	1.308	1.428	0.322		means	36.442	1.474	1.384	0.272			CONV			0.375466
CONV 1	37.48	4.35	1.78	0.27		CONTR CONV 1	30.67	3.1	2.31	0.21		Mg	ORG	0.399269	0.00406973	0.00337776
CONV 2	31.94	3.82	1.84	0.25		CONTR CONV 2	30.27	2.48	3.13	0.36			CONTR ORG		0.000790064	0.000564815
CONV 3	33.84	3.76	1.93	0.31		CONTR CONV 3	28.53	3.01	2.77	0.23			CONV			0.0174939
CONV 4	30.91	2.88	1.8	0.16		CONTR CONV 4	34.64	2.18	1.86	0.24
CONV 5	29.44	2.82	1.4	0.19		CONTR CONV 5	29.96	2.67	1.88	0.25		K	ORG	0.685645	0.0218679	0.0189796
means	32.722	3.526	1.75	0.236		means	30.814	2.688	2.39	0.258			CONTR ORG		0.074813	0.0246056
													CONV			0.0352118
means x plots	Ca	Mg	K	Na		Ca	Mg	K	Na			Na	ORG	0.135866	0.216782	0.19089
ORG	40.514	1.308	1.428	0.322				global mean + SD					CONTR ORG		0.483328	0.724089
CONTR ORG	36.442	1.474	1.384	0.272		39.7781	3.25815	2.25774	0.340641				CONV			0.598493
CONV	32.722	3.526	1.75	0.236				global mean - SD
CONTR CONV	30.814	2.688	2.39	0.258		30.4679	1.23985	1.21826	0.203359
dev.st
ORG	0.970119	0.201668	0.123976	0.0772658									CLASSIF.
CONTR ORG	4.26708	0.286234	0.328603	0.0653452					Ca	Mg	K	Na			Ca	Mg	K	Na
CONV	3.10463	0.658772	0.203961	0.060663				ORG 1	H	L	M	M		CONTR ORG 1	M	M	M	M
CONTR CONV	2.28588	0.37917	0.556642	0.0589067				ORG 2	H	L	M	M		CONTR ORG 2	M	M	M	M
								ORG 3	M	L	M	M		CONTR ORG 3	M	M	L	L
								ORG 4	H	M	M	H		CONTR ORG 4	M	L	M	M
								ORG 5	H	M	M	H		CONTR ORG 5	H	M	L	H
								CONV 1	M	H	M	M		CONTR CONV 1	M	M	H	M
								CONV 2	M	H	M	M		CONTR CONV 2	L	M	H	H
								CONV 3	M	H	M	M		CONTR CONV 3	L	M	H	M
								CONV 4	M	M	M	L		CONTR CONV 4	M	M	M	M
								CONV 5	L	M	M	L		CONTR CONV 5	L	M	M	M
