# Supplementary material for: Cultivation type, season, and soil nematode interactions affect wheat rhizosphere metabarcoding profiles
Source: Front Plant Sci. 2026 Jul 16;17:1869384. doi: 10.3389/fpls.2026.1869384 (PMC13422436; doi:10.3389/fpls.2026.1869384)
Supplement: Supplementary file 12 [file Table5.xlsx]

## Sheet: A
Supplementary Table2A. Diversity indices calculated for the different samples in March. based on ASV sequence abundance values. and Student's t-test comparisons. Significant p-values (p < 0.05) are indicated in bold on yellow background.
	Samples acronyms: ORG = organic wheat; CONV = Conventional wheat; CON = control (weeds); number = replication; T1 = March sampling. Indexes calculated with PAST.
											Treatments comparisons (t-test p values)
Diversity indices. March			Samples								p value
	ORG-1-T1	ORG-2-T1	ORG-3-T1	ORG-4-T1	ORG-5-T1	Means		Indices		ORGCON	CONV	CONVCON
Taxa_S	341	366	653	743	545	529.6		Taxa_S	ORG	0.705957	0.816613	0.376161
Individuals	463690	610560	1070530	1210160	722020	815392			ORGCON		0.547196	0.59751
Dominance_D	0.1724	0.1521	0.006441	0.007346	0.008888	0.069435			CONV			0.346702
Simpson_1-D	0.8276	0.8479	0.9936	0.9927	0.9911	0.93058
Shannon_H	3.291	3.571	5.765	5.71	5.517	4.7708		Individuals	ORG	0.879362	0.915331	0.188817
Evenness_e^H/S	0.07881	0.09717	0.4885	0.4064	0.4568	0.305536			ORGCON		0.823967	0.346702
Brillouin	3.288	3.569	5.762	5.708	5.514	4.7682			CONV			0.304001
Menhinick	0.5008	0.4684	0.6311	0.6754	0.6414	0.58342
Margalef	26.06	27.4	46.96	52.98	40.33	38.746		Dominance_D	ORG	0.143077	0.838916	0.13932
Equitability_J	0.5643	0.605	0.8895	0.8638	0.8756	0.75964			ORGCON		0.0594149	0.587649
Fisher_alpha	36.04	37.77	67.52	76.88	57.77	55.196			CONV			0.0575216
Berger-Parker	0.2968	0.3384	0.04723	0.03889	0.05745	0.155754
Chao-1	341	366	653	743	545	529.6		Simpson_1-D	ORG	0.143218	0.83871	0.139435
									ORGCON		0.0594419	0.58622
	ORGCON-1-T1	ORGCON-2-T1	ORGCON-3-T1	ORGCON-4-T1	ORGCON-5-T1				CONV			0.0575368
Taxa_S	687	660	666	374	459	569.2
Individuals	1241160	959580	1136430	351740	560970	849976		Shannon_H	ORG	0.176841	0.880788	0.142557
Dominance_D	0.005756	0.005622	0.006533	0.01008	0.01031	0.0076602			ORGCON		0.0869996	0.57223
Simpson_1-D	0.9942	0.9944	0.9935	0.9899	0.9897	0.99234			CONV			0.0655491
Shannon_H	5.796	5.788	5.723	5.284	5.413	5.6008
Evenness_e^H/S	0.4787	0.4945	0.4594	0.5273	0.4887	0.48972		Evenness_e^H/S	ORG	0.0762587	0.745257	0.0900501
Brillouin	5.793	5.785	5.721	5.28	5.41	5.5978			ORGCON		0.0193099	0.405961
Menhinick	0.6167	0.6738	0.6247	0.6306	0.6128	0.63172			CONV			0.0231175
Margalef	48.89	47.84	47.69	29.21	34.6	41.646
Equitability_J	0.8872	0.8915	0.8804	0.892	0.8832	0.88686		Brillouin	ORG	0.177038	0.880613	0.142551
Fisher_alpha	70.25	69.2	68.55	41.33	49.13	59.692			ORGCON		0.0872711	0.570869
Berger-Parker	0.03594	0.02487	0.04155	0.06121	0.07072	0.046858			CONV			0.0656787
Chao-1	687	660	666	374	459	569.2
								Menhinick	ORG	0.291313	0.878309	0.726182
	CONV-1-T1	CONV-2-T1	CONV-3-T1	CONV-4-T1	CONV-5-T1				ORGCON		0.064016	0.157367
Taxa_S	432	283	386	671	736	501.6			CONV			0.440089
Individuals	516920	318150	507330	1233800	1361130	787466
Dominance_D	0.08676	0.1756	0.1234	0.007205	0.007033	0.0799996		Margalef	ORG	0.675913	0.810569	0.393596
Simpson_1-D	0.9132	0.8244	0.8766	0.9928	0.993	0.92			ORGCON		0.50822	0.642371
Shannon_H	4.382	3.45	3.951	5.712	5.798	4.6586			CONV			0.273202
Evenness_e^H/S	0.1852	0.1113	0.1347	0.4508	0.448	0.266
Brillouin	4.379	3.446	3.948	5.71	5.796	4.6558		Equitability_J	ORG	0.114704	0.922154	0.119341
Menhinick	0.6009	0.5017	0.5419	0.6041	0.6309	0.5759			ORGCON		0.038105	0.560886
Margalef	32.76	22.26	29.31	47.77	52.04	36.828			CONV			0.0401739
Equitability_J	0.7221	0.6111	0.6634	0.8776	0.8784	0.75052
Fisher_alpha	46.35	30.6	40.96	68.47	75.06	52.288		Fisher_alpha	ORG	0.667114	0.80915	0.411462
Berger-Parker	0.2694	0.3945	0.3259	0.04903	0.05368	0.218502			ORGCON		0.494826	0.674796
Chao-1	432	283	386	671	736	501.6			CONV			0.278644
	CONVCON-1-T1	CONVCON-2-T1	CONVCON-3-T1	CONVCON-4-T1	CONVCON-5-T1			Berger-Parker	ORG	0.142707	0.537041	0.119823
Taxa_S	585	607	705	591	548	607.2			ORGCON		0.0957947	0.489467
Individuals	974280	969950	1163900	1010730	1000130	1023798			CONV			0.0363796
Dominance_D	0.008609	0.006955	0.005439	0.007042	0.006977	0.0070044
Simpson_1-D	0.9914	0.993	0.9946	0.993	0.993	0.993		Chao-1	ORG	0.705957	0.816613	0.376161
Shannon_H	5.594	5.674	5.844	5.654	5.579	5.669			ORGCON		0.547196	0.59751
Evenness_e^H/S	0.4594	0.4795	0.4897	0.4831	0.4831	0.47896			CONV			0.276401
Brillouin	5.591	5.671	5.842	5.652	5.576	5.6664
Menhinick	0.5927	0.6163	0.6535	0.5879	0.548	0.59968
Margalef	42.35	43.96	50.4	42.67	39.59	43.794
Equitability_J	0.8779	0.8853	0.8911	0.886	0.8846	0.88498
Fisher_alpha	60.38	62.95	72.84	60.81	55.97	62.59
Berger-Parker	0.05498	0.04358	0.02949	0.04458	0.02561	0.039648
Chao-1	585	607	705	591	548	607.2

## Sheet: B
Supplementary Table 2B. Diversity indices calculated for the different samples in May. based on ASV sequence abundance values. and Student's t-test comparisons. Significant p-values (p < 0.05) are indicated in bold on yellow background.
	Samples acronyms: ORG = organic wheat; CONV = Conventional wheat; CON = control (weeds); number = replication; T2 = May sampling. Indexes calculated with PAST.
											Treatments comparisons (t-test p values)
Diversity indices. May			Samples								p value
	ORG-1-T2	ORG-2-T2	ORG-3-T2	ORG-4-T2	ORG-5-T2	Means		Indices		ORGCON	CONV	CONVCON
Taxa_S	587	711	525	600	709	626.4		Taxa_S	ORG	0.812109	0.527557	0.309347
Individuals	905030	1300190	725830	1014910	1490130	1087218			ORGCON		0.629892	0.374048
Dominance_D	0.00668	0.006659	0.007602	0.007462	0.005771	0.0068348			CONV			0.684579
Simpson_1-D	0.9933	0.9933	0.9924	0.9925	0.9942	0.99314
Shannon_H	5.621	5.698	5.542	5.589	5.769	5.6438		Individuals	ORG	0.685037	0.679221	0.230629
Evenness_e^H/S	0.4705	0.4195	0.486	0.4459	0.4517	0.45472			ORGCON		0.478909	0.151032
Brillouin	5.618	5.696	5.539	5.587	5.767	5.6414			CONV			0.504646
Menhinick	0.617	0.6235	0.6162	0.5956	0.5808	0.60662
Margalef	42.72	50.43	38.83	43.31	49.81	45.02		Dominance_D	ORG	0.681636	0.350687	0.310989
Equitability_J	0.8817	0.8677	0.8848	0.8737	0.8789	0.87736			ORGCON		0.349557	0.309284
Fisher_alpha	61.13	72.6	55.37	61.82	71.27	64.438			CONV			0.847776
Berger-Parker	0.03721	0.03996	0.04851	0.04557	0.0297	0.04019
Chao-1	587	711	525	600	709	626.4		Simpson_1-D	ORG	0.618833	0.350973	0.311148
									ORGCON		0.349557	0.309284
	ORGCON-1-T2	ORGCON-2-T2	ORGCON-3-T2	ORGCON-4-T2	ORGCON-5-T2				CONV			0.847963
Taxa_S	556	554	630	550	773	612.6
Individuals	936500	1059100	1133250	961850	1782390	1174618		Shannon_H	ORG	0.718093	0.400705	0.228127
Dominance_D	0.006755	0.006874	0.006515	0.006943	0.006347	0.0066868			ORGCON		0.417718	0.242579
Simpson_1-D	0.9932	0.9931	0.9935	0.9931	0.9937	0.99332			CONV			0.931661
Shannon_H	5.574	5.564	5.662	5.541	5.769	5.622
Evenness_e^H/S	0.4738	0.4707	0.4567	0.4635	0.414	0.45574		Evenness_e^H/S	ORG	0.949683	0.515414	0.657154
Brillouin	5.571	5.561	5.66	5.539	5.767	5.6196			ORGCON		0.508383	0.649171
Menhinick	0.5745	0.5383	0.5918	0.5608	0.579	0.56888			CONV			0.878832
Margalef	40.36	39.86	45.12	39.85	53.64	43.766
Equitability_J	0.8818	0.8807	0.8784	0.8781	0.8674	0.87728		Brillouin	ORG	0.719002	0.400658	0.227673
Fisher_alpha	57.31	56.29	64.45	56.45	76.91	62.282			ORGCON		0.41767	0.242098
Berger-Parker	0.03416	0.0343	0.03139	0.0323	0.03973	0.034376			CONV			0.930918
Chao-1	556	554	630	550	773	612.6
								Menhinick	ORG	0.0142973	0.586259	0.547927
	CONV-1-T2	CONV-2-T2	CONV-3-T2	CONV-4-T2	CONV-5-T2				ORGCON		0.882221	0.849407
Taxa_S	720	254	679	486	680	563.8			CONV			0.988959
Individuals	1417470	439220	1409690	508860	1116920	978432
Dominance_D	0.006081	0.2993	0.006681	0.006447	0.006036	0.064909		Margalef	ORG	0.726872	0.514652	0.317451
Simpson_1-D	0.9939	0.7007	0.9933	0.9936	0.994	0.9351			ORGCON		0.651926	0.404196
Shannon_H	5.785	2.418	5.687	5.577	5.814	5.0562			CONV			0.700575
Evenness_e^H/S	0.4521	0.04418	0.4345	0.5437	0.4928	0.393456
Brillouin	5.783	2.416	5.685	5.573	5.812	5.0538		Equitability_J	ORG	0.984409	0.394119	0.409511
Menhinick	0.6047	0.3833	0.5719	0.6813	0.6434	0.57692			ORGCON		0.394493	0.409986
Margalef	50.76	19.47	47.89	36.91	48.76	40.758			CONV			0.859248
Equitability_J	0.8793	0.4367	0.8722	0.9015	0.8915	0.79624
Fisher_alpha	72.91	26.1	68.35	53	70.3	58.132		Fisher_alpha	ORG	0.68543	0.517654	0.326343
Berger-Parker	0.03887	0.4919	0.03553	0.03447	0.04409	0.128972			ORGCON		0.676401	0.428811
Chao-1	720	254	679	486	680	563.8			CONV			0.711892
	CONVCON-1-T2	CONVCON-2-T2	CONVCON-3-T2	CONVCON-4-T2	CONVCON-5-T2			Berger-Parker	ORG	0.144895	0.35686	0.27025
Taxa_S	709	565	417	695	146	506.4			ORGCON		0.327754	0.242499
Individuals	1190020	754340	650190	1167630	115940	775624			CONV			0.993027
Dominance_D	0.006476	0.007003	0.2128	0.005429	0.02215	0.0507716
Simpson_1-D	0.9935	0.993	0.7872	0.9946	0.9778	0.94922		Chao-1	ORG	0.812109	0.527557	0.309347
Shannon_H	5.8	5.628	3.259	5.824	4.402	4.9826			ORGCON		0.629892	0.374048
Evenness_e^H/S	0.4659	0.4924	0.06238	0.4866	0.5593	0.413316			CONV			0.684579
Brillouin	5.797	5.625	3.256	5.821	4.398	4.9794
Menhinick	0.6499	0.6505	0.5171	0.6432	0.4288	0.5779
Margalef	50.61	41.67	31.08	49.68	12.43	37.094
Equitability_J	0.8836	0.8882	0.5401	0.8899	0.8834	0.81704
Fisher_alpha	73.11	59.84	43.37	71.66	16.48	52.892
Berger-Parker	0.04702	0.04399	0.4297	0.03115	0.09833	0.130038
Chao-1	709	565	417	695	146	506.4

## Sheet: C
Supplementary Table C. Comparison of the diversity indexes based on ASV sequence abundance values and Student's t-test, at the two sampling times. Significant p-values (p < 0.05) are shown in bold on yellow background.
	Samples acronyms: ORG = organic wheat; CONV = Conventional wheat; CON = control (weeds); number = replication; T1 = March sampling; T2 = May sampling (indexes calculated with PAST).
			Samples, March						Samples, May				t-test p values
Diversity indices, March	ORG-1-T1	ORG-2-T1	ORG-3-T1	ORG-4-T1	ORG-5-T1	Means	ORG-1-T2	ORG-2-T2	ORG-3-T2	ORG-4-T2	ORG-5-T2	Means	March vs May
Taxa_S	341	366	653	743	545	529.6	587	711	525	600	709	626.4	0.383984
Individuals	463690	610560	1070530	1210160	722020	815392	905030	1300190	725830	1014910	1490130	1087218	0.300707
Dominance_D	0.1724	0.1521	0.006441	0.007346	0.008888	0.069435	0.00668	0.006659	0.007602	0.007462	0.005771	0.0068348	0.175724
Simpson_1-D	0.8276	0.8479	0.9936	0.9927	0.9911	0.93058	0.9933	0.9933	0.9924	0.9925	0.9942	0.99314	0.175981
Shannon_H	3.291	3.571	5.765	5.71	5.517	4.7708	5.621	5.698	5.542	5.589	5.769	5.6438	0.19397
Evenness_e^H/S	0.07881	0.09717	0.4885	0.4064	0.4568	0.305536	0.4705	0.4195	0.486	0.4459	0.4517	0.45472	0.1575
Brillouin	3.288	3.569	5.762	5.708	5.514	4.7682	5.618	5.696	5.539	5.587	5.767	5.6414	0.193853
Menhinick	0.5008	0.4684	0.6311	0.6754	0.6414	0.58342	0.617	0.6235	0.6162	0.5956	0.5808	0.60662	0.650835
Margalef	26.06	27.4	46.96	52.98	40.33	38.746	42.72	50.43	38.83	43.31	49.81	45.02	0.39301
Equitability_J	0.5643	0.605	0.8895	0.8638	0.8756	0.75964	0.8817	0.8677	0.8848	0.8737	0.8789	0.87736	0.172276
Fisher_alpha	36.04	37.77	67.52	76.88	57.77	55.196	61.13	72.6	55.37	61.82	71.27	64.438	0.404701
Berger-Parker	0.2968	0.3384	0.04723	0.03889	0.05745	0.155754	0.03721	0.03996	0.04851	0.04557	0.0297	0.04019	0.160924
Chao-1	341	366	653	743	545	529.6	587	711	525	600	709	626.4	0.383984
	ORGCON-1-T1	ORGCON-2-T1	ORGCON-3-T1	ORGCON-4-T1	ORGCON-5-T1	Means	ORGCON-1-T2	ORGCON-2-T2	ORGCON-3-T2	ORGCON-4-T2	ORGCON-5-T2	Means
Taxa_S	687	660	666	374	459	569.2	556	554	630	550	773	612.6	0.642431
Individuals	1241160	959580	1136430	351740	560970	849976	936500	1059100	1133250	961850	1782390	1174618	0.29292
Dominance_D	0.005756	0.005622	0.006533	0.01008	0.01031	0.0076602	0.006755	0.006874	0.006515	0.006943	0.006347	0.0066868	0.418816
Simpson_1-D	0.9942	0.9944	0.9935	0.9899	0.9897	0.99234	0.9932	0.9931	0.9935	0.9931	0.9937	0.99332	0.42269
Shannon_H	5.796	5.788	5.723	5.284	5.413	5.6008	5.574	5.564	5.662	5.541	5.769	5.622	0.869626
Evenness_e^H/S	0.4787	0.4945	0.4594	0.5273	0.4887	0.48972	0.4738	0.4707	0.4567	0.4635	0.414	0.45574	0.085573
Brillouin	5.793	5.785	5.721	5.28	5.41	5.5978	5.571	5.561	5.66	5.539	5.767	5.6196	0.866347
Menhinick	0.6167	0.6738	0.6247	0.6306	0.6128	0.63172	0.5745	0.5383	0.5918	0.5608	0.579	0.56888	0.0314822
Margalef	48.89	47.84	47.69	29.21	34.6	41.646	40.36	39.86	45.12	39.85	53.64	43.766	0.717606
Equitability_J	0.8872	0.8915	0.8804	0.892	0.8832	0.88686	0.8818	0.8807	0.8784	0.8781	0.8674	0.87728	0.0207575
Fisher_alpha	70.25	69.2	68.55	41.33	49.13	59.692	57.31	56.29	64.45	56.45	76.91	62.282	0.765632
Berger-Parker	0.03594	0.02487	0.04155	0.06121	0.07072	0.046858	0.03416	0.0343	0.03139	0.0323	0.03973	0.034376	0.184175
Chao-1	687	660	666	374	459	569.2	556	554	630	550	773	612.6	0.642431
	CONV-1-T1	CONV-2-T1	CONV-3-T1	CONV-4-T1	CONV-5-T1	Means	CONV-1-T2	CONV-2-T2	CONV-3-T2	CONV-4-T2	CONV-5-T2	Means
Taxa_S	432	283	386	671	736	501.6	720	254	679	486	680	563.8	0.555734
Individuals	516920	318150	507330	1233800	1361130	787466	1417470	439220	1409690	508860	1116920	978432	0.582332
Dominance_D	0.08676	0.1756	0.1234	0.007205	0.007033	0.0799996	0.006081	0.2993	0.006681	0.006447	0.006036	0.064909	0.733998
Simpson_1-D	0.9132	0.8244	0.8766	0.9928	0.993	0.92	0.9939	0.7007	0.9933	0.9936	0.994	0.9351	0.733832
Shannon_H	4.382	3.45	3.951	5.712	5.798	4.6586	5.785	2.418	5.687	5.577	5.814	5.0562	0.482037
Evenness_e^H/S	0.1852	0.1113	0.1347	0.4508	0.448	0.266	0.4521	0.04418	0.4345	0.5437	0.4928	0.393456	0.138149
Brillouin	4.379	3.446	3.948	5.71	5.796	4.6558	5.783	2.416	5.685	5.573	5.812	5.0538	0.481668
Menhinick	0.6009	0.5017	0.5419	0.6041	0.6309	0.5759	0.6047	0.3833	0.5719	0.6813	0.6434	0.57692	0.976421
Margalef	32.76	22.26	29.31	47.77	52.04	36.828	50.76	19.47	47.89	36.91	48.76	40.758	0.550447
Equitability_J	0.7221	0.6111	0.6634	0.8776	0.8784	0.75052	0.8793	0.4367	0.8722	0.9015	0.8915	0.79624	0.5308
Fisher_alpha	46.35	30.6	40.96	68.47	75.06	52.288	72.91	26.1	68.35	53	70.3	58.132	0.545206
Berger-Parker	0.2694	0.3945	0.3259	0.04903	0.05368	0.218502	0.03887	0.4919	0.03553	0.03447	0.04409	0.128972	0.288438
Chao-1	432	283	386	671	736	501.6	720	254	679	486	680	563.8	0.555734
	CONVCON-1-T1	CONVCON-2-T1	CONVCON-3-T1	CONVCON-4-T1	CONVCON-5-T1	Means	CONVCON-1-T2	CONVCON-2-T2	CONVCON-3-T2	CONVCON-4-T2	CONVCON-5-T2	Means
Taxa_S	585	607	705	591	548	607.2	709	565	417	695	146	506.4	0.392583
Individuals	974280	969950	1163900	1010730	1000130	1023798	1190020	754340	650190	1167630	115940	775624	0.296343
Dominance_D	0.008609	0.006955	0.005439	0.007042	0.006977	0.0070044	0.006476	0.007003	0.2128	0.005429	0.02215	0.0507716	0.346136
Simpson_1-D	0.9914	0.993	0.9946	0.993	0.993	0.993	0.9935	0.993	0.7872	0.9946	0.9778	0.94922	0.346082
Shannon_H	5.594	5.674	5.844	5.654	5.579	5.669	5.8	5.628	3.259	5.824	4.402	4.9826	0.270938
Evenness_e^H/S	0.4594	0.4795	0.4897	0.4831	0.4831	0.47896	0.4659	0.4924	0.06238	0.4866	0.5593	0.413316	0.51235
Brillouin	5.591	5.671	5.842	5.652	5.576	5.6664	5.797	5.625	3.256	5.821	4.398	4.9794	0.27069
Menhinick	0.5927	0.6163	0.6535	0.5879	0.548	0.59968	0.6499	0.6505	0.5171	0.6432	0.4288	0.5779	0.643295
Margalef	42.35	43.96	50.4	42.67	39.59	43.794	50.61	41.67	31.08	49.68	12.43	37.094	0.398963
Equitability_J	0.8779	0.8853	0.8911	0.886	0.8846	0.88498	0.8836	0.8882	0.5401	0.8899	0.8834	0.81704	0.391439
Fisher_alpha	60.38	62.95	72.84	60.81	55.97	62.59	73.11	59.84	43.37	71.66	16.48	52.892	0.411998
Berger-Parker	0.05498	0.04358	0.02949	0.04458	0.02561	0.039648	0.04702	0.04399	0.4297	0.03115	0.09833	0.130038	0.316415
Chao-1	585	607	705	591	548	607.2	709	565	417	695	146	506.4	0.392583
