# Supplementary material for: Cultivation type, season, and soil nematode interactions affect wheat rhizosphere metabarcoding profiles
Source: Front Plant Sci. 2026 Jul 16;17:1869384. doi: 10.3389/fpls.2026.1869384 (PMC13422436; doi:10.3389/fpls.2026.1869384)
Supplement: Supplementary file 13 [file Table6.xlsx]

## Sheet: Foglio1
Supplementary Table 3 -	Partial linear correlations* among the March (A) and May (B) samples, based on ASV abundance (filtered at 10000 total sequences per taxon). Lower half matrix shows coefficients, upper half data are the significance values ( p < 0.05, highlighted in bold on yellow background).
	ORG = organic whea; CV = conventional wheat; CON = uncultured control (weeds).
A) March samples	ORG1	ORG2	ORG3-	ORG4-	ORG5-	ORGCON1-	ORGCON2-	ORGCON3-	ORGCON4-	ORGCON5-	CV1-	CV2-	CV3-	CV4-	CV5-	CVCON1-	CVCON2-	CVCON3-	CVCON4-	CVCON5-
ORG1		2,9632E-153	0,0002371	0,02325	0,00015139	0,16808	0,15374	0,90817	0,019981	0,0023828	0,21917	2,6496E-41	0,00041223	0,29728	0,38111	0,82128	0,094165	0,50492	0,85872	0,061956
ORG2	0,93576		7,5056E-05	0,23033	0,00025339	0,24536	0,075555	0,74552	0,028028	0,0026876	5,604E-05	8,3015E-29	0,027931	0,2258	0,51204	0,65491	0,12025	0,80397	0,96403	0,052566
ORG3	-0,19926	0,2143		0,1145	1,058E-07	0,46973	0,29561	3,0808E-05	0,45767	0,93169	0,2741	0,052822	0,93335	0,0045609	0,014439	0,37846	0,0026545	0,55391	4,2655E-06	0,55586
ORG4	-0,12379	0,065613	0,086262		0,50323	1,7583E-05	0,89072	1,7998E-30	0,16983	0,00086575	0,0020443	0,034143	0,019624	0,30669	0,12954	0,73885	0,27885	0,0019766	8,6834E-05	0,7325
ORG5	0,20525	-0,19836	0,28506	-0,036644		0,63321	0,42293	0,0021159	0,0016241	4,1969E-06	0,14853	0,0027268	0,70777	0,00034869	0,0010433	0,13076	0,00067827	0,24901	0,39529	1,4121E-05
ORGCON1	0,075371	-0,063549	0,03957	0,2319	-0,026127		0,00067049	4,3025E-07	0,00010176	0,067172	0,56462	0,14974	0,27303	0,042449	0,0044804	0,61319	0,011459	0,0055206	0,0073665	0,67623
ORGCON2	0,077991	-0,09708	-0,057225	-0,0075234	-0,04386	0,18465		0,12689	0,023752	0,23225	0,06156	0,44064	0,32953	0,15678	0,37725	0,019354	1,5226E-17	0,70189	0,00082671	0,032432
ORGCON3	0,0063163	0,01777	0,22526	0,57106	0,16711	0,27159	0,083442		0,77171	0,019219	0,347	0,89072	0,25922	0,04614	0,19968	0,97438	0,01732	0,054824	0,16755	0,89323
ORGCON4	0,12689	-0,11986	-0,040652	-0,075064	0,1713	0,21042	-0,12334	-0,015886		2,7086E-08	0,22925	0,0089109	0,040148	0,92827	0,38156	0,74411	0,21196	0,04104	0,024058	0,47046
ORGCON5	-0,1652	0,16325	0,0046941	-0,18089	0,24802	0,099985	0,065344	0,12768	0,2975		0,77272	0,025507	0,22389	0,21246	9,389E-09	0,070086	0,15286	8,7291E-05	0,17338	0,028631
CV1	-0,067208	0,21796	-0,059834	0,16766	-0,078989	-0,031532	0,1021	-0,051463	0,065765	-0,015814		0,13534	7,3329E-19	0,92866	0,89245	0,049625	0,97251	0,47236	0,46054	0,69606
CV2	-0,64743	0,55728	-0,10574	-0,11561	0,16301	0,078754	0,042206	-0,0075231	0,14249	-0,12185	0,081637		3,6007E-45	0,54292	0,093381	0,70948	0,080182	0,023923	0,066364	0,21708
CV3	0,19162	-0,11994	0,0045793	0,12726	0,020524	-0,059968	-0,053355	-0,061722	-0,11202	0,066526	0,4584	0,67023		0,17735	0,078821	0,14046	0,28834	0,00089846	0,06609	0,77697
CV4	0,057027	-0,066253	0,15439	0,055929	-0,19396	0,11077	0,07742	0,10887	-0,0049292	0,068195	-0,0049024	-0,033306	0,073766		3,9747E-19	0,043742	0,0060555	0,0063551	0,0001274	0,28616
CV5	0,047933	-0,035891	0,13335	0,082867	0,17809	-0,1547	0,048322	-0,070139	0,047887	0,30678	0,0074038	0,091682	-0,09602	0,46151		0,16739	0,04407	0,0016482	0,035403	0,027978
CVCON1	0,012369	-0,024471	0,0482	-0,018253	0,082604	0,027677	-0,12754	-0,0017584	0,017872	0,098944	0,10719	0,020398	-0,080586	0,11009	0,075494		0,042173	0,28183	0,3733	0,010852
CVCON2	-0,091464	0,084926	0,16345	-0,059246	0,18448	-0,13779	0,44252	-0,12977	0,06827	-0,078159	-0,0018872	-0,095588	0,058091	-0,14945	0,10992	0,11092		2,8703E-06	6,5245E-12	0,025135
CVCON3	-0,036499	0,013591	-0,032404	-0,1682	-0,063061	0,15108	0,020958	0,10486	0,11153	-0,21239	-0,039337	-0,12319	0,18033	0,1486	0,17107	0,058881	0,25211		0,77821	4,0968E-31
CVCON4	-0,0097471	0,0024696	-0,24784	0,21245	-0,046523	0,14596	-0,18157	-0,075465	0,12308	0,074446	-0,040393	-0,10028	0,10038	0,20751	0,11482	0,048723	0,36315	-0,015422		0,63391
CVCON5	-0,10195	0,10585	-0,032245	0,018715	0,23444	0,022865	0,11673	0,0073492	-0,039505	-0,11941	0,021388	-0,067513	-0,01551	0,058355	-0,1199	-0,13882	-0,12216	0,57621	0,026073
b) May samples	ORG1	ORG2	ORG3	ORG4	ORG5	ORGCON1	ORGCON2	ORGCON3	ORGCON4	ORGCON5	CV1	CV2	CV3	CV4	CV5	CVCON1	CVCON2	CVCON3	CVCON4	CVCON5
ORG1		0,6563	1,6821E-08	1,3717E-12	0,0020154	0,38279	0,87644	8,4869E-06	0,15603	0,024128	0,10812	0,98752	0,55252	0,60021	0,56121	0,14606	0,015324	0,91409	0,072133	0,015368
ORG2	0,023667		0,00033239	1,8321E-11	0,0024028	0,93982	0,53535	1,6624E-07	0,20815	0,0008602	1,1544E-07	0,82457	4,4221E-05	0,0016087	0,039793	0,85955	0,027216	0,91556	0,10989	0,17022
ORG3	0,29344	0,18914		0,00014063	0,00035673	0,98802	0,33652	0,0014957	0,0070537	6,391E-08	0,016785	0,59804	0,00012536	0,02588	3,9464E-05	0,10647	0,019396	0,63432	0,55444	0,257
ORG4	0,36393	0,34624	0,20043		0,70966	0,68318	0,0010172	0,10817	0,042586	0,22169	7,2246E-13	0,41645	1,6596E-22	0,0086095	2,2105E-06	0,30069	4,103E-08	0,30049	4,5439E-07	2,1173E-06
ORG5	0,16314	-0,16039	-0,18819	0,019801		0,39572	0,0016025	0,010383	0,6811	4,862E-14	0,00012475	0,87112	0,46788	0,0010728	0,68741	0,14107	0,017284	0,98439	0,1202	2,7906E-06
ORGCON1	-0,046395	0,0040152	-0,00079836	-0,021704	0,045148		2,2191E-76	0,057079	0,62743	0,035432	0,63013	0,70419	0,13493	0,13686	0,47792	0,2467	7,5221E-08	0,68321	0,16564	0,45413
ORGCON2	0,0082697	-0,032959	0,051083	0,17343	0,16665	0,78742		0,99752	0,59106	0,69014	0,021825	0,53396	0,0018077	0,3869	5,3581E-05	0,3693	9,9048E-05	0,5116	0,025833	0,43964
ORGCON3	0,23353	0,27305	-0,1677	-0,085288	0,13568	0,10094	-0,0001651		9,3919E-12	0,39867	1,0287E-05	0,20847	0,0092967	0,26633	0,26808	0,0011352	0,084892	0,16922	4,8529E-07	0,0042656
ORGCON4	0,075341	0,066869	0,14257	-0,10754	0,021855	0,02581	0,028571	0,35091		7,2135E-06	0,035381	0,90077	0,00305	0,15393	0,072182	9,9024E-05	0,00029128	0,84188	0,32342	0,13355
ORGCON5	-0,11951	0,17587	0,28176	-0,064929	0,38522	0,11152	0,021201	0,044867	0,23531		3,425E-09	0,96908	2,7515E-05	0,00024685	0,48783	0,34008	1,0915E-06	0,78545	0,13616	3,1888E-08
CV1	0,085299	0,27641	-0,12668	-0,36814	0,20195	-0,025607	0,12153	-0,23142	-0,11155	0,30672		0,8502	0,0083105	9,6159E-06	5,1527E-06	5,9763E-09	0,41548	0,71038	0,069497	0,0081497
CV2	-0,00083227	0,01179	-0,028035	0,043199	0,0086285	-0,020191	0,033072	-0,066824	-0,006632	0,0020616	0,010045		0,23563	0,96409	0,67262	0,34361	0,12184	0	0,81252	0,15299
CV3	0,031585	-0,21469	-0,20189	0,48604	0,038596	-0,079385	-0,16481	0,13768	0,1566	0,22027	0,13968	-0,063016		0,14247	0,023585	0,21376	0,054924	0,20197	0,00017435	0,048949
CV4	0,02787	0,1666	0,11809	-0,13905	-0,17265	0,078997	0,045996	0,059069	0,075724	-0,19312	0,23216	0,0023949	0,077889		4,8868E-05	0,10551	7,172E-08	0,95191	0,77934	0,77952
CV5	-0,030896	-0,10902	0,21604	0,24781	-0,021398	0,037731	-0,21239	-0,058853	-0,09541	0,036887	0,23893	-0,022471	-0,11997	0,2135		4,2307E-18	0,21017	0,69475	9,1877E-08	0,60119
CVCON1	0,077197	0,0094111	-0,0857	-0,055004	0,078162	-0,061553	0,047723	0,17182	-0,20486	0,050708	0,30215	-0,050339	0,066055	-0,085934	0,43777		1,5509E-07	0,30846	0,85384	0,27301
CVCON2	-0,12842	-0,11705	0,12386	0,2857	0,12611	0,2803	-0,20485	-0,091448	0,19092	-0,25496	0,04329	0,082145	0,10183	0,28073	-0,066575	0,27369		0,11195	0,00018815	0,49309
CVCON3	0,0057379	-0,0056394	0,025294	-0,055028	0,0010408	0,021702	-0,034899	0,073019	0,01061	-0,014478	-0,019749	0,99483	0,067786	-0,0032074	0,02087	0,054129	-0,08439		0,70731	0,021874
CVCON4	0,095427	0,084875	0,031432	-0,26355	-0,082508	-0,073635	0,11812	0,26292	0,052484	-0,079138	-0,096319	0,012614	0,19767	-0,014901	0,27849	0,0097982	0,19668	-0,019968		0,017166
CVCON5	-0,12837	-0,072848	0,060233	0,24825	-0,2454	-0,039797	0,041086	-0,15112	-0,079667	0,28791	0,14003	-0,075897	-0,10444	0,014888	-0,027795	0,058252	0,036442	0,12148	0,12624
* Calculated with PAST.
