# Supplementary material for: Cultivation type, season, and soil nematode interactions affect wheat rhizosphere metabarcoding profiles
Source: Front Plant Sci. 2026 Jul 16;17:1869384. doi: 10.3389/fpls.2026.1869384 (PMC13422436; doi:10.3389/fpls.2026.1869384)
Supplement: Supplementary file 14 [file Table7.xlsx]

## Sheet: r_634_t1
Supplementary Table 7 - Pearson's correlations of ASV with soil variables (March, see Suppl. Table 1 for variables definitions).
	Acronyms: ON = organic C; TIC = total inorganic C; CE = electric conductivity)
ASV	N_taxa	OC	N	C/N	TIC	P	EC	pH
s__Aurantisolimonas_haloimpatiens	0.0233748	0.388824	0.446957	-0.431009	0.247565	0.23083	0.195261	0.629603		p	r
s__Pelomonas_sp.	-0.144145	0.225823	0.352433	-0.328671	0.389819	0.375099	0.208844	0.58199		0.05	0.325
s__Sphingobium_1	-0.115146	0.0779554	0.218641	-0.210639	0.348921	-0.0104437	0.222213	0.575889		0.01	0.381
s__Chthoniobacter_4	0.0352403	0.341155	0.409749	-0.48841	0.0209031	0.290014	0.225026	0.557779		0.001	0.418
s__Kineosporia_sp.	0.0376176	0.523359	0.494819	-0.0407467	0.472815	0.399478	0.353517	0.528767
s__uncult_Rhodanobacteraceae_1	0.00635241	0.36792	0.482525	-0.401554	0.429986	0.346376	0.415808	0.523663
s__Blfdi19_1	-0.116491	0.177179	0.311641	-0.419016	0.160921	0.392289	0.181454	0.520277
s__uncl_Intrasporangiaceae	0.146698	0.599533	0.658351	-0.261691	0.411631	0.584044	0.538455	0.512706
s__Asticcacaulis_sp.	-0.509021	0.0784502	0.173981	-0.101562	0.287374	0.235262	0.00115368	0.512236
s__Dinghuibacter_sp.	0.150638	0.594272	0.783993	-0.522732	0.241195	0.583016	0.55904	0.508444
s__WPS.2_3	0.0298982	0.404678	0.576847	-0.427985	0.189873	0.340126	0.432454	0.464014
s__uncult_Sandaracinaceae_2	-0.0525542	0.306942	0.318442	-0.233516	0.43443	0.430315	0.147787	0.455415
s__Abditibacterium_2	-0.271629	0.474041	0.444668	0.0233346	0.436583	0.450545	0.297216	0.451771
s__Chthoniobacter_Ellin506	-0.178305	0.260198	0.327628	-0.295053	0.281452	0.388074	0.101209	0.449699
s__Cellvibrio_1	-0.0391772	0.33145	0.422779	-0.26526	0.526752	0.489458	0.162712	0.44587
s__Qipengyuania_sp.	0.00562911	0.275214	0.328956	-0.0788875	0.544324	0.268016	0.257077	0.438321
s__uncult_Haliea	-0.00737588	0.251547	0.429588	-0.558757	0.207825	0.334199	0.365265	0.438255
s__Haliangium_4	0.00476154	0.410472	0.446102	-0.168157	0.3533	0.426018	0.269969	0.434898
s__Lacunisphaera_2	-0.194606	0.151407	0.309092	-0.347894	0.397593	0.130855	0.134058	0.426475
s__uncult_Euzebyaceae_2	-0.366336	-0.0450052	0.0080978	-0.0434142	0.174863	-0.0811395	-0.0317447	0.423767
s__uncult_Armatimonadetes	-0.273323	0.126841	0.133132	-0.135952	0.241315	0.195473	-0.0913558	0.417014
s__uncl_Longimicrobiaceae_3	0.0587036	0.186104	0.229634	-0.283206	0.0780986	0.370492	0.105669	0.416208
s__uncl_WPS.2	0.0822809	0.42978	0.425585	-0.175436	0.574903	0.531674	0.18772	0.412288
s__Uliginosibacterium_sp.	-0.356831	0.358974	0.399867	-0.241328	0.159787	0.513567	0.13091	0.412288
s__Chthoniobacter_2	-0.459048	0.156346	0.144598	0.0453346	0.51077	0.189507	-0.0211482	0.39221
s__Duganella_sp.	-0.266177	0.181373	0.204207	-0.160931	0.515135	0.30743	0.00157716	0.390935
s__AKIW781_3	-0.197395	0.210457	0.268082	0.0753974	0.468865	0.154798	0.36243	0.387725
s__Sporocytophaga_sp.	-0.356423	0.197504	0.169213	-0.0644689	0.266977	0.22585	-0.0955297	0.381176
s__Variovorax_1	0.110502	0.412693	0.42048	-0.0861062	0.665016	0.376431	0.29511	0.380219
s__Opitutus_3	-0.0373258	0.382421	0.299275	-0.0419562	0.525216	0.468032	0.0667234	0.373069
s__Ferruginibacter_1	0.177949	0.433246	0.488079	-0.246802	0.567344	0.427068	0.461828	0.372882
s__Edaphobaculum_1	0.408068	0.619948	0.581902	-0.178169	0.463999	0.369708	0.341805	0.369645
s__Aquihabitans_daechungensis	0.259385	0.641324	0.566846	-0.217875	0.312341	0.439439	0.248734	0.369036
s__Rhizobacter_3	-0.336463	0.233522	0.277805	-0.184627	0.354182	0.384037	0.0512241	0.362882
s__Pajaroellobacter_1	-0.306051	0.110651	0.138221	-0.255503	0.0629279	0.163641	-0.0181892	0.352188
s__uncult_Acidimicrobiia_6	-0.261907	0.0139879	0.0137028	-0.182688	-0.00466437	0.140603	-0.151146	0.35178
s__Nitrospira_defluvii	-0.360176	0.345879	0.307761	-0.127153	0.160675	0.317257	0.0966767	0.349872
s__Aetherobacter_1	-0.0856393	0.34333	0.362535	-0.149903	0.11531	0.477354	0.15314	0.347971
s__uncult_Vicinamibacterales_2	-0.119023	0.402862	0.418067	-0.120904	0.562712	0.471961	0.263931	0.347662
s__Rhodopirellula_2	-0.0239216	0.28419	0.323551	-0.245826	0.365469	0.519729	0.0399942	0.346626
s__uncl_Caulobacteraceae	0.357047	0.362746	0.446554	-0.362883	0.246918	0.227025	0.470781	0.345128
s__Bdellovibrio_1	-0.105134	0.366694	0.294523	0.0279563	-0.0717798	0.228768	0.260954	0.343042
s__Lineage_IIb_1	-0.346667	0.183637	0.119847	0.0518558	0.263299	0.218514	-0.123362	0.340865
s__Ohtaekwangia_3	-0.290044	0.227239	0.224419	-0.0481746	0.383139	0.376081	-0.00865312	0.340618
s__Caenimonas_1	-0.156915	0.17833	0.185752	-0.178397	0.382763	0.36856	-0.0970655	0.33685
s__uncult_Blastocatellaceae_3	-0.1082	0.226607	0.205422	-0.135712	0.398796	0.380314	0.0795777	0.336248
s__A21b_1	-0.430403	0.28795	0.281795	0.285691	0.300291	-0.0283899	0.395241	0.335
s__Arenimonas_2	-0.00843726	0.348251	0.39107	-0.191121	0.596689	0.523308	0.165476	0.334464
s__uncl_Pedosphaeraceae_6	-0.256385	0.538319	0.499814	-0.123112	0.175227	0.600759	0.238959	0.328167
s__Cellvibrio_3	-0.453444	0.0290898	0.123335	-0.246034	0.153062	0.341393	-0.0154894	0.324254
s__Chthoniobacter_3	-0.217149	0.251317	0.229347	-0.0421528	0.583365	0.393381	0.0519187	0.32404
s__uncult_Spirosomaceae_2	-0.319383	0.169614	0.150238	-0.175992	0.0923366	0.309923	-0.180659	0.320778
s__KD3.10_2	-0.302494	0.321035	0.363817	-0.377606	-0.210925	0.30262	0.146029	0.320756
s__Nannocystaceae_2	-0.224224	0.224398	0.217759	-0.233145	0.215066	0.444863	-0.122741	0.314103
s__KD3.10_1	-0.202427	0.0831792	0.136043	-0.169637	0.139086	0.0530219	0.00522382	0.311085
s__env.OPS_17_2	-0.205648	0.16692	0.279302	-0.351343	0.0540237	0.255193	0.113294	0.305977
s__Phaselicystis_1	-0.0675743	0.329066	0.266319	0.087759	0.66742	0.584871	0.108434	0.302036
s__uncult_Myxococcaceae_4	-0.211765	0.315724	0.394461	-0.246211	0.142341	0.498971	0.227659	0.30195
s__Adhaeribacter_terrae	-0.177995	-0.115267	-0.0447984	-0.40688	0.0642442	-0.0543196	-0.10127	0.30097
s__Methylotenera_1	-0.130537	0.290613	0.255641	-0.0299952	0.547989	0.370431	0.033828	0.297981
s__Nannocystis_2	0.13551	0.414584	0.375065	-0.0769621	0.565555	0.36044	0.207098	0.295355
s__vadinHA49_3	-0.386648	0.432027	0.422758	-0.0812245	0.0721576	0.396379	0.206195	0.293874
s__uncl_Rhodanobacteraceae	-0.211442	0.222615	0.159932	0.243602	0.410827	0.229761	0.161536	0.292573
s__uncl_Blastocatellaceae	-0.29377	0.0910117	0.0947359	-0.0978179	0.287434	0.33985	-0.0526514	0.292279
s__Flavobacterium_1	-0.0253118	0.142159	0.118988	-0.108352	0.517683	0.276692	-0.0609252	0.290019
s__Pseudonocardia_2	-0.328546	0.0458438	0.140717	0.047135	0.295974	0.0101837	0.24917	0.287381
s__Flavitalea_2	-0.183059	0.0602185	0.177422	-0.285192	0.141452	0.3246	0.0152452	0.28666
s__WD2101_3	0.135114	0.11812	0.0853488	-0.0567499	0.506862	0.246249	0.0271986	0.28407
s__uncult_Cyclobacteriaceae_2	-0.0557289	0.199711	0.337678	-0.371031	0.10733	0.327772	0.280077	0.282914
s__Sandaracinus_1	-0.170622	0.156263	0.208144	-0.195212	0.273373	0.464041	0.0888032	0.282843
s__Massilia_dura	-0.302141	0.162576	0.159536	0.0394915	0.205526	0.330121	0.0288646	0.278879
s__uncult_Saprospiraceae_1	0.258939	0.591434	0.557	-0.11202	0.278473	0.209683	0.607205	0.277998
s__uncult_Haliscomenobacter	-0.190589	-0.0115267	0.171727	-0.235562	0.382994	0.347316	0.109503	0.276233
s__Massilia_sp.	0.211494	0.287831	0.354383	-0.402326	-0.176708	0.389411	0.282311	0.274839
s__Puia_2	-0.0674247	0.329054	0.327685	-0.109982	0.384169	0.345069	0.204505	0.274497
s__Afipia_3	0.209972	0.135692	0.163354	-0.0757633	0.453002	0.290996	0.177503	0.272583
s__uncl_Sphingobacteriaceae	-0.0764721	0.329492	0.375848	-0.194349	0.242159	0.712335	0.134827	0.270061
s__Agromyces_ramosus	-0.135634	0.266013	0.208114	-0.0803967	0.227121	0.334199	-0.0446034	0.270036
s__vadinHA49_1	0.032465	0.396464	0.244223	-0.120173	0.0573264	0.272414	-0.112912	0.266125
s__Chryseolinea_2	0.0361864	0.212912	0.288705	-0.258309	0.42334	0.523023	0.057003	0.263517
s__Ellin517_1	-0.0414349	0.284424	0.221007	-0.0368837	0.375612	0.51824	-0.055681	0.263376
s__uncult_Armatimonadota_3	0.131548	0.562234	0.538324	-0.228166	-0.0967857	0.505704	0.293745	0.262668
s__uncl_Cyanophyceae_2	-0.134969	0.295222	0.317454	-0.092721	0.0915763	0.231819	0.10985	0.259378
s__uncult_Rhodothermaceae	0.551027	0.303123	0.214133	-0.191996	-0.054797	0.097984	0.0535408	0.258209
s__Pseudomonas_jessenii	0.284625	0.391907	0.390742	-0.120252	0.490068	0.367069	0.305457	0.258092
s__Rhizobacter_1	-0.383417	0.0639819	0.0584012	0.0402861	0.368599	0.305493	-0.0797892	0.257821
s__Cytophaga_1	-0.328901	0.214493	0.148586	0.00709988	0.39996	0.215989	-0.111978	0.257464
s__Fluviicola_1	0.0289497	0.119075	0.0786634	-0.0283995	0.531702	0.0283781	0.00946294	0.256675
s__uncult_Sandaracinaceae_1	-0.148803	0.244453	0.346354	-0.221971	0.277652	0.506767	0.200075	0.255368
s__Nannocystis_1	-0.0514099	0.394281	0.359373	-0.0730147	0.479865	0.527266	0.0880361	0.25471
s__SM1A02_3	-0.20557	0.203852	0.261318	-0.296829	0.114427	0.343399	-0.0792757	0.252174
s__uncl_Candidatus_Saccharimonadales_2	-0.00902272	0.285948	0.26381	0.152483	0.200762	-0.161615	0.419069	0.251337
s__uncult_Armatimonadales	-0.232496	0.155004	0.208497	-0.141513	0.23598	0.453554	-0.0180587	0.250189
s__Rufibacter_sp.	-0.307849	-0.193008	-0.109705	-0.112218	-0.0140272	0.00329805	-0.189709	0.249472
s__Chthoniobacter_1	-0.174114	0.172245	0.159914	-0.221971	0.273138	0.419549	-0.0917638	0.249341
s__Tepidisphaera_sp.	-0.22501	0.194511	0.158032	0.0157667	0.259958	0.351986	0.00845699	0.247933
s__Candidatus_Udaeobacter_2	0.388714	0.404954	0.369542	-0.0883251	-0.0692163	-0.339456	0.494944	0.244869
s__Iamia_2	-0.0296533	0.238295	0.217658	-0.124292	0.369855	0.48245	0.0396529	0.243949
s__Candidatus.Hydrogenedens	-0.00160832	0.19399	0.336107	-0.295039	0.14752	0.447744	0.224745	0.243248
s__Pseudoxanthomonas_sp.	0.181011	0.016567	0.118441	-0.476678	0.181911	0.114348	0.106502	0.242559
s__uncl_Gemmatimonadota	-0.432395	0.233827	0.177534	0.143314	0.17626	0.322626	-0.0411667	0.242425
s__Skermanella_1	-0.228667	-0.238582	-0.1415	-0.209971	0.260953	0.112454	-0.198567	0.241588
s__Prosthecobacter_sp.	-0.380339	0.3705	0.37332	-0.00411822	0.415117	0.424681	0.245354	0.240776
s__uncult_Acidimicrobiia_5	-0.163909	-0.0293337	0.0562797	-0.109741	0.09728	0.331788	-0.0663023	0.240658
s__uncult_Sandaracinaceae_3	-0.177182	0.0992855	0.0977674	-0.0188111	0.455982	0.390977	-0.0782249	0.240302
s__Pseudomonas_1	0.148036	0.187288	0.164461	-0.0669677	0.316027	0.0255639	0.198571	0.239548
s__Constrictibacter_1	-0.0386217	-0.174547	-0.126929	-0.0807171	0.0708334	-0.0773643	-0.0955067	0.236653
s__Rhodocytophaga_4	-0.118953	-0.0192527	0.177255	-0.399926	-0.00490939	0.417361	-0.0551155	0.236295
s__CL500.29_1	-0.182552	0.0586687	0.0174314	-0.0225734	0.324304	0.239098	-0.19481	0.235782
s__Phaselicystis_4	-0.170727	0.245297	0.170968	0.00225819	0.313135	0.467845	-0.0970655	0.233987
s__Galbitalea_sp.	-0.136699	0.0373009	0.207891	-0.390252	0.267424	0.350342	0.0644995	0.233872
s__uncult_Rhodospirillales_1	-0.32059	0.260338	0.211048	-0.0169678	0.162575	0.365914	-0.0110447	0.233868
s__Hirschia_1	0.302141	0.253839	0.131735	0.171554	0.57751	0.171425	0.0798022	0.233391
s__Ilumatobacter_2	0.00396387	0.508429	0.445716	0.0976023	0.442127	0.420423	0.334677	0.232798
s__Herpetosiphon_2	-0.128957	0.258939	0.29504	-0.197666	0.262801	0.436418	0.01656	0.232567
s__Paludibaculum_sp.	-0.306045	0.143451	0.140359	-0.0891243	0.349322	0.381135	-0.0853157	0.232515
s__uncl_Gemmatimonas_2	-0.151871	0.0737119	0.137935	-0.170053	0.193379	0.381955	-0.0345995	0.232015
s__uncult_Frankiales_4	-0.211042	0.00952824	-0.0115209	0.0568097	0.150984	0.0754353	-0.097188	0.231695
s__uncult_Cyclobacteriaceae_4	-0.555395	0.189803	0.183566	-0.11667	0.0270704	0.377176	-0.0362073	0.230549
s__Candidatus_Sericytochromatia_2	-0.135865	0.276628	0.193027	0.0508283	0.193524	0.042137	0.137373	0.229175
s__Massilia_timonae	-0.241612	0.123355	0.195535	-0.136945	0.477051	0.481203	-0.0263257	0.226742
s__uncult_Fimbriimonadaceae_3	-0.532932	-0.118591	-0.0238988	-0.105767	0.187003	0.353631	-0.0663308	0.225865
s__uncl_Nevskiaceae	-0.348306	-0.229446	-0.136448	-0.0671312	-0.0337666	-0.00482017	-0.0446034	0.225768
s__Agrobacterium_larrymoorei	-0.180299	0.271253	0.279408	-0.123584	0.312927	0.290788	-0.0219118	0.225124
s__uncl_Pedosphaeraceae_4	0.0495285	0.244787	0.163259	-0.122051	0.0435341	0.295188	0.0295299	0.223365
s__uncult_Alphaproteobacteria_4	-0.182564	0.23972	0.242698	-0.119905	-0.0462055	-0.141946	0.3508	0.222114
s__Dyadobacter_sp.	-0.17312	0.137177	0.266514	-0.275215	0.395005	0.293948	-0.0181892	0.221635
s__Holophagae_Subgroup_7_1	0.0786495	0.0910459	0.150876	-0.284531	0.116297	0.349003	0.027088	0.220799
s__Rhizobacter_2	-0.470953	-0.217375	-0.138693	-0.126411	0.179835	0.105263	-0.258744	0.217703
s__NS11.12_2	-0.190514	0.211425	0.203738	-0.0380708	0.13767	0.236707	0.189129	0.217134
s__NS9_1	-0.150277	-0.0637025	0.0162608	-0.435464	0.00722234	0.11547	-0.145242	0.215639
s__PLTA13_1	-0.301211	-0.0396375	-0.00268821	-0.149459	0.274135	0.163062	-0.0598373	0.2149
s__OM27_2	-0.295304	0.206845	0.241766	-0.185102	0.160271	0.515789	-0.023317	0.21243
s__VHS.B3.70	0.211852	0.38174	0.255081	0.00120595	0.29988	0.206464	0.0221008	0.210475
s__uncult_Coxiellaceae	-0.460101	0.0988001	0.113655	0.0172965	-0.139196	-0.0592578	0.102093	0.209442
s__Aridibacter_sp.	-0.245049	-0.227495	-0.237576	0.0964582	0.205727	-0.0195783	-0.358569	0.208223
s__uncl_Tepidisphaeraceae_2	-0.0399687	0.207499	0.339172	-0.182976	0.355188	0.611509	0.239008	0.207812
s__uncult_Polyangiaceae_3	-0.440167	-0.167232	-0.0463008	-0.00452148	0.116805	0.207832	-0.187571	0.206714
s__uncult_Steroidobacteraceae_3	-0.208945	0.0595104	0.0174577	-0.0911831	0.17483	0.156627	-0.219962	0.206714
s__MND1_4	0.143712	0.126495	0.158681	-0.0794076	0.66074	0.22489	0.0984794	0.205333
s__uncl_Armatimonadales_2	-0.329195	0.0952824	0.0794942	-0.0289768	0.255072	0.385558	-0.105573	0.204975
s__uncult_Sutterellaceae	-0.283138	0.164033	0.152772	-0.0218291	0.326684	0.414442	0.00978179	0.200829
s__uncult_Cellvibrionaceae_2	-0.336991	0.235934	0.311295	-0.118396	0.419768	0.580779	0.192129	0.199346
s__uncl_Cyanophyceae_3	0.232066	0.470516	0.370679	0.0484537	-0.104599	-0.143715	0.333667	0.199039
s__Sandaracinus_2	-0.308739	0.172141	0.164703	0.0188823	0.334971	0.501136	-0.0203852	0.198488
s__P3OB.42_2	-0.237189	0.283779	0.305658	-0.149849	0.248117	0.426637	0.0684983	0.197512
s__uncl_Longimicrobiaceae_1	-0.0612089	0.0898457	0.163181	-0.19411	0.217146	0.458116	-0.00830507	0.197354
s__uncult_Phycisphaeraceae_3	-0.112227	0.361318	0.329489	-0.101018	0.102991	0.224753	0.183815	0.194363
s__YC.ZSS.LKJ147_2	-0.0494916	0.00978179	0.0761963	-0.179149	0.196462	0.44528	-0.106847	0.19367
s__uncult_Sandaracinaceae_5	-0.0231857	0.255406	0.309278	-0.106902	0.36847	0.480317	0.165218	0.193552
s__env.OPS_17_4	-0.200706	0.142616	0.127433	0.0603749	0.495689	0.187521	0.00115323	0.193264
s__mle1.27_1	-0.0728947	-0.00300978	0.0170589	-0.0925856	0.247271	0.270779	-0.0406321	0.19254
s__TRA3.20_2	-0.0579938	0.0353517	0.091375	-0.253706	0.035365	0.505493	-0.025361	0.18934
s__Rhodopirellula_1	-0.223479	0.112433	0.130954	-0.0651977	0.18568	0.408417	-0.0518336	0.188944
s__WPS.2_1	-0.0831104	0.135834	0.193753	0.0174102	0.34778	0.702675	0.113336	0.188753
s__Opitutus_2	-0.247075	0.214823	0.131543	0.120813	0.501317	0.540805	-0.150489	0.187642
s__uncult_Solirubrobacteraceae_1	-0.0214049	-0.201739	-0.163716	-0.215814	0.14932	0.0746038	-0.160925	0.18764
s__uncl_Chitinophagales	0.0671681	0.31369	0.155965	0.0617733	0.292394	-0.0592578	-0.0230534	0.186354
s__Pedobacter_1	-0.175618	0.192204	0.156096	0.049992	0.627207	0.368125	-0.0372877	0.185565
s__NS9_3	-0.209689	0.19552	0.16215	0.153208	0.632276	0.572739	-0.000777415	0.184915
s__uncult_Flexibacteraceae	-0.0361872	0.204242	0.249498	-0.18223	0.150675	0.389411	0.201876	0.183226
s__Flavisolibacter_2	0.0885412	0.0543604	0.0136935	-0.153324	0.15559	0.184907	-0.121934	0.181097
s__uncult_Vicinamibacterales_1	-0.181086	0.0891648	0.013268	0.0199473	0.210764	0.221136	-0.109105	0.180859
s__uncl_Gemmatimonas_1	-0.175648	0.168484	0.176588	-0.0451467	0.24003	0.396992	0.0180519	0.180791
s__Ohtaekwangia_4	-0.0713661	0.0378734	0.164261	-0.0749516	0.477713	0.584347	0.0255234	0.178933
s__SBR1031_2	-0.266458	0.23824	0.245474	-0.132234	0.139923	0.185911	-0.0153703	0.176256
s__11.24_1	-0.266056	0.0787929	0.0968103	-0.146385	0.282313	0.390602	-0.0808029	0.175538
s__Sva0996	-0.117647	-0.057684	-0.0631603	0.0584751	0.362007	-0.0707324	-0.0399942	0.174468
s__YC.ZSS.LKJ147_1	-0.242135	0.0937579	0.129418	-0.204362	0.19178	0.377938	-0.0171508	0.174057
s__Leptothrix_sp.	-0.150337	0.164724	0.253892	-0.170053	0.298721	0.515789	0.119594	0.174012
s__uncult_Cyclobacteriaceae_3	-0.205061	0.309123	0.402852	-0.191697	0.226407	0.621166	0.0362746	0.173749
s__Pseudomonas_2	0.051134	0.184636	0.236174	-0.102657	0.502788	0.372242	0.207958	0.172846
s__uncult_Rhodospirillaceae_1	-0.0322588	0.109765	0.234258	-0.102562	0.551702	0.530333	0.0434488	0.172149
s__Saccharothrix_2	-0.393773	-0.16796	-0.0879376	-0.186967	-0.154845	-0.0510275	-0.0428134	0.171512
s__CL500.29_2	-0.340304	-0.0308851	-0.0371924	0.0828938	0.327807	0.34488	-0.262147	0.171256
s__Devosia_sp.	-0.0901691	0.331583	0.318361	0.0888366	0.743482	0.406893	0.274794	0.169477
s__uncl_Cytophagaceae_2	-0.326382	-0.286524	-0.195036	-0.0658192	-0.0590249	-0.217252	-0.0929611	0.166222
s__uncult_Planctomycetales_3	0.227467	0.306707	0.244879	0.071994	0.3072	0.170245	0.115298	0.165283
s__Pedobacter_caeni	0.0939321	-0.0564558	0.158253	-0.202978	0.476446	0.274111	0.212664	0.164522
s__Arenimicrobium_luteum	0.270155	-0.17447	-0.194836	-0.129092	0.00160862	-0.161545	-0.174068	0.163863
s__uncl_Longimicrobiaceae_2	0.20558	-0.109893	-0.0030546	-0.447319	-0.159973	0.354556	-0.159913	0.161672
s__Segetibacter_1	0.166461	0.00473147	0.0182753	0	0.296617	0.222295	-0.0820121	0.160323
s__Luteitalea_2	-0.295982	0.0172862	-0.134886	0.0599212	-0.127081	-0.0345594	-0.36301	0.159837
s__Gaiella_4	-0.204974	0.295875	0.292861	-0.0470522	0.409395	0.452487	0.141104	0.157018
s__NS11.12_3	-0.0560771	0.248588	0.20342	0.0459684	0.555388	0.448796	0.0617703	0.156922
s__Roseimicrobium_2	-0.157358	0.184419	0.231709	-0.287651	0.10241	0.52295	-0.0639819	0.156804
s__Adhaeribacter_aerophilus	-0.264681	0.00310841	0.0767357	-0.0730752	0.00583047	0.364324	-0.0442949	0.154098
s__Crocinitomix_sp.	-0.236694	-0.0297281	-0.129418	0.0983684	0.341239	0.0777212	-0.250402	0.150773
s__uncl_Polyangiaceae	-0.300673	-0.130124	-0.138693	-0.0504139	0.127163	0.075188	-0.32343	0.150659
s__Haliangium_3	-0.3412	0.178222	0.107443	0.237844	0.407087	0.308852	0.0173323	0.150189
s__Caulobacter_sp.	0.254918	0.0394289	0	0.0331328	0.321861	-0.0236485	0.100149	0.148476
s__Rhizocola_sp.	0.0582125	0.17648	0.166076	-0.0534867	0.455643	0.436413	0.0450245	0.146953
s__uncult_Pirellulaceae_1	-0.152756	0.161552	0.102025	0.0360405	0.29098	0.0871903	0.130455	0.146604
s__Pajaroellobacter_3	-0.313063	-0.106095	-0.11183	0.0218291	0.287542	0.115833	-0.143341	0.146571
s__Adhaeribacter_3	-0.0765128	-0.303911	-0.24055	-0.219869	0.0257777	0.046971	-0.262227	0.146492
s__Chthonomonas_sp.	-0.191516	0.140008	0.183547	-0.155497	0.18637	0.502634	-0.0105382	0.14625
s__CCD24_1	-0.378802	0.25255	0.254091	-0.131798	0.216768	0.440758	0.0396378	0.143289
s__BD2.11_1	-0.242258	0.176059	0.170814	0.0519147	0.553757	0.510303	0.0307527	0.138596
s__Dyadobacter_fermentans	-0.367254	-0.197812	-0.147966	-0.179759	0.128777	0.0166039	-0.281617	0.137996
s__MVP.88_1	0.0303152	0.0144392	0.00813039	-0.439713	-0.284645	0.0933952	-0.183888	0.136104
s__uncult_Gemmatimonadaceae_3	-0.364926	0.154255	0.0763442	0.186186	0.321453	0.514249	-0.168243	0.13542
s__uncult_Sneathiellaceae	-0.0492148	-0.188219	-0.110225	-0.266744	0.110238	0.0964863	-0.291579	0.134933
s__Cylindrospermum_PCC.7417	-0.0562997	0.37627	0.282852	0.283795	0.0845438	-0.072169	0.36905	0.134828
s__Telmatocola_sp.	-0.342306	0.147536	0.228456	-0.302823	0.000402156	0.540895	0.0542706	0.134472
s__Umezawaea_sp.	0.0118834	0.135417	0.124301	-0.218277	0.0024119	0.334199	-0.0638913	0.134414
s__Noviherbaspirillum_1	-0.0249724	0.0256547	0.0509165	-0.143098	0.192871	0.150762	-0.0866818	0.134306
s__Candidatus_Halysiosphaera_1	-0.504702	-0.106807	-0.118988	0.0240783	0.295711	0.237594	-0.276796	0.133334
s__uncult_Pirellulaceae_2	-0.164897	0.154317	0.143741	-0.0431628	0.317305	0.34582	0.0485884	0.132749
s__Prosthecobacter_2	0.0129361	-0.192204	-0.124334	-0.235731	0.00615286	0.0714732	-0.112247	0.132436
s__Puia_1	-0.0978691	-0.0286037	-0.039819	-0.0843373	0.322289	0.288939	-0.207753	0.131926
s__Herpetosiphon_3	-0.447342	0.152312	0.213372	-0.108058	0.0859022	0.536776	0.10996	0.131528
s__uncult_Steroidobacteraceae_1	-0.272273	0.135409	0.239946	-0.225484	0.073038	0.3437	0.16767	0.130087
s__uncl_Pedosphaeraceae_1	0.0452544	0.26777	0.184924	-0.048909	0.358917	0.431579	-0.0774727	0.128814
s__Caenimonas_2	-0.0414349	-0.160271	-0.117517	-0.120437	0.170493	0.200827	-0.216704	0.128109
s__uncult_Rhodospirillaceae_2	0.0281456	0.425044	0.382987	0.00709988	0.13332	0.258556	0.330414	0.127942
s__Pirellula_1	-0.279302	0.357035	0.289243	0.0274746	0.291306	0.483641	0.00526712	0.127355
s__Rhodocytophaga_3	-0.106654	-0.125051	-0.0977472	-0.140261	0.116	0.342434	-0.162187	0.125239
s__uncult_Chitinophagaceae_3	-0.098393	0.0353656	0.0244021	-0.0569139	0.396859	0.160622	-0.000768818	0.123966
s__uncult_Spirosomaceae_1	-0.0337654	-0.197512	-0.0868995	-0.304661	-0.0138657	0.208599	-0.226388	0.123776
s__uncl_Chitinophagaceae	-0.0467884	0.092516	-0.00151577	0.0112867	0.212942	0.263158	-0.148928	0.123541
s__JTB23	-0.348795	0.289664	0.24681	-0.0495718	0.156776	0.416412	-0.0616392	0.122657
s__Brevundimonas_2	-0.0212617	0.0959087	0.0802139	0.066365	0.610558	0.312249	0.0144053	0.120731
s__67.14_5	0.169599	-0.176193	-0.149328	-0.186967	0.277568	0.251845	-0.200893	0.120388
s__Methylobacterium_adhaesivum	0.117597	0.0889601	-0.00705478	0.148323	0.198176	-0.22314	0.117378	0.11838
s__uncult_Polyangiaceae_1	-0.36409	0.121144	0.130406	-0.0451637	0.210011	0.369312	-0.0519187	0.117559
s__NS9_2	0.221144	0.417158	0.270952	0.0528546	0.151464	0.449321	-0.035486	0.116886
s__uncult_Planctomycetales_1	0.11172	0.161491	0.197097	-0.0329929	0.259392	0.153851	0.231242	0.115416
s__uncl_Burkholderiales	-0.285763	0.283993	0.166986	0.146948	-0.0128109	0.281627	-0.187571	0.113919
s__Blastococcus_2	-0.0273398	-0.106463	0.00587263	-0.14926	0.186964	0.362771	-0.0668308	0.113239
s__A4b_2	-0.102168	0.197364	0.0463008	0.0957046	0.180859	0.340362	-0.14162	0.110147
s__Hymenobacter_1	-0.143892	-0.108541	-0.0417216	-0.0896808	0.348669	0.310231	-0.129847	0.108302
s__Lineage_IIb_2	-0.475608	0.290788	0.259895	0.064224	0.174916	0.269538	0.16201	0.107035
s__Bacillus_bataviensis	0.0180322	0.0784194	0.0441561	0.00346098	0.288415	0.02613	0.139925	0.105487
s__uncult_Microscillaceae_1	-0.203338	-0.0526712	-0.0621701	-0.0624765	0.301468	0.208349	-0.248307	0.104748
s__Sphingomonas_sp.	-0.299906	-0.322678	-0.290271	-0.0331076	0.278405	0.0676692	-0.288078	0.104708
s__Rubellimicrobium_2	-0.0361454	-0.208859	-0.161293	-0.0915055	0.173479	0.147823	-0.281274	0.102678
s__uncult_Oligoflexales	-0.327378	0.0415592	0.028045	0.0530174	-0.0114426	0.307956	-0.0636732	0.101954
s__uncult_Gammaproteobacteria	-0.34658	-0.0308968	0.0793485	-0.263099	0.0101772	0.391714	-0.157498	0.0969811
s__uncult_Reyranellaceae_1	-0.0153985	-0.151001	-0.102702	-0.160877	0.140484	0.0649061	-0.198567	0.0956523
s__Polyangium_2	-0.374308	-0.0060173	-0.0227366	-0.0865313	0.291949	0.275188	-0.247461	0.0934088
s__uncult_Nitrospira_2	-0.0649564	-0.11786	-0.0860893	-0.119431	0.274347	0.185302	-0.139983	0.0928259
s__uncl_Gemmata_2	-0.312094	-0.0201999	-0.0272661	0.150603	0.24859	0.249165	-0.111671	0.0927542
s__Longimicrobium_sp.	0.0253213	0.0699774	0.214184	-0.280768	0.238991	0.523505	0.0443943	0.0885457
s__MND1_2	-0.303411	-0.146075	-0.270747	0.179202	0.0753725	0.0991402	-0.438226	0.0862374
s__uncult_Nannocystaceae_1	-0.251154	-0.0733098	-0.189234	0.243908	0.489465	0.0757524	-0.267704	0.0857945
s__uncl_Micromonosporaceae	-0.252351	-0.00225649	0.0189472	-0.106847	0.245297	0.410526	-0.183528	0.0851226
s__uncult_Zavarzinella_1	-0.340893	-0.0551965	-0.0947831	0.063772	0.0108879	0.122008	-0.219231	0.0836981
s__Phenylobacterium_1	-0.364473	-0.318284	-0.369609	0.0993602	0.189311	-0.152689	-0.465388	0.0836474
s__Bacillus_huizhouensis	-0.359779	0.0136623	-0.00080978	0.19657	0.507303	0.0538252	0.0100458	0.0816949
s__mle1.27_2	-0.0262254	0.0707224	0.102032	-0.0446201	0.408415	0.277963	0.0566583	0.0812925
s__BD7.11_2	-0.166241	-0.289814	-0.262983	-0.0815407	-0.143314	-0.069134	-0.277464	0.0808084
s__Cellulomonas_aerilata	-0.340304	0.00301318	0.0296021	-0.080633	0.105501	0.245482	-0.19887	0.0807243
s__Ellin517_3	-0.295526	-0.0797892	-0.148278	0.10241	0.237952	0.195636	-0.314264	0.0799096
s__uncl_Sphingomonadaceae	-0.188688	-0.0789771	-0.0234945	-0.158014	0.125658	0.36391	-0.142911	0.0790962
s__uncult_Myxococcaceae_3	-0.355132	-0.124859	-0.165219	0.069225	0.0173063	0.147368	-0.247461	0.0790962
s__uncl_Solirubrobacteraceae	-0.0746515	-0.0514724	-0.158282	-0.0759026	-0.0984064	-0.141782	-0.292439	0.0775159
s__uncult_Chitinophagales_1	-0.0836378	0.139157	0.140216	-0.0789373	0.0279975	0.412652	-0.00738544	0.0763016
s__B1.7BS_2	-0.326096	0.264215	0.217287	-0.0380924	0.0229332	0.453657	-0.0275872	0.0731578
s__Ohtaekwangia_1	-0.300673	-0.101542	-0.0492626	-0.0511663	0.170805	0.206015	-0.176006	0.0730698
s__uncl_Lysobacteraceae_2	-0.304709	0.0949013	0.145547	-0.128489	-0.00686291	0.394702	0.09109	0.0725238
s__Kofleria_flava	-0.0774832	-0.172763	-0.133018	-0.25351	-0.124419	-0.0288538	-0.125646	0.0714202
s__uncl_Actinomycetes	-0.232759	-0.0345832	0.0456875	-0.16068	0.0522787	0.112161	0.0537961	0.0708101
s__WD2101_2	-0.372773	-0.0707033	-0.0477469	0.00752446	0.191874	0.410526	-0.161715	0.0708099
s__uncl_Gemmatimonadaceae	-0.14957	-0.113577	-0.0454732	-0.150489	0.100075	0.330827	-0.191049	0.0700566
s__uncult_Pelobacter	0.0914087	0.164656	0.122106	-0.22591	-0.00769712	-0.126907	0.0323157	0.0697377
s__PB19_2	0.493901	0.5306	0.405897	0.0288755	0.242894	0.321635	0.291193	0.0697197
s__env.OPS_17_1	-0.23701	0.158706	0.150062	-0.106847	0.306998	0.490226	-0.0661903	0.0662901
s__Sorangium_1	-0.647507	-0.159312	-0.114825	0.127345	0.190637	0.0213352	-0.234776	0.0660349
s__BIrii41_1	-0.217835	0.141407	0.184166	-0.102333	0.386757	0.625564	-0.000752163	0.0655368
s__Nitrosospira_sp.	-0.219907	-0.206321	-0.195363	-0.0431454	0.207176	0.149148	-0.211761	0.064986
s__Haliangium_6	-0.173408	-0.314368	-0.351191	0.0462479	0.309258	0.0401853	-0.349744	0.0648204
s__uncult_Chitinophagales_5	-0.237769	0.00361804	0.0960002	-0.232848	0.151613	0.319875	0.0446225	0.0640151
s__uncult_Niastella_2	-0.0665419	-0.155923	-0.0466361	-0.389007	-0.0766628	0.114528	-0.300845	0.0638313
s__AKYH767_3	-0.238813	0.249343	0.155785	-0.0189542	0.210771	0.403042	-0.104588	0.0637581
s__SM1A02_5	-0.0276162	0.252121	0.195622	0.0858528	0.610508	0.545232	-0.0122056	0.0634119
s__Ohtaekwangia_2	-0.232758	-0.0391714	-0.0508549	-0.157498	0.169555	0.20482	-0.256121	0.0633723
s__Lysobacter_1	0.127614	0.0931023	0.0596288	0.0531675	0.638764	0.330069	0.0309085	0.0626652
s__uncl_Gemmata_1	-0.469886	0.0411943	0.0765969	-0.107061	-0.335626	0.0110376	-0.0157133	0.0612467
s__uncult_Caulobacteraceae_1	-0.116705	-0.28158	-0.176705	-0.123547	-0.0840117	-0.105347	-0.0699834	0.0610186
s__uncl_Acidimicrobiia	-0.0836056	0.0564122	-0.00303155	-0.0188111	0.367193	0.434586	-0.181271	0.0587572
s__JGI_0001001.H03_1	-0.158095	0.301127	0.232948	0.153536	0.150037	0.426469	0.106852	0.0579815
s__Roseisolibacter_2	-0.0560535	-0.133438	-0.0878533	-0.129317	0.211989	0.206903	-0.159595	0.0569487
s__uncult_Caldilineaceae_1	-0.312819	0.0453602	-0.0158807	0.0399936	0.319179	0.376579	-0.202199	0.0562083
s__uncl_Rhodobacteraceae	-0.0507376	0.190467	0.148833	0.00427739	0.122878	-0.0271993	0.113891	0.0548904
s__SC.I.84_3	0.111977	-0.000381277	-0.0487907	0.201771	0.344423	0.143306	0.0552851	0.0546048
s__uncult_Pseudomonadota_1	-0.0282742	0.0996543	0.153048	-0.238778	-0.0200992	-0.0409715	0.0486217	0.0543291
s__Lacibacter_sp.	-0.0159524	0.0535167	0.0273768	-0.0453004	0.392878	0.192588	-0.01482	0.0527728
s__A4b_1	-0.388114	0.060173	0.129599	-0.248307	0.0526712	0.183459	-0.0436254	0.0527308
s__B1.7BS_1	-0.289601	-0.248491	-0.260276	0.0668685	0.12127	0.0830509	-0.329307	0.0518156
s__TK10_2	-0.0720151	0.0203929	0.0235923	0.0170005	0.46128	0.373729	-0.0793057	0.0468988
s__Variovorax_2	-0.113564	-0.200832	-0.207305	0.00981878	0.432404	0.190945	-0.249907	0.0465029
s__Edaphobaculum_2	0.0361454	0.242398	0.20584	-0.11972	0.0773984	0.339078	-0.0861353	0.0446594
s__Truepera_sp.	-0.264092	-0.19581	-0.0373916	-0.27171	-0.207732	0.215468	-0.0288189	0.0434912
s__Parviterribacter_sp.	-0.275008	-0.206403	-0.10171	-0.0941975	0.0768651	0.236446	-0.217703	0.0430026
s__Blastocatella_1	0.0738849	0.209127	0.238925	-0.0848353	0.139196	0.406574	0.11362	0.0428779
s__TK10_6	-0.217395	-0.00602637	-0.0690716	0.109269	0.261492	0.382531	-0.240301	0.0414938
s__uncult_Armatimonadota_4	-0.350278	-0.0944319	-0.0849153	-0.124577	0.0425292	0.217375	-0.185102	0.0414469
s__uncl_Acetobacteraceae_2	-0.108973	-0.0651779	-0.158839	0.0629279	0.117516	0.0439407	-0.275111	0.0409874
s__Nitrospira_moscoviensis	-0.297688	0.243204	0.22641	-0.0967138	0.128826	0.46584	-0.0649551	0.0404691
s__Fluviicola_3	-0.269393	-0.0283888	0.0627718	-0.222463	0.0638989	0.167116	-0.169544	0.0394884
s__uncult_Microtrichales_4	-0.350926	-0.00677711	0.0390753	0.0421846	0.355179	0.448627	-0.105045	0.0392157
s__Opitutus_1	-0.0767024	0.326439	0.261471	-0.00752446	0.284424	0.557895	-0.0105303	0.0391714
s__uncl_Longimicrobiaceae_4	-0.0498565	-0.136141	-0.145514	-0.0361174	0.20918	0.237594	-0.267018	0.0384181
s__PMMR1	-0.081842	-0.323286	-0.192486	-0.214097	-0.00791557	0.244822	-0.251696	0.0362264
s__S0134_3	-0.199871	-0.0222811	-0.084095	0.139026	0.165094	0.228013	-0.201663	0.0355523
s__Candidatus_Udaeobacter_1	-0.111667	0.0905667	-0.008296	0.153198	-0.298159	-0.390114	0.171253	0.0354568
s__Phaselicystis_3	-0.391269	-0.145771	-0.0871391	-0.000755577	0.361166	0.497551	-0.222811	0.0351741
s__Pla4_2	-0.120576	0.216371	0.113467	0.102996	0.323472	0.39881	-0.104164	0.0334311
s__Pir4_1	0.116896	0.035445	0.0543321	-0.14372	0.0637496	-0.128911	0.0109352	0.032855
s__Sorangium_cellulosum	-0.304305	-0.0806512	0.0372108	-0.289604	-0.172404	0.123902	0.0258933	0.0323091
s__AKYH767_1	-0.0273398	-0.130553	-0.171872	-0.115832	0.0408133	-0.0605912	-0.263049	0.0268505
s__Rubellimicrobium_1	-0.250201	-0.119383	-0.111996	0.0807171	0.000823644	0.19588	-0.0798634	0.0263864
s__uncult_Chitinophagaceae_1	-0.0997506	-0.000752445	0.0500393	-0.184795	0.32819	0.549831	-0.118134	0.0248682
s__uncl_Cytophagales	-0.110518	-0.120503	-0.0595647	-0.119032	-0.0538299	0.251522	-0.0689673	0.0242888
s__Skermanella_2	-0.353292	-0.344541	-0.287255	-0.0533782	0.225332	0.124963	-0.368171	0.0240474
s__uncult_Azospirillaceae_2	-0.219416	-0.294394	-0.281641	0.0120699	0.0583377	0.15679	-0.315709	0.0237643
s__Nocardioides_sp.	-0.204795	-0.143663	-0.134904	0.0323552	0.432656	0.317293	-0.225649	0.0225989
s__Phaselicystis_2	-0.394985	-0.0929904	-0.106862	0.216803	0.555846	0.321119	-0.158314	0.0223206
s__KF.JG30.B3_1	-0.0483407	-0.0120391	-0.0504184	-0.0647347	0.13662	0.353516	-0.262603	0.021477
s__uncult_Geminicoccaceae_2	-0.440001	-0.0534639	0.0106224	-0.173258	0.0885122	0.287543	-0.100151	0.0207391
s__R7C24_4	-0.0883048	-0.110789	-0.0329337	-0.14735	0.138008	0.145118	0.0831981	0.0187053
s__uncl_Bacteroidia	-0.509495	-0.179834	-0.167556	-0.00376364	-0.0658638	0.0624295	-0.300978	0.0165788
s__BIyi10_3	-0.184433	-0.0308968	-0.0520131	0.0422164	0.322277	0.384935	-0.200076	0.0162264
s__Sporichthya_sp.	0.138363	-0.0964258	-0.13249	0.00953183	0.45524	0.28574	-0.222199	0.0156499
s__uncl_Microbacteriaceae	-0.158246	-0.146792	-0.196315	0.0808611	0.44588	0.091472	-0.230672	0.0141285
s__uncl_Oxalobacteraceae	-0.334273	-0.115182	-0.0361494	0.0706464	0.541371	0.315594	-0.0694869	0.0128593
s__Lysobacter_fragariae	-0.0873328	-0.191744	-0.187858	0.0106143	0.529959	0.295463	-0.279659	0.0121444
s__Pseudolabrys_sp.	-0.143704	-0.0836474	-0.0307523	-0.111572	0.116849	0.302072	-0.0429541	0.010566
s__JG30.KF.CM66_2	-0.0635146	-0.17761	-0.193133	0.0072357	0.194962	-0.0674824	-0.130194	0.00724389
s__KD3.93_1	0.0960225	0.355556	0.11765	0.171063	0.212509	0.183735	-0.0346516	0.00678989
s__S0134_2	-0.0453397	-0.0248682	-0.0242981	-0.0882021	0.186204	0.360829	-0.0746045	0.00641509
s__Steroidobacter_1	-0.316014	0.11132	0.0886728	0.127163	0.423627	0.598496	-0.069199	0.00376649
s__uncult_Isosphaeraceae_2	-0.0783839	0.256217	0.167429	0.153034	0.44968	0.265161	0.107762	0.00226415
s__Lautropia_2	-0.139553	-0.379027	-0.457829	0.0961384	0.171895	-0.162928	-0.441301	0.00153995
s__uncult_Gemmatimonadaceae_1	-0.263856	-0.0782249	-0.0212208	-0.0970655	0.261851	0.393985	-0.146672	0.00150659
s__Polycyclovorans_2	-0.459746	-0.480718	-0.469513	0.159669	0.17329	-0.0854456	-0.431171	-0.00113637
s__uncult_Microscillaceae_3	-0.254076	0.0180655	-0.00758457	0.0572289	0.351657	0.325057	-0.097102	-0.00339239
s__Candidatus_Halysiosphaera_2	-0.132356	-0.0988507	-0.0870514	0.100496	0.414445	0.0803362	-0.0630876	-0.00482926
s__uncult_Chitinophagales_3	-0.246073	-0.115132	-0.030194	0.0173553	0.485158	0.386258	-0.0922637	-0.00552837
s__Anaeromyxobacter_sp._1	-0.273442	-0.00230827	-0.232971	0.333285	0.14817	0.0822972	-0.408563	-0.00577937
s__Ellin6055_1	-0.248435	0.0101023	-0.0548112	0.129825	0.342054	0.257124	-0.161249	-0.00583706
s__uncl_Candidatus_Kapabacteria_3	-0.0736343	0.00977811	-0.00606309	-0.0511663	0.314522	0.47218	-0.148176	-0.00602638
s__NS11.12_1	-0.377176	-0.0512241	0.078939	-0.181613	0.146948	0.350904	-0.0836159	-0.00603546
s__Latescibacterota_2	-0.180076	-0.222817	-0.18404	-0.126614	0.0492809	0.0363647	-0.165218	-0.0060722
s__FFCH7168	-0.331809	-0.0728123	-0.0940008	-0.0625966	0.190066	0.272185	-0.251051	-0.00835566
s__uncult_Cytophagales_2	-0.305304	0.05759	0.0616054	-0.0643199	-0.00552441	0.126177	-0.18697	-0.0118514
s__Haliangium_1	-0.209397	0.186536	0.0962516	0.228743	0.48006	0.409023	-0.11132	-0.0150659
s__Pseudarthrobacter_polychromogenes	-0.0307504	-0.215605	-0.184963	-0.071267	0.495099	0.330069	-0.307577	-0.0154775
s__uncult_Pedosphaeraceae_1	-0.0273323	-0.0400153	-0.123622	-0.0309669	0.24698	0.277738	-0.334468	-0.0170133
s__Panacagrimonas_sp.	0.0736678	-0.162925	-0.146355	-0.271388	-0.0861062	-0.102942	-0.335841	-0.0177025
s__Ellin6067_1	0.0439023	-0.139351	-0.0806703	-0.0819801	0.260674	0.391094	-0.240183	-0.0177761
s__WS2	-0.120057	-0.0271986	0.0485471	-0.207565	0.0481985	0.393843	-0.068385	-0.0179003
s__BD2.11_3	0.183168	0.0450052	-0.0238885	-0.0120595	0.252446	0.236188	-0.163546	-0.0181097
s__Jatrophihabitans_2	-0.192626	-0.0369298	-0.151837	0.30659	0.214443	-0.165485	-0.0861694	-0.0238067
s__uncult_Rhodocyclaceae	0.156773	-0.0806899	0.014977	-0.0819948	0.200526	0.191885	-0.140995	-0.0246688
s__Haliangium_2	-0.325218	0.0135389	-0.117472	0.124906	0.206923	0.23609	-0.356525	-0.027872
s__Pirellula_2	-0.170343	0.121896	0.039804	-0.0662401	0.103877	0.371568	-0.245297	-0.0301432
s__Mesorhizobium_temperatum	-0.236079	-0.0980628	-0.112371	0.251982	0.271217	-0.0768831	0.120752	-0.0304261
s__uncl_Rhizobiaceae	-0.143925	-0.0218291	0.120595	-0.0357681	0.48381	0.293454	0.111404	-0.0324162
s__67.14_2	-0.174529	0.292182	0.155761	0.305462	0.100688	0.0101886	0.233576	-0.0327499
s__Rhodocytophaga_aerolata	-0.66342	-0.167966	-0.170459	0.199384	0.24119	0.230565	-0.295347	-0.0334024
s__Pla4_4	-0.17022	0.0710308	-0.0703785	0.129877	-0.0426345	-0.0678483	-0.361468	-0.0347785
s__Caulobacter_henricii	-0.371641	-0.184685	-0.162782	0.157061	0.56944	0.304787	-0.331069	-0.0357015
s__uncult_Fimbriimonadaceae_4	-0.10815	0.21211	0.143241	0.000752446	0.194131	0.463158	-0.0812336	-0.0361583
s__AKIW781_2	-0.360983	-0.126937	-0.169015	0.0971284	0.199926	0.215259	-0.231207	-0.0412412
s__uncl_Myxococcota_p25_1	-0.263955	-0.149737	-0.184994	0.110651	0.396312	0.34073	-0.24304	-0.0422005
s__Rhodocytophaga_1	-0.224145	-0.346379	-0.235646	-0.159185	-0.381482	0.00160672	-0.289319	-0.0466828
s__Pseudonocardia_1	-0.391003	-0.302072	-0.261865	0.0346647	0.280332	0.25753	-0.384934	-0.0467748
s__uncl_Comamonadaceae	-0.190989	-0.112072	-0.141725	0.123401	0.528969	0.421053	-0.26777	-0.048211
s__Rubrobacter_1	-0.443673	-0.201731	-0.225641	0.0881024	0.128012	0.232506	-0.356793	-0.0482473
s__BD7.11_1	-0.25369	-0.0687056	-0.0756948	-0.187312	-0.155967	0.174341	-0.358628	-0.0487714
s__IMCC26134.2	0.361011	-0.0169792	-0.0081265	-0.262427	0.0628467	0.306359	-0.210967	-0.0497391
s__uncl_Cyanophyceae_7	0.0369425	0.214067	0.12361	0.280039	-0.140843	-0.276536	0.307104	-0.0502991
s__Mucilaginibacter_1	0.000432867	0.328123	0.186482	0.285783	0.181746	0.120507	-0.00466928	-0.0505893
s__Pirellula_4	-0.43313	0.0265462	0.0668705	-0.0546298	0.170339	0.391219	-0.0940492	-0.0512734
s__Blfdi19_3	-0.320735	0.112167	0.0847652	-0.0280522	0.0439737	0.343949	-0.144756	-0.0538908
s__Holophagae_Subgroup_7_3	0.00545987	-0.183686	-0.176784	-0.00700413	0.290053	0.0815161	-0.188628	-0.0544465
s__Elev.16S.1166	-0.138805	0.19102	0.0779882	0.159815	0.446643	0.530538	-0.0903626	-0.0546048
s__Actinocorallia_2	-0.373798	-0.237072	-0.257515	0.151058	0.138973	0.0981139	-0.270292	-0.0551986
s__SH.PL14_1	-0.129523	-0.049701	-0.0540538	0.0465629	0.481018	0.357239	-0.0954574	-0.0553066
s__67.14_3	-0.126001	0.0672194	0.071646	0.0182688	0.320287	0.447443	-0.011268	-0.0564249
s__Edaphobaculum_3	-0.148586	0.0349696	0.00978771	-0.0559725	0.0349828	0.181774	-0.0664423	-0.0564249
s__uncl_Pedosphaeraceae_3	-0.102014	0.0488906	-0.0439574	0.0150489	0.232506	0.302256	-0.259496	-0.0564973
s__uncult_Ilumatobacteraceae_3	-0.327519	-0.235427	-0.325133	0.229496	0.352897	0.0766917	-0.412937	-0.0587572
s__Streptomyces_sp.	-0.322919	0.0887163	0.214283	-0.180897	-0.00169856	0.292781	0.0882918	-0.0595168
s__uncult_Ilumatobacteraceae_2	0.164501	0.0516981	0.00509165	-0.0878809	0.109657	0.3295	-0.143044	-0.0595619
s__uncult_Beijerinckiaceae_1	-0.424296	-0.248439	-0.309874	0.150406	-0.228827	-0.196104	-0.260097	-0.0603916
s__WPS.2_2	-0.141281	0.0286902	-0.0251048	0.26133	0.622737	0.427173	-0.154021	-0.0604916
s__Adhaeribacter_1	-0.279973	-0.151058	-0.0856171	0.0151115	0.305631	0.298983	-0.0354987	-0.0608927
s__uncl_Armatimonadales_1	-0.313713	0.069199	-0.0257682	0.125658	0.168548	0.506767	-0.251974	-0.0610171
s__Steroidobacter_2	-0.211011	-0.292701	-0.415478	0.19044	0.290177	0.12185	-0.46614	-0.0617936
s__Cellulomonas_sp.	-0.273794	-0.255278	-0.25683	0.054029	0.141486	0.184881	-0.190779	-0.0618729
s__YC.ZSS.LKJ147_3	0.108204	-0.0915129	0.00556436	-0.193749	0.212295	0.191632	-0.0441786	-0.0624174
s__Arenimonas_1	-0.105791	0.16567	0.179252	0.027622	0.463261	0.581204	-0.0642957	-0.0624174
s__WD2101_1	-0.115054	-0.352764	-0.326649	-0.0082769	0.180587	0.245113	-0.382851	-0.0640302
s__Geodermatophilus_1	-0.150236	-0.24416	-0.245259	-0.0173389	0.275914	0.248588	-0.34627	-0.0641509
s__OM190_1	0.175943	0.197469	0.0470076	0.0937426	0.206395	0.197797	-0.137545	-0.0656538
s__RCP2.54_3	0.0757689	-0.247922	-0.299083	-0.0766042	0.128938	-0.0106104	-0.432916	-0.0675791
s__R7C24_1	-0.304556	0.0129684	0.0445819	-0.0278544	0.308307	0.317226	-0.189186	-0.0695239
s__uncl_Pirellulaceae	0.0152942	0.352641	0.224355	0.0542434	0.2339	0.301382	-0.099601	-0.0731766
s__env.OPS_17_3	-0.437368	-0.0948081	-0.192955	0.0752729	-0.0255928	-0.115081	-0.371708	-0.0734741
s__Roseisolibacter_agri	-0.257837	-0.460341	-0.36008	-0.15453	-0.055354	0.176692	-0.383489	-0.0738888
s__Vicinamibacteraceae_1	-0.151104	-0.00827379	0.0128841	-0.0842739	0.321294	0.482707	-0.136141	-0.0745764
s__uncl_Chthonomonadales	-0.110493	-0.027088	-0.0288105	-0.0233346	0.339481	0.367055	-0.127163	-0.0746045
s__Candidatus_Entotheonella_2	-0.175505	-0.0466276	-0.15699	0.151312	0.357613	0.262229	-0.280145	-0.0759315
s__Thermoanaerobaculaceae_Subgroup_10_1	-0.0207487	0.0874153	0.000379658	0.0557859	0.241613	0.423353	-0.152223	-0.0769811
s__uncl_Geodermatophilaceae	-0.262795	-0.18525	-0.242243	0.233091	0.331105	0.162959	-0.233827	-0.0783347
s__uncl_Fibrobacteraceae_04_4	-0.414083	-0.308834	-0.174417	-0.176979	0.059883	0.328537	-0.136497	-0.0786615
s__67.14_1	-0.317258	-0.245575	-0.270214	0.0881688	0.0678222	0.0677712	-0.313371	-0.0792154
s__RB41_3	-0.138254	-0.327042	-0.373671	0.0521348	0.188516	0.0981511	-0.447133	-0.0798035
s__Flavitalea_1	-0.0193108	-0.38779	-0.41563	-0.0774225	0.0280039	-0.14156	-0.48412	-0.0799839
s__uncult_Microscillaceae_2	0.0875665	0.262661	0.331999	-0.11933	0.150037	0.566295	0.0819843	-0.0801623
s__JG30.KF.CM45_1	-0.100475	-0.167611	-0.244582	0.175227	0.427494	0.15019	-0.26765	-0.0805294
s__Minicystis_1	-0.2684	-0.263602	-0.111345	-0.348118	-0.428514	0.112471	-0.131801	-0.0829023
s__Lysobacter_2	-0.0235202	-0.102253	0.0453181	-0.321102	0.0834481	0.450358	-0.0838011	-0.0854675
s__OLB14_1	-0.337996	0.0701577	0.00191058	0.147576	0.306913	0.380605	-0.105426	-0.0873547
s__Thermoanaerobaculaceae_Subgroup_10_2	-0.0593066	0.0936563	0.0384325	0.058935	0.311675	0.377504	-0.0902574	-0.0903936
s__Microlunatus_sp.	-0.432476	-0.19902	-0.196348	0.183227	0.175672	0.0755008	-0.196376	-0.0907718
s__Lechevalieria_sp.	-0.30156	-0.47709	-0.425895	0.14042	0.338427	0.0189188	-0.412426	-0.0916131
s__Flavisolibacter_1	-0.184713	-0.0462308	-0.201604	0.126614	0.113725	0.0742446	-0.388794	-0.0926011
s__Litorilinea_2	-0.122993	-0.22126	-0.242628	-0.0577787	0.116832	-0.0101886	-0.307471	-0.0948473
s__uncl_Rokubacteriales	-0.0605949	-0.0473862	-0.0947359	-0.00526712	0.285929	0.37594	-0.255735	-0.0956687
s__Stenotrophobacter_1	-0.0660777	0.116951	-0.0541434	0.211461	0.281422	0.408386	-0.171476	-0.0957599
s__Lysobacter_3	-0.124261	-0.214067	0.0016592	-0.311337	0.214147	0.311103	-0.03952	-0.0972999
s__uncl_Fibrobacteraceae_04_2	-0.280558	0.0572074	-0.061435	0.032756	-0.197666	0.231001	-0.22469	-0.0980023
s__Luteitalea_1	-0.12917	-0.0376895	-0.00430659	-0.0610255	0.34322	0.363547	0.0104909	-0.0988409
s__Adhaeribacter_2	-0.243814	-0.00361649	0.0161956	-0.0631114	0.0506499	0.433815	-0.111307	-0.0998047
s__uncl_Promicromonosporaceae	-0.180936	-0.274425	-0.274925	0.103343	0.262695	0.138738	-0.236573	-0.1003
s__Polyangium_3	-0.134457	0.126086	-0.0395081	0.199583	0.332254	0.232864	-0.218344	-0.102407
s__Conexibacter_1	-0.266724	-0.0732051	-0.0338077	-0.00152568	0.0659857	0.207337	-0.0976069	-0.104246
s__Rubrobacter_2	-0.466033	-0.287995	-0.351279	0.144052	0.0917383	0.0969725	-0.388036	-0.104746
s__OM190_2	-0.36587	-0.0443776	-0.117472	0.0850264	0.343115	0.350376	-0.328695	-0.105462
s__BIyi10_1	-0.115146	-0.0140641	-0.040489	0.0920542	0.528206	0.431405	-0.154705	-0.105841
s__uncult_Beijerinckiaceae_2	-0.259645	-0.303578	-0.360539	0.0851545	0.197438	-0.0210844	-0.40226	-0.106375
s__KD4.96_1	-0.201263	-0.0414313	-0.027325	0.0504898	0.307461	0.240964	0.0135593	-0.107129
s__uncult_Planctomycetales_2	-0.319991	0.10142	0.0779882	0.125869	0.27653	0.48099	-0.038509	-0.1073
s__uncult_Acidimicrobiia_2	-0.363057	-0.25878	-0.352254	0.314351	0.142302	-0.0739093	-0.394197	-0.107451
s__Prosthecobacter_1	-0.502418	-0.172517	-0.118627	0.216893	0.389475	0.322376	-0.175625	-0.108569
s__Roseisolibacter_1	0.0159811	0.0663023	0.0125516	-0.0277368	-0.0401983	0.386417	-0.133006	-0.110268
s__uncult_Vicinamibacteraceae	-0.210627	-0.244169	-0.264602	0.00865638	0.246895	0.329447	-0.37848	-0.11153
s__P3OB.42_3	-0.112454	0.00602183	-0.101254	0.0376506	0.0700301	0.13845	-0.314641	-0.111572
s__Pir4_3	0.00692587	0.215636	0.126602	0.0607235	-0.268372	-0.259684	0.195685	-0.112657
s__uncult_Rhodospirillales_2	-0.0329611	-0.0093565	0.0235693	-0.0910475	0.24251	0.357114	0.000425296	-0.113299
s__uncult_Pirellulaceae_3	-0.154172	0.0962768	0.0674519	0.0158014	0.131678	0.213534	0.0534035	-0.113748
s__uncult_Gaiellales_1	-0.513909	0	-0.144486	0.463855	0.291792	0.0617005	-0.0508092	-0.113833
s__Rubrobacter_3	-0.415727	-0.263257	-0.303913	0.0790068	0.0684726	0.183459	-0.470854	-0.114501
s__vadinHA49_2	-0.235831	-0.103202	-0.0576862	-0.107008	-0.22306	0.198795	-0.179284	-0.114674
s__uncult_Frankiales_2	-0.392158	-0.11129	-0.253076	0.29358	0.226476	0.00609578	-0.361692	-0.115275
s__uncult_Polyangiaceae_4	-0.00460387	-0.230248	-0.202432	0.00978547	0.438464	0.254983	-0.250564	-0.116051
s__OM27_1	-0.00368794	-0.045407	-0.209328	0.238376	0.412033	0.0795328	-0.3729	-0.116305
s__uncult_Roseiflexaceae_1	-0.284483	-0.245157	-0.0449131	-0.252168	0.0453595	0.0645311	-0.00384258	-0.116991
s__Labrys_2	-0.239989	-0.353962	-0.453506	0.111418	0.10455	-0.0480414	-0.492419	-0.117274
s__BD2.11_2	-0.13121	0.0421369	-0.0223661	0.102371	0.369213	0.485897	-0.180587	-0.119442
s__Bryobacter_3	-0.261555	-0.157954	-0.178861	-0.0112867	0.096313	0.35188	-0.309139	-0.123541
s__MND1_5	-0.0752816	-0.167232	-0.0736258	-0.155237	0.159759	0.304217	-0.188324	-0.124481
s__mle1.27_3	-0.318051	0.0323552	-0.0777126	0.175386	0.148288	0.290335	-0.252069	-0.124718
s__uncl_Myxococcaceae	-0.164205	-0.109857	-0.0371504	0.0203237	0.276628	0.375329	-0.0647103	-0.125848
s__uncl_Micrococcaceae	-0.113179	-0.256702	-0.278435	0.0438068	0.293808	0.273964	-0.301625	-0.125898
s__uncl_Acidobacteriales_2	-0.312057	-0.048977	-0.0631217	0.129895	-0.175472	-0.229232	0.0827673	-0.12776
s__uncl_Myxococcota	-0.192171	-0.395934	-0.184009	-0.362655	-0.0699656	0.0419478	-0.258775	-0.128805
s__uncult_Gemmatimonadaceae_6	-0.20558	-0.104588	-0.0740741	0.0363921	0.282797	0.334858	-0.166734	-0.129034
s__uncl_Myxococcota_p25_2	-0.397248	-0.189471	-0.206949	0.120549	0.255503	0.163641	-0.215997	-0.129034
s__Pararhizobium_giardinii	-0.139732	-0.175199	-0.16641	0.00321587	0.338068	0.10042	-0.14466	-0.136427
s__uncult_Alphaproteobacteria_2	-0.222437	-0.10079	-0.19023	0.119639	0.327314	0.215038	-0.286574	-0.137853
s__Microvirga_1	-0.427232	-0.394885	-0.381217	0.0451467	0.0526712	0.0120301	-0.38962	-0.138607
s__uncult_Dongia	-0.250888	-0.0804009	-0.0826331	-0.0229229	0.00884743	0.166367	-0.133868	-0.140511
s__uncult_Hyphomicrobiales._1	-0.299868	-0.171281	-0.220695	0	0.0348757	0.128792	-0.23267	-0.142697
s__RB41_1	-0.141132	-0.210606	-0.234187	-0.0255832	0.20918	0.242105	-0.31666	-0.144633
s__RB41_6	-0.0957145	0.10127	0.0033184	-0.0840117	-0.2125	0.284766	-0.194307	-0.146774
s__Actinomycetospora_sp.	-0.287144	-0.164667	-0.179194	0.0395349	0.249564	0.240323	-0.263467	-0.147599
s__uncl_Chloroflexota	-0.327259	-0.0948081	-0.153909	0.263455	0.410237	0.257992	-0.202408	-0.148832
s__Chryseolinea_1	-0.461395	-0.00777415	0.0109666	-0.0874921	-0.13571	0.373019	-0.192021	-0.149489
s__uncl_Gammaproteobacteria_1	-0.347339	0.073391	0.0128938	0.394202	0.264307	0.197141	0.106887	-0.149642
s__uncult_Frankiales_3	-0.336339	-0.324057	-0.269585	-0.0834481	0.174587	0.183678	-0.354425	-0.149761
o__uncult_Planctomycetales_4	-0.303236	0.2375	0.123766	0.54284	0.287363	0.376904	0.159759	-0.149878
s__Adhaeribacter_4	-0.338551	-0.319374	-0.328161	0.178286	-0.0260329	0.0756751	-0.205819	-0.150056
s__WD2101_4	-0.0200943	-0.124293	-0.076365	-0.122065	0.0758168	0.26819	-0.321342	-0.151805
s__Acidibacter_3	-0.231728	-0.174191	-0.179687	0.0613474	0.307113	0.375329	-0.258841	-0.1526
s__KD4.96_3	-0.159541	-0.0887552	-0.144756	0.126411	0.392777	0.416541	-0.236179	-0.153673
s__uncult_Microtrichales_7	-0.377376	-0.273035	-0.256924	0	0.177577	0.302256	-0.352764	-0.153673
s__vadinHA49_4	-0.233748	0.314964	0.374247	-0.109557	-0.00679424	0.431958	0.149417	-0.154744
s__Actinoplanes_1	-0.415361	-0.501072	-0.435193	0.055354	0.112246	-0.0353384	-0.423452	-0.155474
s__Sphingoaurantiacus_1	-0.23285	-0.286	-0.448146	0.212274	-0.104214	-0.175224	-0.567772	-0.156305
s__uncult_Microtrichaceae_1	-0.0955177	-0.0261303	-0.0583292	0.207512	-0.115821	-0.452487	0.182912	-0.158226
s__Craurococcus.Caldovatus_2	-0.301126	-0.335217	-0.3909	0.10324	0.0889224	0.0828314	-0.507722	-0.158431
s__SAR202	-0.276603	-0.136446	-0.133746	0.0989711	0.304749	0.441738	-0.164065	-0.160184
s__Sphingomonas_paucimobilis	0.174637	-0.0247	0.008296	0.0477713	-0.413469	-0.311103	0.22724	-0.161617
s__uncl_Planctomycetota	0.296265	-0.0164751	-0.179771	0.206619	0.195364	-0.0385614	-0.208149	-0.162987
s__uncl_Polyangiia	-0.468825	-0.317008	-0.344848	0.269006	0.102554	0.168692	-0.272848	-0.164272
s__Altererythrobacter_2	-0.280565	-0.271286	-0.356982	0.350575	0.458977	0.00153645	-0.235934	-0.16548
s__S0134_1	0.0513906	-0.226401	-0.253892	0.0150489	0.236268	0.207519	-0.342986	-0.166479
s__uncl_Rhizobium	-0.231345	-0.400301	-0.505701	0.148288	0.199097	0.0060173	-0.55079	-0.167295
s__Cryptosporangium_sp.	-0.0152942	-0.109215	-0.206918	0.0919444	0.000769409	0.133008	-0.34072	-0.167536
s__uncult_Ilumatobacteraceae_1	-0.267009	0.0114339	-0.089095	0.115144	0.311881	0.3246	-0.196282	-0.167568
s__UTCFX1_1	-0.261812	0.0819139	-0.0305694	0.198033	0.303119	0.382879	-0.143349	-0.169392
s__Thermoanaerobaculaceae_Subgroup_10_3	-0.160754	-0.106861	-0.140512	0.0576208	0.28962	0.371223	-0.265259	-0.170781
s__uncult_Vicinamibacterales_4	-0.260021	0	-0.103073	0.140707	0.227991	0.418045	-0.237683	-0.170998
s__uncult_Ilumatobacteraceae_5	-0.268809	-0.114509	-0.18275	0.19297	0.384403	0.471691	-0.269749	-0.172407
s__P2.11E	-0.370981	-0.126136	-0.166619	0.158498	0.194276	0.202202	-0.173052	-0.173313
s__PLTA13_3	-0.220699	-0.0878126	-0.111971	0.0279862	0.235162	0.273437	-0.192333	-0.173944
s__uncl_Polyangiales	-0.239785	-0.0218209	-0.06634	0.175386	0.364321	0.473862	-0.256584	-0.174454
s__uncult_Acetobacteraceae	-0.302187	-0.293301	-0.307751	0.0212287	0.100078	0.128792	-0.400162	-0.174576
s__Reyranella_sp.	-0.0034542	-0.0587128	-0.089498	0.121611	0.277108	0.285929	-0.180279	-0.176404
s__SM1A02_2	-0.348628	-0.264577	-0.289065	0.135031	0.199662	0.435158	-0.364563	-0.177164
s__uncult_Caldilineaceae_2	-0.240169	0.335214	0.186889	0.28265	0.244637	0.430989	0.137321	-0.179352
s__KD3.10_3	-0.421379	0.128538	-0.0587989	0.149097	-0.0299773	0.134008	-0.325683	-0.180857
s__Mycobacterium_1	-0.177156	-0.114443	-0.238925	0.403585	-0.0189438	-0.404928	0.0905667	-0.181407
s__uncl_Obscuribacteraceae_2	-0.223827	0.229726	0.0802139	0.321965	0.346615	0.513847	-0.0500393	-0.181476
s__Vicinamibacteria_Subgroup_17_1	-0.285015	-0.160794	-0.239969	0.179444	-0.0117606	-0.0166799	-0.410328	-0.185344
s__Bryobacter_1	-0.439505	-0.321926	-0.347112	0.191874	0.260346	0.222556	-0.367807	-0.186818
s__Niastella_2	-0.111781	-0.211457	-0.419474	0.371355	0.178095	-0.0520672	-0.429522	-0.18725
s__Solirubrobacter_2	-0.456551	-0.395034	-0.402968	0.187429	0.26082	0.154945	-0.407825	-0.187265
s__S.BQ2.57	-0.0753188	-0.283553	-0.337464	0.0271769	0.266249	0.0729831	-0.441884	-0.190029
s__uncult_Alphaproteobacteria_3	0.0209163	0.00402177	0.0636224	0.0478771	0.326289	0.540323	0.0160871	-0.190114
s__uncult_Myxococcaceae_2	-0.352374	-0.241694	-0.312407	0.302986	0.313564	0.204607	-0.333084	-0.190621
s__uncl_Devosiaceae	-0.112154	-0.358569	-0.3909	0.146948	0.324793	0.121988	-0.377401	-0.193889
s__CCD24_3	-0.14821	-0.446209	-0.428303	0.0158611	0.0691091	-0.178114	-0.531524	-0.195842
s__Methylobacterium.Methylorubrum_1	0.0442287	-0.106458	-0.0254266	0.050488	-0.392071	-0.320042	0.255499	-0.199811
s__Solirubrobacter_1	-0.295304	-0.35126	-0.400164	0.281415	0.206923	0.0616541	-0.325686	-0.200377
s__uncl_Gemmataceae_1	-0.188517	-0.0963856	-0.0679075	0.0621469	0.171375	0.289801	-0.0986446	-0.201358
s__Pontibacter_sp.	-0.181371	-0.308597	-0.252349	-0.121872	-0.0467104	0.133237	-0.264451	-0.204483
s__Terrimonas_1	-0.129676	0.00300978	-0.0758172	0.0760256	0.333459	0.36856	-0.241535	-0.205727
s__Vicinamibacteraceae_2	-0.197125	-0.088003	-0.183409	0.167043	0.292701	0.377444	-0.312147	-0.207157
s__uncult_Gemmataceae_4	-0.343885	0.141513	0.0610558	0.209337	0.149096	0.373965	-0.0139255	-0.208066
s__uncult_Acidimicrobiia_1	0.0703746	0.00915064	-0.0630053	0.00839125	0.0278437	0.299571	-0.240586	-0.208109
s__S085_2	-0.0530044	-0.0369115	-0.0713487	0.0406933	0.354182	0.201807	-0.140113	-0.208223
s__uncl_Alphaproteobacteria	-0.381354	-0.293454	-0.387426	0.237862	0.216409	0.0105303	-0.377351	-0.211003
s__uncult_Vicinamibacterales_3	-0.136364	-0.188286	-0.216048	0.107633	0.239867	0.299608	-0.327388	-0.21397
s__uncl_Xanthobacteraceae_1	-0.41496	-0.160963	-0.234187	0.310008	0.263356	0.195489	-0.317413	-0.216196
s__Actinophytocola_1	-0.121338	-0.123535	-0.138984	-0.0371502	0.152392	0.368192	-0.3365	-0.216322
s__JG30.KF.CM45_3	-0.125213	0.012806	-0.0440237	0.118312	0.256971	0.338856	-0.0888889	-0.218031
s__Dactylosporangium_1	-0.543625	-0.19039	-0.304594	0.289968	0.0816265	0.340243	-0.391271	-0.219474
s__uncult_Sporichthyaceae	-0.261907	-0.0687736	-0.172655	0.240604	0.35527	0.374423	-0.278591	-0.222197
s__uncult_Roseiflexaceae_2	-0.391772	-0.300565	-0.329419	0.177091	0.140166	0.0180723	-0.312618	-0.222558
s__Vicinamibacteria_Subgroup_17_2	-0.246877	0.0962066	-0.0572097	0.239029	-0.0520658	0.222295	-0.236573	-0.222714
s__Bryobacter_2	-0.210085	0.0279869	-0.0430832	0.14932	0.339858	0.343488	-0.124775	-0.223065
s__Vicinamibacter_1	-0.306824	-0.50096	-0.519282	0.0667188	0.13647	-0.00454558	-0.572201	-0.22619
s__Pedomicrobium_3	-0.281923	-0.431568	-0.419061	0.024119	0.0369825	0.0875664	-0.467331	-0.226975
s__uncult_Rhodospirillales	-0.328107	-0.307527	-0.380362	0.148438	0.068066	-0.0553341	-0.369801	-0.229453
s__S085_1	-0.299033	-0.0971972	-0.322445	0.417364	0.269453	0.111158	-0.55353	-0.229748
s__Microvirga_2	-0.227688	-0.370571	-0.405042	0.116776	-0.00169856	0.217252	-0.390946	-0.231265
s__mle1.7_1	-0.302393	-0.0300652	-0.124081	0.428076	0.0840495	-0.0164679	0.0733098	-0.232635
s__uncult_Roseiflexaceae_5	-0.154298	-0.244685	-0.22965	0.00533782	0.239439	0.217924	-0.318624	-0.234748
s__Acidobacteriota_Subgroup_5_3	-0.178083	-0.0654874	-0.106563	0.169804	0.384413	0.327314	-0.146029	-0.235206
s__Nordella_1	-0.152743	-0.215719	-0.27919	0.144884	0.303112	0.256023	-0.311383	-0.236275
s__Nannocystis_4	0.0909464	-0.147116	-0.2573	-0.0758733	-0.0175386	0.0670536	-0.494706	-0.236275
s__uncl_Flavobacteriales	-0.0828117	0.0621682	-0.0191839	0.426401	0.0431454	0.0481623	0.181454	-0.236596
s__Novosphingobium_sp.	-0.116258	-0.206872	-0.40434	0.140484	-0.209971	-0.0633967	-0.472256	-0.237808
s__uncult_Anaerolineaceae_1	-0.203787	-0.0597456	0.0776376	-0.139734	0.0915069	0.471195	0.00700465	-0.238517
s__Gaiella_1	-0.439505	-0.260248	-0.386522	0.314522	0.157261	0.037594	-0.377586	-0.243315
s__uncl_Candidatus_Kapabacteria_1	-0.309143	-0.334226	-0.443681	0.15315	0.138745	0.0303039	-0.541128	-0.247442
s__Candidatus_Entotheonella_1	-0.183348	-0.301237	-0.291611	-0.0141998	-0.0552213	0.313736	-0.309123	-0.247987
s__Promicromonospora_2	-0.339091	-0.0839	-0.172179	0.307236	0.416578	0.427806	-0.294805	-0.248225
s__Gitt.GS.136_1	-0.537022	-0.174406	-0.275392	0.268883	0.234518	0.279247	-0.468104	-0.248772
s__uncult_Gemmataceae_2	-0.48167	-0.0955965	-0.158138	0.274849	0.0956325	0.267871	-0.185171	-0.252168
s__Candidatus_Solibacter_2	-0.227508	-0.204665	-0.333596	0.273993	0.249153	0.05566	-0.296087	-0.253957
s__Kribbella_1	-0.248955	-0.295687	-0.325057	0.14752	0.313243	0.0977674	-0.393491	-0.25513
s__BIrii41_3	-0.161075	-0.123355	-0.230398	0.0835215	0.21219	0.263158	-0.369312	-0.255368
s__Knoellia_2	-0.208671	-0.135661	-0.197785	0.153908	0.274457	0.437891	-0.238733	-0.255792
s__uncult_Gaiellales_3	-0.332121	-0.330952	-0.384249	0.161023	0.0835215	0.100752	-0.440767	-0.256121
s__TK10_4	-0.258968	-0.185854	-0.26119	0.191946	0.251411	0.40015	-0.376223	-0.256594
s__uncult_Chitinophagales_2	-0.106052	-0.075133	-0.131735	0.175376	0.289604	0.360672	-0.127768	-0.256773
s__Nitrospira_japonica	-0.347013	-0.233428	-0.300115	0.0773331	0.147085	0.245462	-0.471403	-0.258069
s__uncult_Chitinophagaceae_5	-0.26578	-0.432545	-0.428138	0.113379	-0.0246291	0.0568589	-0.427451	-0.260599
s__uncl_Beijerinckiaceae	-0.425475	-0.336343	-0.399936	0.209259	0.0850583	0.157954	-0.501881	-0.262623
s__Mucilaginibacter_soyangensis	-0.119904	-0.182526	-0.186909	0.0220813	0.154144	0.218101	-0.129891	-0.264425
s__Dongia_3	-0.304076	-0.447276	-0.43287	0.117627	0.180669	-0.00460936	-0.436517	-0.269386
s__uncult_Gemmataceae_1	-0.424931	0.0293343	-0.0810939	0.31076	0.159518	0.333835	-0.115081	-0.270434
s__Virgisporangium_sp.	-0.0755909	-0.43845	-0.445759	0.0599545	-0.0244551	0.0346844	-0.520462	-0.27089
s__TRA3.20_1	-0.1442	-0.109816	-0.24025	0.285929	0.442438	0.344361	-0.382851	-0.273447
s__BIrii41_4	-0.306504	-0.0828626	-0.12524	0.116051	0.391861	0.371988	-0.313371	-0.273859
s__uncult_Ilumatobacteraceae_4	-0.0509405	-0.315091	-0.36008	0.15453	0.254474	0.202812	-0.439591	-0.279392
s__TK10_3	-0.296071	-0.182775	-0.292544	0.199398	0.246802	0.369925	-0.430989	-0.28098
s__Ramlibacter_1	-0.211042	-0.426865	-0.500007	0.185299	0.0732044	0.201161	-0.486702	-0.281316
s__Dongia_1	0.0918282	-0.0816069	-0.263697	0.273064	0.305639	-0.0675114	-0.252459	-0.28223
s__Psychroglaciecola_sp.	-0.203247	-0.411476	-0.537289	0.160391	-0.258475	-0.213694	-0.639717	-0.290158
s__Knoellia_1	-0.147108	-0.52198	-0.437686	-0.0406003	-0.00321587	0.0241009	-0.400225	-0.291768
s__Niastella_1	-0.154687	-0.445159	-0.36214	0.0343146	0.286717	0.140203	-0.352926	-0.300401
s__uncl_Microscillaceae	-0.270759	-0.274539	-0.357723	0.200151	0.248307	0.0796992	-0.567883	-0.301319
s__67.14_4	-0.417358	-0.265751	-0.336902	0.386549	0.0165664	0.0725219	-0.179796	-0.30722
s__MND1_1	-0.138116	-0.224229	-0.258916	-0.00301091	0.00940911	0.276796	-0.413845	-0.307838
s__uncult_Entomoplasmatales	-0.0724002	-0.318733	-0.325345	0.0596906	-0.168871	-0.388829	-0.321755	-0.310137
s__RCP2.54_2	-0.185534	-0.546581	-0.507312	0.0408278	0.0740242	0.15785	-0.495851	-0.314004
s__uncult_Verrucomicrobiaceae_4	-0.224257	-0.124248	-0.142475	0.0617662	0.0651977	0.412227	-0.215719	-0.314524
s__Actinophytocola_3	-0.0353976	-0.310039	-0.512318	0.21703	0.0426169	-0.152201	-0.586156	-0.318408
s__uncl_Sphingobacteriales	-0.0730681	-0.218006	-0.157068	0.04194	0.266129	0.229354	-0.082324	-0.319487
s__IMCC26256.1	-0.0675235	-0.096313	-0.262707	0.375612	0.240497	0.08349	-0.200527	-0.319518
s__CPla.3_termite_group	0.02099	0.351564	0.12527	0.432413	0.126841	0.368715	-0.0428134	-0.323234
s__uncult_Xanthobacteraceae_1	-0.32841	-0.254327	-0.287726	0.24539	0.259691	0.12185	-0.119639	-0.32404
s__JG30.KF.CM66_3	-0.118166	-0.163281	-0.241099	0.137749	0.167482	0.176758	-0.34763	-0.3263
s__Latescibacterota_1	-0.194035	0.0477749	-0.0136946	0.291701	0.0877576	0.273367	0.0115319	-0.327504
s__uncult_Kineosporiaceae	-0.326605	-0.467654	-0.354239	0.0815407	0.0757752	0.105347	-0.292284	-0.329006
s__Ilumatobacter_1	-0.361479	-0.396378	-0.452267	0.143505	0.112161	0.246794	-0.545115	-0.342156
s__uncl_Latescibacteraceae	-0.294752	-0.101707	-0.107342	0.142765	0.106571	0.342379	-0.0410045	-0.343025
s__Litorilinea_3	-0.299977	-0.182102	-0.356283	0.354999	0.151596	0.172274	-0.444431	-0.345623
s__Bacteroidota_VC2.1_Bac22_2	-0.371474	-0.587146	-0.498691	0.0169137	0.0745741	0.084505	-0.480322	-0.350972
s__uncl_Gaiellales	-0.415644	-0.320943	-0.436532	0.328061	0.127493	-0.0722434	-0.325995	-0.35178
s__Candidatus_Sumerlaea_3	-0.212761	-0.0289882	-0.169488	0.360582	0.167127	0.25317	-0.238009	-0.35335
s__11.24_2	-0.152925	-0.149586	-0.361054	0.226913	0.0761403	0.00903956	-0.487566	-0.354717
s__Latescibacterota_3	-0.106996	-0.088039	-0.142583	0.182981	0.111799	0.131808	-0.0739688	-0.355908
s__uncl_Entotheonellaceae_1	-0.345681	-0.374388	-0.355985	0.0527506	0.103994	0.302711	-0.472317	-0.361373
s__Lineage_IV	-0.278152	-0.232354	-0.252131	-0.0233219	-0.34633	0.0217507	-0.468593	-0.361509
s__Ensifer_meliloti	-0.228372	-0.448717	-0.553343	0.24874	0.0197675	-0.217278	-0.63232	-0.362813			p	r
s__uncult_Microtrichales_1	-0.32534	-0.339353	-0.39387	0.0790365	0.0854347	0.160963	-0.522197	-0.364356			0.05	0.325
s__Pla3_1	-0.456852	-0.183013	-0.25932	0.248686	0.13693	0.255359	-0.347724	-0.37116			0.01	0.381
s__uncult_Magnetospiraceae	-0.434965	-0.339651	-0.294482	0.108255	0.026076	0.0726421	-0.349129	-0.381299			0.001	0.418
s__uncult_Elsterales	-0.457335	-0.582865	-0.604418	0.342902	0.141995	0.0528306	-0.511139	-0.382987
s__Pla4_3	-0.248634	-0.202631	-0.253972	0.193232	0.249265	0.173736	-0.323716	-0.391025
s__Candidatus_Xiphinematobacter	0.00614657	0.012055	-0.115799	0.252044	-0.112153	-0.0249042	0.0743389	-0.393584
s__Pajaroellobacter_4	0.0319759	0.17246	0.075747	0.250543	0.183785	0.596351	-0.0381904	-0.396974
s__Mucilaginibacter_calamicampi	-0.286304	-0.24206	-0.12444	-0.0551841	-0.0625969	0.284766	-0.102917	-0.397446
s__Rhodoplanes_1	-0.153132	-0.336919	-0.496167	0.404912	0.267272	-0.0921987	-0.367028	-0.398881
s__uncult_Micropepsaceae_1	0.198276	-0.400397	-0.230761	-0.133772	-0.206809	-0.0583852	-0.0914534	-0.411006
s__NB1.j_3	-0.102257	-0.323704	-0.313874	0.0865824	0.254407	0.314816	-0.363738	-0.411636
s__TRA3.20_6	0.0438872	-0.114509	-0.114606	0.147611	0.299065	0.376431	-0.169842	-0.416394
s__uncult_Gemmatimonadaceae_5	-0.5016	-0.190915	-0.339028	0.442742	0.221371	0.172705	-0.442575	-0.425071
s__MB.A2.108_2	0.0449389	0.0321245	-0.183839	0.459388	0.206416	0.035406	-0.141677	-0.431448
s__MND1_3	-0.286135	-0.205062	-0.305558	0.19985	0.0672463	0.197812	-0.419943	-0.432301
s__MB.A2.108_3	-0.191298	-0.177597	-0.245183	0.279186	0.193046	0.305106	-0.178366	-0.436962
s__Rhodomicrobium_2	-0.263888	-0.533093	-0.615451	0.305516	0.0124383	-0.0644753	-0.607694	-0.438558
s__SM1A02_1	-0.0658308	-0.272823	-0.466167	0.359032	0.302909	-0.0291926	-0.478785	-0.438715
s__Bosea_1	-0.0181804	-0.17149	-0.455512	0.733778	0.313809	-0.166334	-0.480511	-0.444251
s__Jatrophihabitans_1	-0.331915	-0.62726	-0.55308	0.0333646	-0.127831	0.122111	-0.546492	-0.445499
s__Inquilinus_limosus	-0.0354951	-0.675772	-0.797252	0.21784	-0.107009	-0.40565	-0.77977	-0.452753
s__C0119_2	-0.307993	-0.195567	-0.402852	0.442559	-0.0702099	0.0835579	-0.401386	-0.455696
s__TK10_5	-0.280721	-0.417879	-0.562437	0.309332	0.125487	0.118151	-0.637876	-0.482279
s__Blfdi19_2	-0.141115	-0.119703	-0.296403	0.228881	-0.0288755	0.128993	-0.336613	-0.485487
s__Acidibacter_2	-0.317449	-0.632042	-0.776936	0.451628	-0.000377932	-0.336106	-0.591996	-0.489219
s__Myxococcota_p25_3	-0.106982	-0.243233	-0.384853	0.22972	-0.0345941	-0.0598144	-0.456159	-0.489924
s__uncl_Anaerolineae	0.300577	-0.215713	-0.412311	0.322868	0.0914245	0.241969	-0.445424	-0.49557
s__TK10_1	-0.299139	-0.610756	-0.594941	0.337096	0.0368698	-0.00451128	-0.517488	-0.517515
s__JG30.KF.CM66_1	-0.0164489	-0.0263178	-0.232247	0.360519	0.123995	0.261381	-0.269545	-0.541603
s__Sorangium_2	-0.245164	-0.47671	-0.734196	0.528779	-0.0494186	-0.213986	-0.772287	-0.555764
s__uncult_Fibrobacteraceae	-0.146883	-0.237512	-0.276566	-0.000850094	-0.35874	0.0475695	-0.384098	-0.560846
